# Supplementary material for: Extended stop codon context predicts nonsense codon readthrough efficiency in human cells
Source: Nat Commun. 2024 Mar 20;15:2486. doi: 10.1038/s41467-024-46703-z (PMC10954755; doi:10.1038/s41467-024-46703-z)
Supplement: Supplementary file 4 — Supplementary Data 1 [file 41467_2024_46703_MOESM4_ESM.xlsx]

## Sheet: Sheet1
061823md	Original firefly and renilla reading and readthrough (Firefly/renilla %) of hCFTR PTC 3X3 dual-luc readthrough reporter with transient transfection in HEK 293 cells
	Date			2023-04-06								2023-04-06								2023-04-07								2023-04-07								2023-04-28
	Experiment			#1								#2								#3								#4								#5
UGA	S434X UGA		G418 ug/ml	Well 1	Well 2	Well 3	Well 4	AVE	SD	SD/AVE%	Fold	Well 1	Well 2	Well 3	Well 4	AVE	SD	SD/AVE%	Fold	Well 1	Well 2	Well 3	Well 4	AVE	SD	SD/AVE%	Fold	Well 1	Well 2	Well 3	Well 4	AVE	SD	SD/AVE%	Fold	Well 1	Well 2	Well 3	Well 4	AVE	SD	SD/AVE%	Fold
		Firefly	0	664700	703500	535100	502900	601550	97517.8	16.2111		505500	625000	676400	641100	612000	74174.2	12.12		776600	923400	811400	567300	769675	148746	19.3258		884400	709100	947500	845400	846600	100859	11.9134		207800	289500	289400	88880	262233	47140.7	17.9766
			100	445400	565600	524700	559800	523875	55349.2	10.5653		596000	539000	539800	512400	546800	35184.5	6.43461		993000	690300	930300	850800	866100	130850	15.1079		1107000	1193000	1048000	626300	993575	251985	25.3614		19880	148600	45240	44780	36633.3	14510.6	39.6105
		Renilla	0	21430000	23470000	19420000	20150000	21117500	1.77477e+06	8.40428		17930000	23570000	24730000	22290000	22130000	2.97205e+06	13.4299		29390000	40400000	32170000	28540000	32625000	5.41018e+06	16.5829		38680000	39920000	42110000	35760000	39117500	2.64973e+06	6.77378		8186000	11170000	10590000	3097000	9982000	1.58219e+06	15.8504
			100	14410000	21150000	18780000	21100000	18860000	3.166e+06	16.7868		21740000	19910000	20480000	23170000	21325000	1.44827e+06	6.79144		40710000	32040000	35720000	37750000	36555000	3.64118e+06	9.96082		45360000	49910000	43350000	34490000	43277500	6.46922e+06	14.9482		625600	5141000	1326000	1566000	2164650	2.02394e+06	93.4998
		Firefly/Renilla %	0	3.10173	2.99744	2.75541	2.49578	2.83759	0.270129	9.51965	1	2.8193	2.65168	2.73514	2.87618	2.77057	0.0981809	3.5437	1	2.6424	2.28564	2.52223	1.98774	2.3595	0.288775	12.2388	1	2.28645	1.7763	2.25006	2.36409	2.16923	0.266232	12.2731	1	2.53848	2.59176	2.73277	2.86987	2.68322	0.149006	5.55325	1
			100	3.09091	2.67423	2.79393	2.65308	2.80304	0.201685	7.19524	0.987824	2.74149	2.70718	2.63574	2.21148	2.57397	0.245644	9.54338	0.92904	2.4392	2.15449	2.60442	2.25377	2.36297	0.19958	8.44615	1.00147	2.44048	2.3903	2.41753	1.81589	2.26605	0.300807	13.2745	1.04463	3.17775	2.89049	3.41176	2.85951	3.08488	0.260804	8.45427	1.14969
	Date			2023-02-01								2023-02-01								2023-02-09								2023-02-09								2023-02-09								2023-04-28
	Experiment			#1								#2								#3								#4								#5								#6
	G542X		G418 ug/ml	Well 1	Well 2	Well 3	Well 4	AVE	SD	SD/AVE%	Fold	Well 1	Well 2	Well 3	Well 4	AVE	SD	SD/AVE%	Fold	Well 1	Well 2	Well 3	Well 4	AVE	SD	SD/AVE%	Fold	Well 1	Well 2	Well 3	Well 4	AVE	SD	SD/AVE%	Fold	Well 1	Well 2	Well 3	Well 4	AVE	SD	SD/AVE%	Fold	Well 1	Well 2	Well 3	Well 4	AVE	SD
		Firefly	0	265600	243200	201000	301500	252825	42075	16.642		231400	244500	262200	165800	225975	42055.1	18.6105		353600	319300	415900	351100	359975	40420.6	11.2287		362200	350800	338900	360600	353125	10739.1	3.04117		324200	450200	364000	381900	380075	52603.1	13.8402		72290	63980	72500	99710	77120	15573.9
			100	344200	292300	314200	282300	308250	27420.2	8.89546		342400	299200	289700	212600	285975	54026.1	18.8919		444000	442000	436200	404800	431750	18268.6	4.2313		390200	443100	464700	339400	409350	56161.7	13.7197		451300	502700	420900	457900	458200	33760.1	7.36799		86970	117400	49550	42500	59673.3	23901
		Renilla	0	34300000	30580000	24710000	36480000	31517500	5.15072e+06	16.3424		29120000	29200000	31850000	22050000	28055000	4.1995e+06	14.9688		37000000	34200000	43920000	36760000	37970000	4.16415e+06	10.9669		39860000	35850000	36290000	38220000	37555000	1.84955e+06	4.92491		35650000	47910000	39930000	41200000	41172500	5.08057e+06	12.3397		7508000	6937000	7445000	9246000	7784000	1.00763e+06
			100	23520000	19670000	22600000	21440000	21807500	1.65979e+06	7.61108		23830000	20260000	20700000	17530000	20580000	2.58081e+06	12.5404		36110000	35130000	34890000	34710000	35210000	624179	1.77273		32140000	36860000	36350000	30190000	33885000	3.24679e+06	9.58179		36790000	41140000	34950000	40190000	38267500	2.8946e+06	7.56411		4924000	6958000	2806000	2676000	3.46867e+06	1.26203e+06
		Firefly/Renilla %	0	0.774344	0.795291	0.813436	0.82648	0.802388	0.0226519	2.82306	1	0.794643	0.837329	0.823234	0.751927	0.801783	0.0376838	4.7	1	0.955676	0.933626	0.946949	0.955114	0.947841	0.0102819	1.08477	1	0.90868	0.978522	0.933866	0.943485	0.941138	0.0289219	3.07307	1	0.909397	0.939679	0.911595	0.926942	0.921903	0.0141893	1.53913	1	0.96284	0.922301	0.973808	1.07841	0.98434	0.0665123
			100	1.46344	1.48602	1.39027	1.3167	1.4141	0.0767282	5.42592	1.76237	1.43684	1.4768	1.39952	1.21278	1.38149	0.116815	8.45574	1.72302	1.22958	1.25818	1.25021	1.16623	1.22605	0.0416608	3.39796	1.29352	1.21406	1.20212	1.2784	1.12421	1.2047	0.0632582	5.25095	1.28004	1.22669	1.22193	1.20429	1.13934	1.19806	0.0403172	3.3652	1.29955	1.76625	1.68727	1.76586	1.58819	1.70189	0.0844099
	Date			2022-12-09								2022-12-09								2023-02-01								2023-04-26								2023-04-26								2023-04-28
	Experiment			#1								#2								#3								#4								#5								#6
	G550X		G418 ug/ml	Well 1	Well 2	Well 3	Well 4	AVE	SD	SD/AVE%	Fold	Well 1	Well 2	Well 3	Well 4	AVE	SD	SD/AVE%	Fold	Well 1	Well 2	Well 3	Well 4	AVE	SD	SD/AVE%	Fold	Well 1	Well 2	Well 3	Well 4	AVE	SD	SD/AVE%	Fold	Well 1	Well 2	Well 3	Well 4	AVE	SD	SD/AVE%	Fold	Well 1	Well 2	Well 3	Well 4	AVE	SD
		Firefly	0	156100	158900	184100	178000	169275	13870	8.19374		181100	167800	153600	141100	160900	17329.9	10.7706		173000	97780	142000	167500	160833	16540.4	10.2842		174900	89770	87870	129200	120435	41004.4	34.0469		128300	125900	132900	94540	120410	17489.5	14.525		4177	20330	24530	10010	18290	7471.87
			100	892700	1001000	867700	768600	882500	95461.2	10.8171		853400	860500	717200	452500	810367	80762.8	9.9662		923300	775900	768000	464600	822400	87471.2	10.6361		69400	690700	505700	612600	603000	92872.9	15.4018		734400	246900	568200	392900	565167	170770	30.2159		428200	488200	495500	239000	470633	36929.2
		Renilla	0	35280000	31820000	40390000	36110000	35900000	3.52302e+06	9.81342		34730000	32180000	30780000	31340000	32257500	1.74586e+06	5.41226		37850000	22140000	30260000	34720000	3.42767e+07	3.81437e+06	11.1282		37880000	18810000	18900000	25870000	2.11933e+07	4.05036e+06	19.1115		30370000	29700000	28850000	21290000	27552500	4.22108e+06	15.3201		721300	3282000	3846000	2201000	3.10967e+06	835931
			100	32750000	41230000	37170000	35220000	36592500	3.58183e+06	9.78842		33950000	35640000	30360000	24390000	31085000	4.97678e+06	16.0102		45860000	39240000	40920000	27190000	4.20067e+07	3.44118e+06	8.19199		2671000	27200000	19440000	24750000	2.37967e+07	3.96687e+06	16.6698		29360000	10720000	23220000	14620000	19480000	8.40554e+06	43.1496		16560000	19230000	19430000	8981000	1.84067e+07	1.60238e+06
		Firefly/Renilla %	0	0.44246	0.499371	0.455806	0.492938	0.472644	0.0278136	5.88468	1	0.521451	0.521442	0.499025	0.450223	0.498035	0.0335814	6.74278	1	0.457067	0.441644	0.469266	0.482431	0.462602	0.0173922	3.75964	1	0.461721	0.477246	0.464921	0.49942	0.475827	0.0170936	3.5924	1	0.422456	0.423906	0.460659	0.444058	0.43777	0.0181673	4.14997	1	0.579093	0.619439	0.637806	0.454793	0.572783	0.0823936
			100	2.7258	2.42784	2.33441	2.18228	2.41758	0.229047	9.47422	5.11502	2.5137	2.41442	2.36232	1.85527	2.28643	0.294217	12.868	4.59089	2.0133	1.97732	1.87683	1.70872	1.89404	0.136381	7.20054	4.09432	2.59828	2.53934	2.60134	2.47515	2.55353	0.0595329	2.3314	5.3665	2.50136	2.30317	2.44703	2.68741	2.48474	0.158895	6.39481	5.67592	2.58575	2.53874	2.55018	2.66117	2.58396	0.0552296
	Date			2023-12-07								2023-02-01								2023-02-01								2023-04-28
	Experiment			#1								#2								#3								#4
	R553X		G418 ug/ml	Well 1	Well 2	Well 3	Well 4	AVE	SD	SD/AVE%	Fold	Well 1	Well 2	Well 3	Well 4	AVE	SD	SD/AVE%	Fold	Well 1	Well 2	Well 3	Well 4	AVE	SD	SD/AVE%	Fold	Well 1	Well 2	Well 3	Well 4	AVE	SD	SD/AVE%	Fold
		Firefly	0	25900	33840	39750	40660	35037.5	6800.69	19.4097		175700	148200	147700	150600	155550	13492.8	8.67428		197100	196800	202700	191100	196925	4737.35	2.40566		99910	121400	10380	32890	77230	58882.5	76.243
			100	79040	90730	61000	70790	75390	12607.8	16.7234		200000	189900	218400	178700	196750	16852.4	8.56539		250600	274400	236900	239800	250425	17035.7	6.80272		3019	11260	17710	15060	14676.7	3242.04	22.0898
		Renilla	0	4484000	5674000	7100000	7718000	6244000	1.45234e+06	23.2598		35060000	28730000	31500000	34410000	32425000	2.9093e+06	8.9724		38090000	38730000	37000000	38270000	38022500	733002	1.92781		18350000	22050000	2240000	5481000	1.52937e+07	8.69706e+06	56.8671
			100	7859000	10050000	6996000	8185000	8272500	1.2868e+06	15.5552		22410000	21180000	25130000	22550000	22817500	1.65999e+06	7.27506		23950000	26320000	24100000	27830000	25550000	1.86671e+06	7.3061		281900	1348000	1827000	1772000	1649000	262120	15.8957
		Firefly/Renilla %	0	0.577609	0.596405	0.559859	0.52682	0.565173	0.0296042	5.23808	1	0.501141	0.515837	0.468889	0.437663	0.480883	0.0348519	7.24748		0.517459	0.508133	0.547838	0.499347	0.518194	0.0211008	4.07199	1	0.544469	0.550567	0.463393	0.600073	0.539625	0.0565935	10.4876	1
			100	1.00573	0.902786	0.871927	0.864875	0.911328	0.0650494	7.13787	1.61248	0.892459	0.896601	0.869081	0.792461	0.86265	0.0483357	5.60316		1.04635	1.04255	0.982988	0.86166	0.983387	0.0861823	8.76382	1.89772	1.07095	0.835312	0.969349	0.849887	0.931374	0.110741	11.8901	1.72596
	Date			2023-12-07								2023-12-09								2023-02-01								2023-02-09								2023-02-09								2023-04-28
	Experiment			#1								#2								#3								#4								#5								#6
	R1162X		G418 ug/ml	Well 1	Well 2	Well 3	Well 4	AVE	SD	SD/AVE%	Fold	Well 1	Well 2	Well 3	Well 4	AVE	SD	SD/AVE%	Fold	Well 1	Well 2	Well 3	Well 4	AVE	SD	SD/AVE%	Fold	Well 1	Well 2	Well 3	Well 4	AVE	SD	SD/AVE%	Fold	Well 1	Well 2	Well 3	Well 4	AVE	SD	SD/AVE%	Fold	Well 1	Well 2	Well 3	Well 4	AVE	SD
		Firefly	0	72510	83420	75570	76990	77122.5	4595.7	5.95897		139200	137700	151300	153000	145300	7963.67	5.48084		173600	180000	185700	180100	179850	4945.37	2.74972		270200	237700	244800	263000	253925	15206.9			291200	316900	284400	307000	299875	14780	4.92873		136700	126600	114600	97110	118752	17022.9
			100	172200	148700	52390	131700	150867	20336.7	13.4799		373700	410400	346500	246800	376867	32067.5	8.50897		442800	401400	396700	240500	413633	25368.2	6.13301		368900	311300	451800	459600	397900	70834.7			448300	538200	413000	434500	458500	55082.9	12.0137		231500	239500	13560	57060	135405	116982
		Renilla	0	12560000	13750000	12550000	12050000	12727500	722051	5.67316		18890000	18750000	21220000	21710000	20142500	1.5412e+06	7.65147		31520000	31960000	32890000	31580000	31987500	632423	1.97709		35330000	30390000	31990000	32390000	32525000	2.05999e+06			37570000	37110000	33280000	37820000	36445000	2.13039e+06	5.8455		19090000	21070000	17780000	13790000	17932500	3.07502e+06
			100	13250000	12060000	5079000	11300000	10422250	982870	9.4305		18340000	20610000	18490000	14870000	18077500	2.37632e+06	13.1452		29150000	26950000	27120000	20610000	25957500	3.70244e+06	14.2635		25820000	21450000	36110000	34350000	29432500	6.96518e+06			34440000	40740000	29110000	33900000	34547500	4.77299e+06	13.8157		14810000	14600000	695800	3925000	8507700	7.27695e+06
		Firefly/Renilla %	0	0.577309	0.606691	0.602151	0.638921	0.606268	0.0253113	4.17493	1	0.736898	0.7344	0.713007	0.704744	0.722262	0.0158542	2.19508	1	0.550761	0.563204	0.564609	0.570298	0.562218	0.00823052	1.46394	1	0.764789	0.782165	0.765239	0.811979	0.781043	0.0221528	2.83632	1	0.775087	0.853948	0.854567	0.81174	0.823835	0.0381836	4.63486	1	0.716082	0.600854	0.644544	0.704206	0.666422	0.0537633
			100	1.29962	1.233	1.0315	1.16549	1.1824	0.114539	9.687	1.9503	2.03762	1.99127	1.87399	1.65972	1.89065	0.168654	8.92041	2.61768	1.51904	1.48942	1.46276	1.16691	1.40953	0.163374	11.5907	2.50709	1.42874	1.45128	1.25118	1.33799	1.3673	0.091599	6.69927	1.7506	1.30168	1.32106	1.41876	1.28171	1.3308	0.0607966	4.56841	1.61537	1.56313	1.64041	1.94884	1.45376	1.65153	0.212479
	Date			2023-12-09								2023-12-09								2023-02-01								2023-04-26								2023-04-26								2023-04-26
	Experiment			#1								#2								#3								#4								#5								#6
	W1282X		G418 ug/ml	Well 1	Well 2	Well 3	Well 4	AVE	SD	SD/AVE%	Fold	Well 1	Well 2	Well 3	Well 4	AVE	SD	SD/AVE%	Fold	Well 1	Well 2	Well 3	Well 4	AVE	SD	SD/AVE%	Fold	Well 1	Well 2	Well 3	Well 4	AVE	SD	SD/AVE%	Fold	Well 1	Well 2	Well 3	Well 4	AVE	SD	SD/AVE%	Fold	Well 1	Well 2	Well 3	Well 4	AVE	SD
		Firefly	0	64000	61280	59660	63160	62025	1943.97	3.13418		64710	58590	62160	54740	60050	4339.56	7.22658		45170	46030	54480	54500	50045	5144.64	10.28		15040	47950	48790	43990	46910	2563.44	5.46458		53800	26440	38230	49180	47070	7996.58	16.9887		40350	36640	31930	33990	35727.5	3635.02
			100	85760	81490	84790	79080	82780	3069.99	3.70862		81620	86000	73440	55270	74082.5	13579	18.3295		81510	74260	70480	51850	69525	12640.9	18.1818		30570	61020	48510	57430	55653.3	6441.46	11.5743		4221	25290	37250	31050	31196.7	5981.35	19.173		52680	30870	26170	27430	28156.7	2432.8
		Renilla	0	41250000	37160000	36990000	39010000	38602500	1.98799e+06	5.14989		33920000	35520000	38940000	34690000	35767500	2.21362e+06	6.1889		36690000	34950000	41470000	39140000	38062500	2.84859e+06	7.48399		7061000	27660000	29900000	27330000	2.82967e+07	1.3983e+06	4.94156		33230000	15390000	23550000	25020000	21320000	5.18786e+06	24.3333		24050000	23590000	21160000	18320000	21780000	2.63217e+06
			100	28710000	25260000	27290000	27640000	27225000	1.44256e+06	5.29864		23000000	27530000	23860000	22470000	24215000	2.28302e+06	9.42811		31080000	27330000	30930000	25180000	28630000	2.8801e+06	10.0597		9207000	13330000	14360000	9699000	11649000	2.57819e+06	22.1323		1048000	6869000	9979000	8679000	8509000	1.56195e+06	18.3565		17500000	8944000	7710000	8288000	8314000	617411
		Firefly/Renilla %	0	0.155152	0.164909	0.161287	0.161907	0.160814	0.00409257	2.54492	1	0.190772	0.164949	0.15963	0.157798	0.168287	0.0152938	9.0879	0.233	0.123113	0.131702	0.131372	0.139244	0.131358	0.00659017	5.01696	1	0.213001	0.173355	0.163177	0.160959	0.177623	0.024195	13.6216	1	0.161902	0.1718	0.162335	0.196563	0.17315	0.016263	9.39243	1	0.167775	0.15532	0.150898	0.185535	0.164882	0.0155124
			100	0.298711	0.322605	0.3107	0.286107	0.304531	0.0156847	5.15045	1.89369	0.35487	0.312386	0.307795	0.245972	0.305256	0.0448454	14.6911	1.8982	0.262259	0.271716	0.227869	0.205917	0.24194	0.0305236	12.6162	1.84184	0.33203	0.457764	0.337813	0.592123	0.375869	0.0709822	18.8848	2.11611	0.402767	0.368176	0.373284	0.35776	0.375497	0.0192938	5.13822	2.16862	0.301029	0.345148	0.339429	0.33096	0.329141	0.0196272
UAG	Date			2022-12-07								2023-12-09								2023-02-01								2023-04-28
	Experiment			#1								#2								#3								#4
	E60X		G418 ug/ml	Well 1	Well 2	Well 3	Well 4	AVE	SD	SD/AVE%	Fold	Well 1	Well 2	Well 3	Well 4	AVE	SD	SD/AVE%	Fold	Well 1	Well 2	Well 3	Well 4	AVE	SD	SD/AVE%	Fold	Well 1	Well 2	Well 3	Well 4	AVE	SD	SD/AVE%	Fold
		Firefly	0	151000	134100	140100	127700	138225	9908.04	7.16805		236400	247800	246900	265200	249075	11930.7	4.79002		278800	311600	252900	259300	275650	26376.8	9.56895		185800	218700	13770	155200	143368	90205.4	62.919
			100	124000	154800	130400	103000	128050	21330.7	16.6581		332900	342700	298500	255300	307350	39538.8	12.8644		358400	346900	346800	211600	350700	6668.58	1.90151		8932	21230	30750	15920	22633.3	7513.94	33.1985
		Renilla	0	16630000	15140000	14850000	13460000	15020000	1.29987e+06	8.65427		26480000	29170000	28790000	27180000	27905000	1.28319e+06	4.59841		32190000	33780000	28550000	30400000	31230000	2.25798e+06	7.23016		20580000	20490000	905600	15420000	18830000	2.95349e+06	15.685
			100	10390000	12070000	10840000	8879000	10544750	1.31811e+06	12.5001		19820000	22030000	19430000	17980000	19815000	1.67548e+06	8.45561		25730000	24660000	24120000	17190000	22925000	3.88143e+06	16.931		431200	1655000	2087000	806500	1.51617e+06	651442	42.9664
		Firefly/Renilla %	0	0.907998	0.885733	0.943434	0.948737	0.921476	0.029914	3.24632	1	0.892749	0.849503	0.857589	0.975717	0.89389	0.0576916	6.454	1	0.866107	0.922439	0.885814	0.852961	0.88183	0.0302525	3.43064	1	0.902818	1.06735	1.52054	1.00649	1.1243	0.272753	24.2599	1
			100	1.19346	1.28252	1.20295	1.16004	1.20974	0.051891	4.28943	1.31283	1.67962	1.55561	1.53628	1.41991	1.54785	0.10634	6.87017	1.73159	1.39293	1.40673	1.43781	1.23095	1.3671	0.0926913	6.78012	1.5503	2.07143	1.28278	1.47341	1.97396	1.70039	0.382287	22.4823	1.51241
	Date			2023-04-12								2023-04-12								2023-04-12								2023-04-26								2023-04-26								2023-04-28
	Experiment			#1								#2								#3								#4								#5								#6
	W216X		G418 ug/ml	Well 1	Well 2	Well 3	Well 4	AVE	SD	SD/AVE%	Fold	Well 1	Well 2	Well 3	Well 4	AVE	SD	SD/AVE%	Fold	Well 1	Well 2	Well 3	Well 4	AVE	SD	SD/AVE%	Fold	Well 1	Well 2	Well 3	Well 4	AVE	SD	SD/AVE%	Fold	Well 1	Well 2	Well 3	Well 4	AVE	SD	SD/AVE%	Fold	Well 1	Well 2	Well 3	Well 4	AVE	SD
		Firefly	0	46280	92950	46280	49260	47273.3	1720.5	3.63948		31970	55660	66450	44170	55426.7	11141.8	20.1019		76160	78300	33860	55570	70010	12551.1	17.9276		17350	163500	166900	177200	169200	7133.72	4.21615		218800	201800	194100	177100	197950	17311.7	8.74552		204800	175100	135600	92470	171833	34715.5
			100	73610	42810	52510	78350	68156.7	13756.1	20.1831		49810	61560	37050	41450	42770	6481.6	15.1546		77800	76920	52990	65070	68195	11681	17.1289		108500	70860	64400	73760	69673.3	4791.51	6.8771		25380	126600	96430	62850	95293.3	31890.2	33.4653		118000	98290	14910	78740	77485	44689.7
		Renilla	0	8511000	16240000	8086000	9014000	8537000	464546	5.44156		7559000	10140000	11690000	8724000	9528250	1.78626e+06	18.747		13650000	14090000	6574000	10780000	12840000	1.79753e+06	13.9994		2401000	23950000	22520000	25340000	2.39367e+07	1.41005e+06	5.89074		36580000	29690000	28760000	26460000	30372500	4.35533e+06	14.3397		27180000	28110000	20510000	17910000	23427500	4.99872e+06
			100	9056000	5364000	6484000	10540000	8.69333e+06	2.05218e+06	23.6063		5734000	7138000	4618000	5749000	5809750	1.03182e+06	17.7601		9516000	8528000	6073000	8028000	8036250	1.44751e+06	18.0123		10470000	6896000	6652000	7771000	7947250	1.74911e+06	22.009		2410000	12180000	9505000	6256000	9.31367e+06	2.96663e+06	31.8525		14470000	10780000	1659000	9507000	1.15857e+07	2.57773e+06
		Firefly/Renilla %	0	0.543767	0.572352	0.572347	0.546483	0.558737	0.0157572	2.82015	1	0.42294	0.548915	0.568435	0.506304	0.511648	0.0645789	12.6217	1	0.557949	0.555713	0.515059	0.515492	0.536053	0.0240101	4.47905	1	0.722616	0.682672	0.741119	0.69929	0.711424	0.0256966	3.612	1	0.598141	0.67969	0.674896	0.669312	0.65551	0.0384802	5.87027	1	0.753495	0.62291	0.661141	0.516304	0.638462	0.098169
			100	0.812831	0.798098	0.80984	0.743359	0.791032	0.032412	4.09744	1.41575	0.868678	0.862426	0.802295	0.720995	0.813599	0.0686078	8.43264	1.59015	0.81757	0.90197	0.872551	0.810538	0.850657	0.0440326	5.1763	1.58689	1.03629	1.02755	0.96813	0.94917	0.995287	0.0431544	4.33588	1.39901	1.05311	1.03941	1.01452	1.00464	1.02792	0.022274	2.1669	1.56812	0.81548	0.911781	0.898734	0.828232	0.863557	0.0487245
	Date			2022-12-07								2023-12-09								2023-02-01								2023-04-28
	Experiment			#1								#2								#3								#4
	Q493X		G418 ug/ml	Well 1	Well 2	Well 3	Well 4	AVE	SD	SD/AVE%	Fold	Well 1	Well 2	Well 3	Well 4	AVE	SD	SD/AVE%	Fold	Well 1	Well 2	Well 3	Well 4	AVE	SD	SD/AVE%	Fold	Well 1	Well 2	Well 3	Well 4	AVE	SD	SD/AVE%	Fold
		Firefly	0	154100	149300	154100	168200	156425	8169.61	5.2227		193500	195500	211800	202000	200700	8241.76	4.10651		220400	202800	256100	258800	234525	27451.5	11.7051		15390	61030	143600	16190	59052.5	60265.5	102.054
			100	126800	137500	112500	104100	120225	14847.5	12.3498		150700	154300	142600	148100	148925	4923.67	3.30614		229800	172800	163300	124700	153600	25474.9	16.5852		49300	57880	52450	29150	53210	4340.2	8.15673
		Renilla	0	21570000	20910000	20980000	22640000	21525000	800104	3.71709		41560000	36760000	40500000	35130000	38487500	3.04124e+06	7.9019		46350000	37950000	50640000	50160000	46275000	5.87247e+06	12.6904		3874000	11620000	28340000	2358000	5.95067e+06	4.96795e+06	83.4857
			100	15870000	16740000	13990000	13300000	14975000	1.60126e+06	10.6929		25350000	25180000	24460000	23470000	24615000	855278	3.47462		37370000	28690000	27030000	24570000	29415000	5.56686e+06	18.9253		11190000	12610000	11570000	6018000	11790000	735119	6.23511
		Firefly/Renilla %	0	0.714418	0.714012	0.734509	0.742933	0.726468	0.0145612	2.00439	1	0.465592	0.531828	0.522963	0.575007	0.523848	0.0450018	8.59063	1	0.475512	0.534387	0.505727	0.515949	0.507894	0.0246309	4.84962	1	0.397264	0.525215	0.506704	0.686599	0.528946	0.119308	22.5558	1
			100	0.798992	0.821386	0.804146	0.782707	0.801808	0.0159326	1.98709	1.10371	0.594477	0.612788	0.582993	0.631018	0.605319	0.0210733	3.48135	1.15553	0.614932	0.6023	0.604144	0.50753	0.582226	0.0501085	8.60637	1.14635	0.440572	0.459001	0.453328	0.48438	0.45932	0.0183985	4.00559	0.868369
	Date			2023-04-06								2023-04-06								2023-04-07								2023-04-07
	Experiment			#1								#2								#3								#4
	W882X		G418 ug/ml	Well 1	Well 2	Well 3	Well 4	AVE	SD	SD/AVE%	Fold	Well 1	Well 2	Well 3	Well 4	AVE	SD	SD/AVE%	Fold	Well 1	Well 2	Well 3	Well 4	AVE	SD	SD/AVE%	Fold	Well 1	Well 2	Well 3	Well 4	AVE	SD	SD/AVE%	Fold
		Firefly	0	145400	151400	116600	131600	136250	15502.6	11.378		127700	155300	141600	117100	135425	16619.5	12.2721		115900	161400	182100	144000	150850	28025.5	18.5784		137100	115700	99150	138000	122488	18662.5	15.2363
			100	192900	189000	144100	155100	170275	24344.2	14.297		190000	264700	202400	159700	204200	44141.4	21.6167		303300	332300	260600	202700	274725	56328	20.5034		193200	285200	313200	220300	252975	55696.2	22.0165
		Renilla	0	23060000	24300000	19130000	21100000	21897500	2.26704e+06	10.353		22120000	25150000	23550000	18660000	22370000	2.76571e+06	12.3635		26240000	40200000	43370000	33660000	35867500	7.58551e+06	21.1487		35580000	33670000	22390000	33510000	31287500	6.00574e+06	19.1953
			100	18940000	19430000	14710000	17970000	17762500	2.12351e+06	11.955		19530000	19400000	21330000	17930000	1.89533e+07	888613	4.68843		34760000	39180000	32030000	26090000	33015000	5.47656e+06	16.5881		28390000	35290000	37130000	27750000	32140000	4.76645e+06	14.8303
		Firefly/Renilla %	0	0.630529	0.623045	0.609514	0.623697	0.621696	0.00879869	1.41527	1	0.577306	0.617495	0.601274	0.627546	0.605905	0.0219242	3.61843	1	0.441692	0.401493	0.419875	0.427807	0.422717	0.0167781	3.96912	1		0.343629	0.442832	0.411817	0.395902	0.0420314	10.6166	1
			100	1.01848	0.972723	0.979606	0.863105	0.958478	0.0666969	6.95863	1.54171	0.972862	1.36443	0.948898	0.890686	1.07599	0.216246	20.0973	1.77585	0.872555	0.848137	0.813612	0.776926	0.827807	0.0416574	5.03226	1.9583	0.680521	0.808161	0.843523	0.793874	0.78152	0.0704922	9.01988	1.97402
	Date			2023-04-06								2023-04-06								2023-04-07								2023-04-07								2023-04-12								2023-04-12
	Experiment			#1								#2								#3								#4								#5								#6
	Y1092X UAG		G418 ug/ml	Well 1	Well 2	Well 3	Well 4	AVE	SD	SD/AVE%	Fold	Well 1	Well 2	Well 3	Well 4	AVE	SD	SD/AVE%	Fold	Well 1	Well 2	Well 3	Well 4	AVE	SD	SD/AVE%	Fold	Well 1	Well 2	Well 3	Well 4	AVE	SD	SD/AVE%	Fold	Well 1	Well 2	Well 3	Well 4	AVE	SD	SD/AVE%	Fold	Well 1	Well 2	Well 3	Well 4	AVE	SD
		Firefly	0	154500	211600	152100	146900	166275	30382.7	18.2726		140400	174400	140400	193100	162075	26166.6	16.1447		219100	125800	217100	201900	190975	44123.6	23.1044		143200	88700	163000	115100	127500	32485.6	25.4789		57010	62980	59230	65560	61195	3812.91	6.23076		61970	52840	68580	48350	57935	9081.64
			100	151000	194600	194300	155300	173800	23909.4	13.7569		185800	197200	168400	166500	179475	14665	8.17106		242800	219600	228100	200600	222775	17617.9	7.90837		219000	219500	213600	115200	191825	51153.1	26.6666		59310	93920	64990	93590	84166.7	16608.3	19.7326		23790	40160	73900	81940	65333.3	22168.3
		Renilla	0	13200000	18560000	12700000	14010000	14617500	2.68319e+06	18.356		12420000	15310000	12530000	17620000	14470000	2.48959e+06	17.2052		25690000	13770000	24290000	23660000	21852500	5.45471e+06	24.9615		19320000	10370000	20500000	16160000	16587500	4.5319e+06	27.3212		5983000	6729000	6555000	7816000	6770750	766244	11.317		7399000	6473000	7810000	5671000	6838250	958231
			100	8836000	12190000	11720000	10210000	10739000	1.52414e+06	14.1926		11090000	12270000	10180000	12410000	11487500	1.0537e+06	9.17261		18220000	14010000	15310000	16040000	15895000	1.76277e+06	11.0901		15280000	15460000	15140000	12160000	14510000	1.57213e+06	10.8348		3957000	5957000	4068000	6855000	4.66067e+06	1.12403e+06	24.1173		1546000	2416000	4358000	6137000	4.30367e+06	1.86109e+06
		Firefly/Renilla %	0	1.17045	1.14009	1.19764	1.04854	1.13918	0.0648394	5.69176	1	1.13043	1.13912	1.12051	1.09591	1.1215	0.0186735	1.66505	1	0.852861	0.91358	0.893783	0.853339	0.878391	0.0303018	3.44969	1	0.741201	0.855352	0.795122	0.712252	0.775982	0.0630796	8.12901	1	0.952866	0.935949	0.903585	0.838792	0.907798	0.0503428	5.54559	1	0.837546	0.816314	0.878105	0.852583	0.846137	0.0259919
			100	1.70892	1.59639	1.65785	1.52106	1.62105	0.080997	4.99657	1.423	1.67538	1.60717	1.65422	1.34166	1.56961	0.154617	9.85069	1.39957	1.3326	1.56745	1.48988	1.25062	1.41014	0.14441	10.2408	1.60537	1.43325	1.41979	1.41083	0.947368	1.30281	0.23714	18.2022	1.67892	1.49886	1.57663	1.59759	1.36528	1.50959	0.105165	6.96646	1.66292	1.53881	1.66225	1.69573	1.33518	1.55799	0.163152
UAA	Date			2022-12-07								2023-12-09								2023-02-01								2023-02-01								2023-04-18
	Experiment			#1								#2								#3								#4								#5
	Y122X		G418 ug/ml	Well 1	Well 2	Well 3	Well 4	AVE	SD	SD/AVE%	Fold	Well 1	Well 2	Well 3	Well 4	AVE	SD	SD/AVE%	Fold	Well 1	Well 2	Well 3	Well 4	AVE	SD	SD/AVE%	Fold	Well 1	Well 2	Well 3	Well 4	AVE	SD	SD/AVE%	Fold	Well 1	Well 2	Well 3	Well 4	AVE	SD	SD/AVE%	Fold
		Firefly	0	148100	143700	118800	131200	135450	13208.2	9.75135		209600	254800	249300	264100	244450	24022.8	9.8273		300300	335900	305300	315700	314300	15764.1	5.01562		259100	213300	213300	262400	237025	27428.4	11.5719		150500	142600	18140	150000	115310	64880.6	56.2663
			100	95240	101700	95380	78210	92632.5	10076	10.8774		113600	142000	123700	103200	120625	16526	13.7003		134800	151200	155500	128500	142500	12909.7	9.05943		121700	141400	142000	110200	128825	15592.4	12.1035		3238	3705	23140	234	7579.25	10487.2	138.368
		Renilla	0	18270000	18610000	15550000	15750000	17045000	1.61884e+06	9.49743		32490000	37360000	38580000	36070000	36125000	2.63113e+06	7.2834		47830000	44130000	43930000	42190000	44520000	2.37242e+06	5.3289		35530000	26840000	28820000	37880000	32267500	5.27532e+06	16.3487		22610000	22620000	2266000	21830000	2.23533e+07	453248	2.02765
			100	12470000	13420000	12720000	10490000	12275000	1.25609e+06	10.2329		17980000	23330000	20000000	18840000	20037500	2.34587e+06	11.7074		22620000	23240000	24090000	22870000	23205000	642625	2.76934		20700000	21180000	22790000	21150000	21455000	916679	4.27256		555700	700600	7238000	1175	2.83143e+06	3.81689e+06	134.804
		Firefly/Renilla %	0	0.810619	0.772166	0.763987	0.833016	0.794947	0.0325184	4.09064	1	0.645122	0.682013	0.64619	0.732187	0.676378	0.0409664	6.05673	1	0.627849	0.76116	0.694969	0.748282	0.708065	0.0606703	8.56846	1	0.729243	0.794709	0.740111	0.692714	0.739194	0.0421989	5.70876	1	0.665635	0.630416	0.80053	0.687128	0.695927	0.0735493	10.5685	1
			100	0.763753	0.757824	0.749843	0.745567	0.754247	0.00812191	1.07682	0.948802	0.631813	0.608658	0.6185	0.547771	0.601686	0.0371745	6.17839	0.88957	0.595933	0.650602	0.645496	0.561871	0.613476	0.0423259	6.89936	0.866412	0.587923	0.667611	0.62308	0.52104	0.599914	0.061872	10.3135	0.811578	0.582689	0.528832	0.319702	19.9149	0.477074	0.138923	29.1199	0.685523
	Date			2023-04-12								2023-04-12								2023-04-12								2023-04-26								2023-04-26								2023-04-26
	Experiment			#1								#2								#3								#4								#5								#6
	S434X UAA		G418 ug/ml	Well 1	Well 2	Well 3	Well 4	AVE	SD	SD/AVE%	Fold	Well 1	Well 2	Well 3	Well 4	AVE	SD	SD/AVE%	Fold	Well 1	Well 2	Well 3	Well 4	AVE	SD	SD/AVE%	Fold	Well 1	Well 2	Well 3	Well 4	AVE	SD	SD/AVE%	Fold	Well 1	Well 2	Well 3	Well 4	AVE	SD	SD/AVE%	Fold	Well 1	Well 2	Well 3	Well 4	AVE	SD
		Firefly	0	211300	282400	245100	261900	250175	30071.8	12.0203		215600	168500	135900	185900	176475	33314.3	18.8776		224100	261700	213800	262500	240525	25267.2	10.505		122600	667000	635600	738300	680300	52625.9	7.7357		812300	703900	460800	611600	709267	100458	14.1636		564200	691900	423700	492600	543100	114591
			100	96020	117700	117300	125900	114230	12770.5	11.1797		103500	128400	136900	118800	121900	14322.7	11.7496		117500	81770	80380	81350	90250	18176	20.1396		144300	202300	107600	137300	129733	19485	15.0192		21530	175500	143700	140500	153233	19349.8	12.6276		326000	269100	347300	231200	293400	53000.9
		Renilla	0	9613000	12840000	10830000	11720000	11250750	1.36689e+06	12.1493		11250000	8202000	6612000	9240000	9564000	1.54962e+06	16.2026		10170000	11850000	9789000	12910000	11179750	1.46023e+06	13.0613		3751000	22650000	21200000	24200000	2.26833e+07	1.50028e+06	6.61401		28050000	27270000	14470000	21800000	2.57067e+07	3.40568e+06	13.2482		18320000	25610000	16870000	20120000	20230000	3.8251e+06
			100	7688000	8401000	8404000	10500000	8748250	1.21544e+06	13.8935		7971000	9357000	9739000	8810000	8969250	766970	8.5511		9489000	6548000	6394000	7146000	7394250	1.43367e+06	19.389		10300000	13470000	7797000	9677000	10311000	2.35949e+06	22.8832		1609000	12230000	10760000	11120000	11370000	766225	6.739		20280000	16050000	20140000	13920000	17597500	3.14e+06
		Firefly/Renilla %	0	2.19807	2.19938	2.26316	2.23464	2.22381	0.0312269	1.40421	1	1.91644	2.05438	2.05535	2.0119	2.00952	0.0652729	3.24818	1	2.20354	2.20844	2.18408	2.03331	2.15734	0.0833563	3.86384	1	3.26846	2.94481	2.99811	3.05083	3.06555	0.142027	4.63301	1	2.8959	2.58122	3.18452	2.8055	2.86679	0.249735	8.71133	1	3.07969	2.70168	2.51156	2.44831	2.68531	0.284116
			100	1.24896	1.40102	1.39576	1.19905	1.3112	0.102748	7.83618	0.589618	1.29846	1.37223	1.40569	1.34847	1.35621	0.0450935	3.32496	0.674893	1.23828	1.24878	1.25712	1.1384	1.22064	0.055368	4.53597	0.565808	1.40097	1.50186	1.38002	1.41883	1.42542	0.0533698	3.74415	0.464979	1.3381	1.435	1.3355	1.26349	1.34302	0.0703929	5.24138	0.468476	1.6075	1.67664	1.72443	1.66092	1.66737	0.0481947
	Date			2023-04-07								2023-04-07								2023-04-12								2023-04-12								2023-04-26								2023-04-26
	Experiment			#1								#2								#3								#4								#5								#6
	E585X		G418 ug/ml	Well 1	Well 2	Well 3	Well 4	AVE	SD	SD/AVE%	Fold	Well 1	Well 2	Well 3	Well 4	AVE	SD	SD/AVE%	Fold	Well 1	Well 2	Well 3	Well 4	AVE	SD	SD/AVE%	Fold	Well 1	Well 2	Well 3	Well 4	AVE	SD	SD/AVE%	Fold	Well 1	Well 2	Well 3	Well 4	AVE	SD	SD/AVE%	Fold	Well 1	Well 2	Well 3	Well 4	AVE	SD
		Firefly	0	136200	156300	145800	157800	149025	10079.8	6.76384		181100	179900	199100	135000	173775	27301	15.7105		54890	56520	43600	50690	51425	5765.88	11.2122		54090	59020	41450	56460	52755	7800.91	14.787		74330	75010	46210	130200	65183.3	16434.9	25.2134		108500	128200	165900	129400	133000	23935.1
			100	110500	138000	123800	126300	124650	11282.6	9.05141		104000	87950	82440	56870	82815	19565.8	23.6259		35090	42840	39890	29390	36802.5	5883.93	15.9879		29880	34080	23950	34920	30707.5	5015.56	16.3333		121200	62080	57340	67580	62333.3	5124.7	8.22144		33910	45560	33530	48280	40320	7703.06
		Renilla	0	36690000	39630000	37660000	42720000	39175000	2.66111e+06	6.79288		44440000	47450000	51470000	34590000	44487500	7.19941e+06	16.183		20900000	18280000	13860000	15810000	17212500	3.05197e+06	17.7311		17600000	20150000	12990000	23570000	20440000	2.99555e+06	14.6553		14770000	14640000	9742000	27090000	1.88333e+07	7.15078e+06	37.9687		24890000	25860000	36570000	27260000	28645000	5.37215e+06
			100	25800000	27620000	27290000	28370000	27270000	1.07917e+06	3.95734		25730000	19090000	18330000	14490000	19410000	4.66968e+06	24.0581		10060000	11980000	11070000	8842000	10488000	1.34874e+06	12.8598		8891000	9144000	6627000	9227000	8472250	1.23844e+06	14.6176		24110000	12650000	11800000	12310000	1.22533e+07	427824	3.49149		7764000	10020000	7252000	10780000	8954000	1.71109e+06
		Firefly/Renilla %	0	0.371218	0.394398	0.387148	0.369382	0.380537	0.0122081	3.20812	1	0.407516	0.379136	0.386827	0.390286	0.390941	0.0119921	3.0675	1	0.262632	0.30919	0.314574	0.32062	0.301754	0.0264962	8.78073	1	0.30733	0.292903	0.319092	0.239542	0.289717	0.0351225	12.1231	1	0.50325	0.512363	0.474338	0.48062	0.492643	0.0180834	3.67068	1	0.435918	0.495746	0.453651	0.474688	0.465001	0.0259086
			100	0.428295	0.499638	0.453646	0.445189	0.456692	0.0305089	6.68041	1.20013	0.404197	0.460712	0.449755	0.392478	0.426785	0.0334956	7.84835	1.09169	0.348807	0.357596	0.360343	0.332391	0.349784	0.0125963	3.60116	1.15917	0.33607	0.372703	0.3614	0.378455	0.362157	0.0187788	5.18527	1.25004	0.502696	0.490751	0.485932	0.548985	0.507091	0.0288044	5.68032	1.02933	0.436759	0.454691	0.462355	0.447866	0.450418	0.01086
	Date			2022-12-09								2023-02-01								2023-02-09								2023-02-09								2023-02-09
	Experiment			#1								#2								#3								#4								#5
	Y1092X UAA		G418 ug/ml	Well 1	Well 2	Well 3	Well 4	AVE	SD	SD/AVE%	Fold	Well 1	Well 2	Well 3	Well 4	AVE	SD	SD/AVE%	Fold	Well 1	Well 2	Well 3	Well 4	AVE	SD	SD/AVE%	Fold	Well 1	Well 2	Well 3	Well 4	AVE	SD	SD/AVE%	Fold	Well 1	Well 2	Well 3	Well 4	AVE	SD	SD/AVE%	Fold
		Firefly	0	209600	254800	249300	264100	244450	24022.8	9.8273		178200	179800	198900	166400	180825	13450.2	7.43827		298100	297000	275400	264700	283800	16473.2	5.80451		295600	270800	262800	263000	273050	15488	5.6722		171800	242500	235600	151700	200400	45464.6	22.6869
			100	130000	117800	115900	139600	125825	11106.9	8.82723		154000	137200	161700	123300	144050	17204.7	11.9436		178300	166000	156300	185900	171625	13100	7.6329		161800	173000	139400	181100	163825	18104.2	11.0509		138400	147700	106900	186900	144975	32954.9	22.7314
		Renilla	0	19080000	19600000	21620000	16860000	19290000	1.95568e+06	10.1383		18290000	19640000	19820000	18480000	19057500	783853	4.11309		27490000	27200000	25110000	24750000	26137500	1.40702e+06	5.38313		26150000	25070000	23930000	24870000	25005000	910879	3.64279		16080000	23310000	21480000	17660000	19632500	3.33908e+06	17.0079
			100	12080000	10140000	10920000	12070000	11302500	947149	8.38		14760000	14330000	15240000	12560000	14222500	1.169e+06	8.21936		15890000	16150000	15280000	18740000	16515000	1.52749e+06	9.24912		15500000	16330000	12160000	17540000	15382500	2.30585e+06	14.9901		13330000	15390000	9673000	19590000	14495750	4.13799e+06	28.5462
		Firefly/Renilla %	0	1.23008	1.21071	1.13321	1.14947	1.18087	0.0467987	3.96308	1	0.974303	0.915479	1.00353	0.900433	0.948437	0.0486317	5.12757	1	1.08439	1.09191	1.09677	1.06949	1.08564	0.0119097	1.09701	1	1.1304	1.08018	1.0982	1.0575	1.09157	0.0307818	2.81996	1	1.06841	1.04033	1.09683	0.859003	1.01614	0.10727	10.5566	1
			100	1.07616	1.16174	1.06136	1.15659	1.11396	0.0525855	4.7206	0.943339	1.04336	0.957432	1.06102	0.981688	1.01088	0.0492552	4.87253	1.06583	1.12209	1.02786	1.02291	0.991996	1.04121	0.056204	5.39794	0.959075	1.04387	1.0594	1.14638	1.0325	1.07054	0.0517511	4.83413	0.980732	1.03826	0.959714	1.10514	0.954058	1.01429	0.071727	7.07163	0.998179
Note:
1, Dual-Luc assays are done with 96-well plates.
2, Each treatment is done with quadruplicate wells.
3, Each hCFTR PTC is tested 4-7 times.
4, Outliers within each set of replicate wells are defined when SD/AVE% >25%, indicated with red font and excluded from Ave and SD calculations.
[truncated: 10 more columns]
