# Supplementary material for: Extended stop codon context predicts nonsense codon readthrough efficiency in human cells
Source: Nat Commun. 2024 Mar 20;15:2486. doi: 10.1038/s41467-024-46703-z (PMC10954755; doi:10.1038/s41467-024-46703-z)
Supplement: Supplementary file 5 — Supplementary Data 2 [file 41467_2024_46703_MOESM5_ESM.xls]

## Sheet: Sheet1
Stop codon	Dual-Luc Reporter name	Reporter ID	Oligonucleotide Sequence Name	Oligo ID	Sequence Notes
UGA	DualLucAsc I hCFTR S434X (UGA) 7 codon (3X3) Sbf I /pcDNA3.1 zeo+	pDB1571	S434X (UGA) Dual Luc Sense	DB5691	/5Phos/CGC GCC AGT AAT TTC TGA CTT CTT GGT TCC TGC A
			S434X (UGA) Dual Luc Antisense	DB5692	/5Phos/GGA ACC AAG AAG TCA GAA ATT ACT GG
	DualLucAsc I hCFTR G542X 7 codon (3X3) Sbf I /pcDNA3.1 zeo+	pDB1557	G542X Dual Luc Sense	DB5663	/5Phos/CGC GCC ATA GTT CTT TGA GAA GGT GGA TCC TGC A
			G542X dual luc antisense	DB5664	/5Phos/GGA TCC ACC TTC TCA AAG AAC TAT GG
	DualLucAsc I hCFTR G550X 7 codon (3X3) Sbf I /pcDNA3.1 zeo+	pDB1561	G550X Dual Luc Sense	DB5671	/5Phos/CGC GCC ACA CTG AGT TGA GGT CAA CGA TCC TGC A
			G550X Dual Luc Antisense	DB5672	/5Phos/GGA TCG TTG ACC TCA ACT CAG TGT GG
	DualLucAsc I hCFTR R553X 7 codon (3X3) Sbf I /pcDNA3.1 zeo+	pDB1559	R553X Dual Luc Sense	DB5667	/5Phos/CGC GCC GGA GGT CAA TGA GCA AGA ATT TCC TGC A
			R553X Dual Luc Antisense	DB5668	/5Phos/GGA AAT TCT TGC TCA TTG ACC TCC GG
	DualLucAsc I hCFTR R1162X 7 codon (3X3) Sbf I /pcDNA3.1 zeo+	pDB1560	R1162X Dual Luc Sense	DB5669	/5Phos/CGC GCC TCT GTG AGC TGA GTC TTT AAG TCC TGC A
			R1162X Dual Luc Antisense	DB5670	/5Phos/GGA TGT TGA CAG TTA CAA GAA CCA GG
	DualLucAsc I hCFTR W1282X 7 codon (3X3) Sbf I /pcDNA3.1 zeo+	pDB1558	W1282X dual luc sense	DB5665	/5Phos/CGC GCC TTG CAA CAG TGA AGG AAA GCC TCC TGC A
			W1282X dual luc antisense	DB5666	/5Phos/GGA GGC TTT CCT TCA CTG TTG CAA GG
UAG	DualLucAsc I hCFTR E60X 7 codon (3X3) Sbf I /pcDNA3.1 zeo+	pDB1562	E60X Dual Luc Sense	DB5673	/5Phos/CGC GCC TGG GAT AGA TAG CTG GCT TCA TCC TGC A
			E60X Dual Luc Antisense	DB5674	/5Phos/GGA TGA AGC CAG CTA TCT ATC CCA GG
	DualLucAsc I hCFTR W216X 7 codon (3X3) Sbf I /pcDNA3.1 zeo+	pDB1566	W216X Dual Luc Sense	DB5681	/5Phos/CGC GCC GGG CTA ATC TAG GAG TTG TTA TCC TGC A
			W216X Dual Luc Antisense	DB5682	/5Phos/GGA TAA CAA CTC CTA GAT TAG CCC GG
	DualLucAsc I hCFTR Q493X 7 codon (3X3) Sbf I /pcDNA3.1 zeo+	pDB1563	Q493X Dual Luc Sense	DB5675	/5Phos/CGC GCC TTC TGT TCT TAG TTT TCC TGG TCC TGC A
			Q493X Dual Luc Antisense	DB5676	/5Phos/GGA CCA GGA AAA CTA AGA ACA GAA GG
	DualLucAsc I hCFTR W882X 7 codon (3X3) Sbf I /pcDNA3.1 zeo+	pDB1567	W882X Dual Luc Sense	DB5683	/5Phos/CGC GCC GTT GTG CTG TAG CTC CTT GGA TCC TGC A
			W882X Dual Luc Antisense	DB5684	/5Phos/GGA TCC AAG GAG CTA CAG CAC AAC GG
	DualLucAsc I hCFTR Y1092X (UAG) 7 codon (3X3) Sbf I /pcDNA3.1 zeo+	pDB1568	Y1092X (UAG) Dual Luc Sense	DB5685	/5Phos/CGC GCC TGG TTC TTG TAG C TG TCA ACA TCC TGC A
			Y1092X (UAG) Dual Luc Antisense	DB5686	/5Phos/GGA TGT TGA CAG CTA CAA GAA CCA GG
UAA	DualLucAsc I hCFTR Y122X 7 codon (3X3) Sbf I /pcDNA3.1 zeo+	pDB1564	Y122X Dual Luc Sense	DB5677	/5Phos/CGC GCC ATC GCG ATT TAA CTA GGC ATA TCC TGC A
			Y122X Dual Luc Antisense	DB5678	/5Phos/GGA TAT GCC TAG TTA AAT CGC GAT GG
	DualLucAsc I hCFTR S434X (UAA) 7 codon (3X3) Sbf I /pcDNA3.1 zeo+	pDB1570	S434X (UAA) Dual Luc Sense	DB5689	/5Phos/CGC GCC AGT AAT TTC TAA CTT CTT GGT TCC TGC A
			S434X (UAA) Dual Luc Antisense	DB5690	/5Phos/GGA ACC AAG AAG TTA GAA ATT ACT GG
	DualLucAsc I hCFTR E585X 7 codon (3X3) Sbf I /pcDNA3.1 zeo+	pDB1569	E585X Dual Luc Sense	DB5687	/5Phos/CGC GCC ACA GAA AAA TAA ATA TTT GAA TCC TGC A
			E585X Dual Luc Antisense	DB5688	/5Phos/GGA TTC AAA TAT TTA TTT TTC TGT GG
	DualLucAsc I hCFTR Y1092X (UAA) 7 codon (3X3) Sbf I /pcDNA3.1 zeo+	pDB1565	Y1092X (UAA) Dual Luc Sense	DB5679	/5Phos/CGC GCC TGG TTC TTG TAA CTG TCA ACA TCC TGC A
			Y1092S (UAA0 Dual Luc antisense	DB5680	/5Phos/GGA TGT TGA CAG TTA CAA GAA CCA GG
