# Supplementary material for: Extended stop codon context predicts nonsense codon readthrough efficiency in human cells
Source: Nat Commun. 2024 Mar 20;15:2486. doi: 10.1038/s41467-024-46703-z (PMC10954755; doi:10.1038/s41467-024-46703-z)
Supplement: Supplementary file 7 — Source Data [file 41467_2024_46703_MOESM7_ESM.xlsx]

## Sheet: Key
Sample	Abbreviation
Untreated	Untr
Amikacin	Amik
G418, 2000 ug/ml	G418_2000
G418, 500 ug/ml	G418_500
G418, 500 ug/ml, 10 min	G418_500_10min
Gentamicin	Genta
Neomycin	Neo
Paromomycin	Parom
Tobramycin	Tobra

## Sheet: All_mRNA_Features
transcript	l_tr	l_utr5	l_cds	l_utr3	gene_name	stop_codon	nt_p04	nt_p05	nt_p06	nt_p07	nt_p08	nt_p09	nt_p10	nt_p11	nt_p12	nt_p13	nt_p14	nt_p15	nt_p16	nt_m01	nt_m02	nt_m03	nt_m04	nt_m05	nt_m06	nt_m07	nt_m08	nt_m09	nt_m10	nt_m11	nt_m12	nt_m13	nt_m14	nt_m15	nt_m16	nt_m17	nt_m18	codon_m01	codon_m02	aa_m50	aa_m49	aa_m48	aa_m47	aa_m46	aa_m45	aa_m44	aa_m43	aa_m42	aa_m41
ENST00000216962.9	4116	94	2529	1493	PYGB	TAG	G	C	A	C	A	C	C	C	T	G	C	C	T	C	A	G	G	G	C	C	C	C	C	T	A	C	A	A	C	C	C	GAC	CGG	N	P	K	E	W	T	K	K	V	I
ENST00000381352.7	2320	322	1176	822	RASSF8	TAG	A	T	A	T	C	A	C	A	C	C	A	A	A	T	A	G	A	A	A	T	G	T	G	A	G	G	A	C	G	A	A	GAT	AAA	E	L	R	Q	V	N	L	Q	Q	F
ENST00000561312.5	2938	37	702	2199	MESD	TGA	T	G	G	G	G	C	A	G	C	A	G	T	G	G	T	C	C	A	G	A	A	G	A	G	A	A	A	A	T	A	A	CTG	GAC	L	E	G	Q	V	Y	P	G	K	G
ENST00000025301.4	9915	176	5703	4036	AKAP11	TAG	A	G	C	A	A	A	C	C	C	C	A	A	A	A	C	G	T	A	A	A	A	G	G	T	T	C	T	C	G	G	T	GCA	AAT	E	F	M	L	L	S	K	Q	L	Q
ENST00000438911.6	2020	134	1086	800	CYHR1	TAG	G	G	C	G	G	G	G	C	C	T	C	A	G	G	A	A	G	A	C	A	T	A	G	A	C	C	T	T	G	T	C	AAG	CAG	I	S	P	V	I	Y	H	F	V	F
ENST00000614428.4	9554	191	7038	2325	ACACA	TAG	G	A	A	G	A	G	C	T	T	C	C	T	G	G	C	A	C	C	T	T	C	C	C	C	T	T	A	G	G	T	A	ACG	TCC	R	D	Y	V	L	K	Q	I	R	S
ENST00000322954.11	6904	151	4248	2505	UACA	TAG	C	C	G	T	T	A	G	C	A	C	T	G	A	C	G	T	G	T	G	T	T	C	G	G	G	G	A	C	G	G	C	TGC	GTG	E	Q	Q	L	A	D	A	D	R	Q
ENST00000371698.3	1282	68	819	395	EGFL7	TGA	C	T	G	C	C	C	A	G	C	G	C	C	C	G	C	T	C	A	G	A	A	A	G	A	A	C	G	T	C	C	T	TCG	GAC	L	A	S	Q	A	L	E	H	G	L
ENST00000403263.6	14128	397	3081	10650	INO80D	TGA	G	G	G	T	G	T	C	T	G	T	G	T	G	C	A	A	T	C	C	C	C	T	C	C	C	T	T	T	C	C	C	AAC	CCT	A	F	G	H	Q	L	S	S	H	S
ENST00000397666.6	726	12	615	99	METTL26	TAG	G	C	C	G	G	A	C	C	T	T	G	T	G	C	C	C	T	C	C	G	T	C	C	C	A	A	G	C	A	C	G	CCC	CCT	G	K	G	Q	W	P	A	P	G	E
ENST00000474627.8	1553	155	867	531	ATPAF2	TGA	G	G	C	C	T	G	G	G	C	A	G	A	G	G	A	G	G	A	A	G	T	C	C	T	C	G	A	A	C	A	C	GAG	AAG	E	E	E	Y	Q	I	Q	K	W	G
ENST00000335263.9	2616	80	1743	793	WDR20	TAG	C	G	A	C	C	T	C	A	C	T	G	C	T	G	T	G	A	T	G	T	C	A	A	G	G	T	G	G	A	C	C	GTG	GTA	A	H	E	R	L	T	V	L	I	F
ENST00000619929.5	6132	105	2367	3660	PLCD3	TGA	G	G	G	C	C	C	A	C	C	T	C	A	C	C	C	T	C	G	C	G	A	C	C	T	A	C	G	C	C	T	A	TCC	CGC	D	A	T	S	P	N	D	F	V	G
ENST00000371937.8	1827	36	1053	738	ATPAF1	TAG	A	A	C	T	G	T	A	C	A	G	G	T	T	T	C	A	G	A	A	T	A	A	A	A	C	C	A	A	G	A	C	ACT	AAG	F	Y	A	T	D	R	K	E	T	Y
ENST00000288532.11	1506	17	981	508	COQ5	TAA	T	T	C	C	T	T	T	C	C	T	A	T	C	T	T	C	A	A	A	C	T	T	C	G	G	T	C	T	T	A	C	CTT	AAA	W	K	S	Y	Q	Y	L	V	E	S
ENST00000389629.8	5021	12	2130	2879	RTF1	TGA	G	C	A	C	A	C	C	C	A	G	C	C	T	T	T	A	T	T	C	G	G	G	A	G	C	A	G	C	A	A	A	ATT	CTT	V	H	D	F	D	V	K	I	D	L
ENST00000263093.7	2292	37	2070	185	SLC27A5	TGA	T	C	A	C	C	T	G	G	C	C	A	A	C	C	T	C	G	G	A	G	G	T	C	C	A	A	G	G	G	A	G	CTC	AGG	F	K	L	M	K	T	R	L	V	R
ENST00000305784.7	1051	32	636	383	DTYMK	TGA	C	C	C	A	A	G	G	C	T	G	C	C	C	G	A	A	G	G	T	A	T	C	G	A	G	G	G	G	G	T	C	AAG	TGG	C	F	H	Q	L	M	K	D	T	T
ENST00000426362.6	965	275	447	243	TXNL4B	TAG	T	A	C	A	T	T	A	A	T	T	G	C	T	T	T	A	C	A	G	A	A	C	T	A	T	C	T	C	T	T	C	ATT	GAC	T	K	F	V	G	S	F	K	T	K
ENST00000307767.13	1876	111	615	1150	TVP23B	TGA	A	T	A	G	A	G	A	A	A	G	C	T	T	C	C	T	T	C	A	G	A	C	T	A	G	T	A	G	A	G	G	TCC	ACT	V	V	I	M	G	V	V	L	Q	G
ENST00000421999.8	4302	118	837	3347	CMSS1	TAA	G	T	C	T	G	T	G	T	C	C	T	A	A	C	T	T	T	T	C	C	G	G	G	T	C	A	A	A	G	T	T	TTC	CTT	L	K	F	L	V	F	D	W	N	W
ENST00000265000.9	4249	25	1971	2253	GALNT7	TAG	A	G	A	G	A	A	A	A	A	A	A	T	A	T	T	G	T	G	A	T	A	C	C	T	A	C	A	A	T	A	A	GTT	AGT	W	Q	Y	F	K	N	L	H	R	F
ENST00000263177.5	3983	190	963	2830	PLPPR5	TGA	T	A	T	C	G	A	A	G	C	A	G	A	T	A	C	A	C	T	G	A	A	G	A	C	G	C	T	T	C	C	G	ACA	GTC	N	N	F	K	G	R	Q	A	E	N
ENST00000320152.11	1939	31	675	1233	PRTFDC1	TAA	A	G	A	C	A	T	G	A	A	T	T	C	T	C	T	G	A	G	C	T	A	T	A	A	A	A	A	G	A	A	A	GTC	CGA	S	R	S	D	G	F	R	P	D	Y
ENST00000371927.7	4184	958	1383	1843	STAMBPL1	TGA	G	A	G	A	G	A	C	A	A	G	A	A	G	C	T	C	G	A	C	A	A	G	T	C	T	A	C	C	A	C	T	CTC	CAG	K	E	P	R	L	F	S	I	Q	K
ENST00000302764.9	7967	52	471	7444	NUDCD2	TAA	C	T	G	C	T	T	T	T	T	T	T	C	C	A	A	A	G	A	G	T	T	C	C	A	A	A	C	T	C	T	T	AAA	GAG	Y	A	A	D	P	W	V	Q	D	Q
ENST00000359644.7	3401	129	2847	425	ATP2C1	TAA	G	T	C	C	A	G	T	C	T	T	G	T	G	C	T	G	T	G	T	C	G	A	G	T	G	T	A	G	A	A	G	GTC	TGT	R	S	R	E	K	I	Q	K	H	V
ENST00000355841.7	1712	88	1371	253	PDLIM7	TGA	G	C	C	C	C	T	T	C	T	G	C	C	C	G	T	G	T	A	C	T	C	T	C	T	T	C	C	G	T	A	C	GTG	CAT	D	A	G	D	R	F	L	E	A	L
ENST00000367888.8	778	88	387	303	MGST3	TAA	A	A	T	A	C	A	C	T	A	A	C	A	T	A	C	A	C	A	C	C	G	G	G	T	T	C	T	G	T	T	A	ACA	CAC	V	Y	H	P	R	I	A	S	G	L
ENST00000241600.10	1458	29	888	541	MRPS2	TGA	T	G	T	T	C	A	C	T	C	T	C	C	T	G	T	C	C	C	T	T	A	C	C	G	A	G	T	A	C	A	G	CTG	TCC	H	L	Y	C	R	L	F	Q	T	A
ENST00000376834.8	4259	52	1227	2980	CARNMT1	TAA	T	G	G	T	C	T	C	A	A	G	T	G	A	A	A	C	A	C	C	G	A	A	T	G	C	C	T	G	G	T	G	CAA	CCA	S	Y	E	D	I	K	N	V	V	L
ENST00000596362.1	1203	136	447	620	CALM3	TGA	A	G	G	C	C	C	C	C	C	G	G	G	C	G	A	A	A	C	G	T	C	A	G	T	A	G	T	A	G	A	C	AAG	GCA	Y	I	S	A	A	E	L	R	H	V
ENST00000434353.6	1524	567	438	519	CXorf40A	TAG	A	G	G	T	T	C	A	G	C	T	G	G	C	A	C	C	T	A	A	G	A	C	C	T	T	A	T	G	T	A	G	CCA	AAT	E	D	L	T	P	D	E	V	V	E
ENST00000374987.4	3239	60	1554	1625	APEX2	TGA	A	C	C	A	A	T	G	G	A	G	G	C	C	C	G	A	C	C	C	G	G	A	C	G	A	G	G	T	C	T	C	AGC	CCC	C	G	G	H	R	E	P	C	V	M
ENST00000357495.4	1372	68	960	344	HNRNPA1L2	TAA	T	T	A	G	G	A	A	A	C	A	A	A	G	T	T	T	A	G	A	A	G	A	C	G	G	T	G	A	C	G	G	TTT	AGA	S	N	F	G	P	M	K	G	G	N
ENST00000318158.11	1250	55	984	211	GRHPR	TAG	C	C	A	A	A	C	A	G	T	A	G	A	G	G	T	C	G	A	A	C	T	C	A	A	G	T	G	A	T	C	C	CTG	AAG	N	H	P	L	L	T	L	K	N	C
ENST00000614681.1	1347	139	714	494	INSIG2	TGA	A	A	A	G	G	A	T	G	T	G	A	A	A	A	G	A	A	C	G	A	A	A	A	G	A	C	A	T	G	T	T	AGA	GCA	R	S	W	L	P	C	I	F	F	A
ENST00000328434.8	780	23	318	439	COA3	TAA	T	C	T	G	G	A	T	G	G	G	T	A	T	C	C	T	G	G	G	A	C	T	G	C	G	G	G	A	A	C	G	TCC	GGG	N	I	V	T	G	L	G	I	G	A
ENST00000225983.10	5326	324	3369	1633	HDAC5	TGA	C	G	C	C	C	C	G	G	C	C	C	C	C	G	T	C	C	C	G	T	C	C	G	A	G	G	A	C	G	A	G	CTG	GCC	R	E	A	Q	A	G	E	T	E	E
ENST00000558966.5	1895	125	1398	372	CTDSPL2	TAA	G	T	A	C	A	A	A	G	A	C	T	T	G	T	A	G	A	C	C	C	C	C	G	T	C	G	T	T	T	A	G	GAT	CCA	G	I	P	I	E	S	W	F	M	D
ENST00000285930.9	1361	38	948	375	AKR1B1	TGA	A	G	C	T	G	T	G	G	T	T	G	C	C	T	T	T	G	A	G	A	A	G	T	A	C	C	T	T	C	C	C	TTT	GAG	P	E	R	I	A	E	N	F	K	V
ENST00000321407.3	4128	414	2325	1389	GCC1	TGA	T	G	C	C	A	T	T	T	T	C	A	T	G	A	G	A	G	A	A	C	G	G	T	C	T	T	C	C	G	G	T	AGA	AAG	I	I	Y	R	F	L	T	L	P	D
ENST00000413459.7	2049	69	1782	198	AMDHD2	TGA	G	G	G	A	G	G	G	C	C	T	G	G	G	C	C	G	C	T	C	C	G	G	G	A	C	G	G	G	T	C	C	GCC	CTC	T	R	L	A	L	P	L	F	S	S
ENST00000270357.10	5761	103	2175	3483	RNPEPL1	TAG	C	C	C	T	G	T	T	G	G	C	G	G	G	C	C	G	T	C	T	G	T	G	T	A	A	C	T	G	C	A	G	GCC	TCT	G	L	G	S	S	T	E	P	A	S
ENST00000367287.5	1650	24	513	1113	TIMM17A	TAG	G	A	C	T	T	C	T	T	T	C	C	T	A	G	A	C	T	A	T	A	A	C	A	G	C	T	A	T	C	A	G	CAG	TAT	L	L	A	L	I	E	G	A	G	I
ENST00000261366.10	2890	373	1758	759	LMNB1	TAA	A	A	T	T	T	T	C	A	A	C	T	G	T	G	T	A	T	T	A	A	C	G	T	G	T	C	G	A	A	G	A	ATG	ATT	E	E	V	A	Q	R	S	T	V	F
ENST00000628904.2	3856	127	3624	105	PKP4	TGA	A	A	A	G	T	C	C	A	T	C	T	T	G	G	G	A	G	T	T	A	G	A	C	T	T	G	T	T	C	C	A	AGG	TTG	G	L	K	S	T	T	N	Y	V	D
ENST00000262613.10	1993	219	1074	700	SLC9A3R1	TGA	G	C	G	C	C	C	T	G	C	T	G	C	C	C	T	C	C	A	A	C	G	A	C	T	T	C	T	C	A	A	G	CTC	AAC	T	A	P	S	S	T	S	S	S	D
ENST00000354429.6	1304	107	948	249	ELP5	TGA	C	T	G	G	C	C	A	G	A	T	T	T	G	T	T	A	T	A	G	G	T	C	C	A	G	C	A	G	T	A	G	ATT	GAT	D	S	L	I	L	P	F	Q	F	S
ENST00000396048.6	3099	437	813	1849	ZNF501	TAA	A	A	T	T	T	G	G	A	A	T	A	T	A	G	A	G	A	G	G	T	C	G	T	A	C	T	T	C	G	G	A	GAG	GGA	E	C	E	K	T	F	R	K	Q	A
ENST00000503569.5	3255	167	2670	418	WFS1	TGA	G	G	A	T	G	G	T	C	C	G	C	C	A	C	C	G	G	C	G	G	C	T	G	T	C	C	T	T	A	C	C	GCC	GCG	E	L	K	A	I	S	C	L	N	C
ENST00000485511.6	2973	108	1806	1059	PPP2R5D	TGA	C	C	C	C	T	C	A	C	G	T	T	C	C	C	T	C	T	C	G	G	A	G	G	A	C	C	G	A	C	C	G	CTC	GCT	T	E	A	V	Q	M	L	K	D	I
ENST00000480567.5	895	163	549	183	SSR2	TGA	T	T	G	G	G	G	C	T	T	C	C	A	C	C	A	A	G	A	A	G	A	A	G	C	A	A	A	A	C	C	C	AAC	AAG	L	A	Q	R	E	F	D	R	R	F
ENST00000393860.7	1912	456	648	808	RAB5C	TGA	G	C	C	C	C	C	C	T	T	G	C	C	T	C	A	A	C	G	A	C	G	T	C	G	T	G	A	C	C	G	A	AAC	AGC	T	A	M	N	V	N	E	I	F	M
ENST00000256441.5	1315	70	309	936	MRPS36	TAA	C	C	A	T	G	G	T	G	G	C	T	G	C	A	A	G	T	C	C	T	G	G	A	G	G	T	G	C	A	A	C	GAA	CCT	Q	H	S	K	G	S	K	S	P	D
ENST00000380258.6	911	73	195	643	PCLAF	TAA	C	G	T	C	T	C	C	T	T	G	T	T	T	A	A	G	T	T	T	C	T	A	C	T	T	A	C	T	C	T	T	GAA	TTT	V	V	A	A	R	A	P	R	K	V
ENST00000392876.8	7244	78	1644	5522	NT5DC3	TAG	C	C	A	A	G	G	G	C	A	A	A	A	A	G	A	A	C	C	G	G	A	C	C	C	G	G	A	G	G	A	C	AAG	GCC	I	Y	M	A	S	L	S	C	L	L
ENST00000232888.7	1542	37	1425	80	RRP9	TGA	C	A	C	T	C	T	T	A	T	C	C	T	C	C	C	T	T	G	G	T	C	G	T	C	G	A	C	C	C	C	C	TCC	GGT	S	L	K	F	S	S	S	G	D	F
ENST00000428879.5	1726	505	888	333	MMADHC	TAG	C	A	G	A	A	A	T	A	T	C	C	A	T	T	A	A	A	G	G	T	G	A	A	T	T	A	A	A	G	A	A	AAT	GGA	E	R	Y	R	H	L	G	F	S	V
ENST00000314128.9	4405	57	2553	1795	STAT2	TAG	G	A	A	C	C	A	C	A	T	T	T	C	C	C	T	T	C	A	G	T	C	T	T	C	C	G	T	A	G	T	T	TTC	GAC	P	M	E	I	F	R	N	C	V	K
ENST00000396825.4	4628	54	786	3788	FITM2	TAA	A	A	G	A	G	T	A	A	C	A	G	A	G	A	A	A	G	A	A	C	A	T	T	G	A	T	A	G	A	A	C	AAA	AAG	F	H	N	L	S	Q	K	V	F	G
ENST00000606937.5	607	47	414	146	C5orf63	TGA	A	A	A	A	T	T	C	A	T	C	C	A	C	G	A	C	A	A	A	T	C	C	T	A	T	T	T	T	T	G	T	CAG	AAA	R	Y	N	L	T	L	N	Q	V	L
ENST00000371317.10	9577	136	543	8898	MCTS1	TGA	G	C	C	T	C	A	G	A	A	G	G	A	A	A	A	A	T	A	T	A	C	A	G	A	A	G	T	A	T	A	C	AAA	TAT	V	A	I	M	A	E	G	K	Q	H
ENST00000456936.4	3918	244	672	3002	TMED7	TAA	C	T	A	C	G	T	T	T	T	G	A	G	A	A	C	T	A	G	G	T	T	G	T	G	C	T	C	A	A	C	A	TCA	GGA	G	R	S	R	A	E	D	L	N	T
ENST00000322810.8	15249	170	14052	1027	PLEC	TGA	G	G	C	T	G	C	C	T	G	C	G	C	C	C	C	G	G	T	G	C	C	G	T	C	T	G	A	G	T	C	C	GCC	GTG	R	A	G	S	R	R	G	S	F	D
ENST00000396056.7	2658	230	1581	847	ZNF35	TAA	C	A	A	G	T	A	A	G	G	A	A	G	A	A	A	G	T	T	G	T	T	C	T	A	C	C	C	A	A	G	A	GAA	GTT	E	C	G	K	A	F	R	Q	R	S
ENST00000219479.7	1000	24	561	415	NME4	TGA	G	G	C	T	C	A	A	G	C	T	G	C	C	C	C	G	A	C	C	C	A	C	C	T	A	C	G	A	C	G	A	GCC	CCA	R	G	D	F	S	V	H	I	S	R
ENST00000193322.8	4471	90	1002	3379	OSTM1	TGA	G	A	C	C	T	A	C	A	A	A	A	T	G	C	A	A	A	C	T	T	A	A	A	A	G	G	A	C	T	T	A	AAC	TCA	V	I	A	V	S	V	F	I	L	F
ENST00000221856.11	1833	149	1488	196	FSD1	TAG	G	C	C	C	C	C	A	G	G	C	A	C	C	C	C	A	C	T	C	C	G	A	C	C	A	C	A	A	C	C	T	ACC	CTC	F	K	T	R	F	T	Q	P	L	L
ENST00000631589.1	4955	101	3204	1650	MLLT10	TGA	C	A	C	C	T	G	A	G	A	A	A	C	A	T	G	A	A	A	A	G	A	G	A	A	C	T	C	G	A	T	G	AGT	AAA	I	P	I	N	N	L	L	A	G	T
ENST00000247986.2	3969	311	3087	571	KIF17	TGA	G	C	A	C	A	G	C	T	G	C	T	T	G	G	T	C	T	C	C	G	A	G	T	G	A	C	G	G	T	T	T	CTG	CCT	S	C	P	L	S	N	N	S	A	I
ENST00000646620.1	1309	412	537	360	HDDC3	TGA	T	C	A	G	T	G	C	T	T	G	A	A	G	C	T	A	A	C	A	G	T	C	G	G	G	G	G	C	G	A	C	ATC	ACA	L	N	R	C	T	P	E	G	W	S
ENST00000263707.6	9287	93	1437	7757	TFCP2L1	TGA	G	C	A	G	C	A	G	T	G	G	A	C	C	C	T	C	A	G	G	T	G	T	A	A	A	G	T	C	C	T	A	CTC	GGA	H	R	V	Y	R	Q	G	P	T	G
ENST00000374878.5	2217	401	1461	355	ARHGEF9	TAA	G	A	C	A	G	A	C	A	T	C	T	A	A	C	C	T	G	A	G	G	G	G	T	G	T	C	G	T	C	C	A	TCC	GAG	E	K	I	G	F	E	I	S	E	N
ENST00000543824.5	4292	332	3012	948	PHC1	TAA	G	G	T	G	G	C	C	C	T	C	T	T	G	C	C	A	G	A	G	G	A	A	C	T	C	C	T	G	T	A	A	ACC	GAG	C	Q	E	I	A	E	E	F	R	S
ENST00000264156.3	3753	78	2463	1212	MCM6	TGA	G	A	T	A	G	T	G	A	A	A	G	T	A	T	A	G	A	A	G	C	T	C	G	T	T	C	A	T	C	A	A	GAT	GAA	I	I	E	K	V	I	H	R	L	T
ENST00000281950.8	3705	91	501	3113	GEMIN6	TGA	G	A	G	G	C	C	A	G	G	A	A	G	T	A	A	C	C	C	T	T	C	G	A	C	A	T	T	C	T	A	C	CAA	TCC	T	E	Q	G	D	A	P	R	T	L
ENST00000356392.9	2123	105	1785	233	CCDC151	TAG	A	C	T	C	G	T	C	C	T	G	A	C	A	C	C	T	G	G	A	G	G	C	T	C	T	C	G	C	T	G	C	TCC	AGG	I	A	L	P	L	A	T	S	K	D
ENST00000270221.11	649	74	489	86	EMP3	TGA	G	C	G	C	C	C	C	G	C	C	T	C	G	G	A	G	G	G	C	G	A	A	G	G	C	A	T	C	C	A	C	GAG	CGG	G	A	L	I	Y	A	I	H	A	E
ENST00000212015.11	4107	66	2241	1800	SIRT1	TAG	T	G	T	A	A	T	A	A	T	T	G	T	G	A	C	T	A	A	A	C	A	A	A	C	T	A	C	C	T	A	T	TCA	AAA	F	Y	N	G	L	E	D	E	P	D
ENST00000317506.8	5245	24	1860	3361	RANBP10	TAG	C	T	G	A	C	T	G	T	G	C	T	G	G	C	A	C	G	T	T	C	A	T	C	A	G	T	A	G	T	T	G	CAC	TTG	A	L	N	S	A	I	L	E	S	Q
ENST00000261700.8	7007	94	732	6181	RTRAF	TGA	A	C	A	C	T	T	G	A	G	G	A	C	T	A	G	A	A	G	G	T	T	G	A	A	A	A	G	G	G	T	C	AGA	GGA	A	V	L	N	E	A	A	Q	I	L
ENST00000335255.10	5243	157	1980	3106	FOXK2	TAG	C	G	A	C	C	G	G	G	A	G	A	G	C	C	A	A	G	A	C	C	T	G	T	G	G	G	A	A	A	A	G	AAC	CAG	S	A	S	L	P	T	K	R	H	N
ENST00000505354.2	1868	34	1659	175	GK3P	TAA	A	A	C	C	T	A	C	C	A	A	C	T	C	A	C	C	T	T	A	T	G	G	A	C	T	C	T	A	C	A	T	CCA	ATT	K	K	A	V	M	K	S	M	G	W
ENST00000308521.10	4496	97	1119	3280	APOBEC3F	TGA	G	G	G	G	T	C	T	C	C	C	C	G	G	G	A	G	C	T	C	T	T	A	G	A	G	G	A	C	G	T	C	GAG	CTC	E	G	A	S	V	E	I	M	G	Y
ENST00000313143.9	5269	259	2148	2862	DVL3	TGA	G	C	A	G	G	G	C	C	C	C	T	C	C	G	T	A	G	T	G	T	A	G	G	T	G	T	T	T	C	T	T	ATG	GTG	L	M	M	P	P	P	P	A	A	M
ENST00000216489.8	2597	19	1167	1411	ALKBH1	TGA	G	A	C	T	T	G	G	A	G	A	T	C	C	C	G	A	C	A	G	T	C	C	C	A	A	A	T	A	G	G	A	AGC	GAC	N	M	T	V	R	Q	V	L	A	T
ENST00000323468.10	4253	18	1521	2714	KDELC2	TGA	G	T	C	A	G	C	C	C	A	G	A	A	T	T	T	C	A	A	G	A	A	G	A	G	A	A	C	T	T	C	C	CTT	GAA	Y	C	Y	Y	Y	Q	V	L	Q	K
ENST00000221980.5	3029	92	2772	165	ICAM5	TGA	G	C	C	C	G	C	T	C	C	C	C	T	C	G	C	G	G	C	T	A	C	A	G	T	C	G	A	C	A	T	A	GCG	TCG	A	E	S	S	G	E	A	V	C	L
ENST00000354371.7	3438	76	627	2735	COPS8	TGA	T	T	T	A	T	C	A	C	T	C	T	G	A	C	A	A	A	A	G	T	T	C	C	T	T	T	C	G	G	T	G	AAC	GAA	R	M	V	L	P	R	K	P	V	A
ENST00000564845.5	11504	302	8643	2559	CHD9	TGA	T	T	C	C	C	A	G	A	C	T	C	T	G	C	A	G	A	A	G	T	A	A	T	G	A	T	C	T	T	A	G	GAC	GAA	R	I	K	D	Q	E	D	K	G	G
ENST00000444614.8	2059	309	819	931	CCDC122	TAA	C	A	T	T	G	C	C	A	T	A	G	G	G	G	A	G	A	A	C	G	T	A	A	G	G	T	T	A	C	G	T	GAG	CAA	E	V	Q	H	K	R	Y	D	A	I
ENST00000620429.4	2739	1205	1452	82	VPS11	TAG	C	T	G	C	T	T	T	C	T	T	C	T	C	A	A	C	A	G	G	T	G	T	G	A	G	T	C	T	C	C	A	CAA	GGA	S	S	N	V	T	A	L	R	T	K
ENST00000380243.9	16564	248	1257	15059	CCDC85C	TAG	G	G	C	C	A	C	T	C	T	T	C	T	G	G	T	T	T	C	C	G	G	G	G	A	A	C	T	T	G	A	C	TTG	CCT	Q	D	S	C	E	E	D	L	S	E
ENST00000496811.6	6723	71	3024	3628	DHX36	TGA	C	A	G	C	T	T	T	T	C	A	G	G	G	C	G	A	C	A	T	T	A	T	A	G	G	T	A	G	G	A	C	AGC	TAC	E	K	I	E	S	P	H	P	V	D
ENST00000308683.3	1707	135	1431	141	ZNF622	TGA	G	A	G	T	C	T	G	C	T	G	G	G	A	C	T	T	A	G	A	G	T	G	A	A	C	C	T	G	G	G	C	TTC	AGA	A	L	G	W	T	G	S	T	G	A
ENST00000378572.8	1670	122	1026	522	PRPF18	TGA	G	A	T	C	T	G	T	G	T	A	T	G	G	G	T	C	A	C	G	T	A	A	C	A	T	G	A	G	G	T	G	CTG	GCA	G	R	E	K	I	F	S	K	H	V
ENST00000300289.10	3680	102	1515	2063	PDIA3	TAA	A	G	C	A	G	T	A	G	C	C	A	A	A	C	T	C	T	A	G	G	A	G	G	A	C	A	C	G	G	A	A	CTC	GAT	S	P	A	N	K	K	L	N	P	K
ENST00000337080.8	1943	267	981	695	ZNF444	TAG	C	C	G	C	C	T	C	C	C	G	G	C	C	T	G	G	G	T	T	C	C	C	G	G	T	C	C	C	G	C	C	GGT	TTG	F	A	C	W	E	C	G	K	G	F
ENST00000342502.6	1645	412	1050	183	IKBIP	TAG	T	T	T	G	A	C	A	T	T	A	T	T	G	T	A	A	G	T	A	T	A	G	A	C	T	T	T	A	C	A	C	AAT	ATG	L	T	L	R	I	G	R	L	V	T
ENST00000353487.7	4135	491	1152	2492	SPPL3	TGA	T	G	G	A	T	C	A	C	G	T	G	G	A	A	T	G	A	A	G	G	T	C	C	T	T	A	G	C	C	C	T	GTA	GAA	I	H	R	A	A	Q	P	A	L	L
ENST00000645843.1	5827	318	1392	4117	ABHD18	TAG	T	T	G	G	A	T	T	A	T	T	A	T	A	C	A	A	T	C	G	C	A	T	A	A	A	T	A	C	C	T	C	AAC	GCT	T	G	V	R	S	L	Q	E	I	W
ENST00000334690.11	4523	176	3399	948	TRAPPC11	TGA	T	G	T	T	C	A	A	G	A	C	C	G	G	A	C	G	T	C	G	T	C	G	T	T	A	T	C	T	C	C	A	GCA	GCT	M	A	G	Y	Q	Q	L	P	S	L
ENST00000328736.7	6089	205	3522	2362	AL162171.1	TAA	G	C	T	C	C	C	A	C	A	A	T	T	T	C	T	A	C	T	C	G	G	A	C	C	T	C	G	A	A	A	A	ATC	CTC	I	A	C	L	E	H	N	E	V	L
ENST00000405260.5	4942	699	3969	274	PASK	TAA	A	C	A	C	C	A	A	T	T	T	C	T	T	C	G	A	C	C	A	G	T	C	G	T	C	T	G	C	C	C	C	AGC	ACC	G	V	L	S	A	A	S	L	E	M
ENST00000337975.6	3650	170	1767	1713	KLHL25	TGA	G	G	A	G	C	A	C	C	T	G	C	T	G	G	C	G	C	C	C	G	T	C	C	A	C	G	A	A	G	G	T	GCG	CCC	L	Y	V	V	G	G	Y	F	G	T
ENST00000286574.9	1977	114	1137	726	WIF1	TGA	A	C	T	C	C	G	A	C	A	T	C	T	G	G	G	T	C	T	A	C	A	T	T	A	A	C	C	T	A	A	G	TGG	ATC	E	G	W	H	G	R	H	C	N	K
ENST00000551736.5	1684	113	1380	191	IRAK4	TAA	A	A	C	T	T	T	A	T	T	G	G	A	A	T	C	T	T	C	G	A	C	A	G	T	A	G	A	G	A	A	C	TCT	GCT	E	D	Y	I	D	K	K	M	N	D
ENST00000361891.9	1852	71	1170	611	ILF2	TGA	C	A	T	T	C	C	C	T	T	C	A	C	T	G	A	G	G	A	C	T	C	A	A	A	G	G	T	A	C	G	A	GAG	CAG	S	E	I	S	T	W	D	G	V	I
ENST00000200652.4	2234	223	1653	358	SLC22A4	TGA	A	A	A	A	A	T	A	T	C	T	A	C	C	C	T	T	A	C	G	T	C	A	A	T	A	A	T	C	T	T	G	TTC	GCA	I	L	T	L	F	F	P	E	S	L
ENST00000589666.6	3890	75	2430	1385	UNK	TGA	C	C	C	T	G	C	A	G	G	C	C	T	G	G	C	T	G	A	C	C	T	C	C	C	A	C	A	C	C	C	G	TCG	CAG	V	F	H	M	Q	S	V	K	C	L
ENST00000372771.5	6232	13	5742	477	RLF	TAA	G	T	A	G	C	A	A	T	T	T	T	G	T	A	C	T	T	G	A	A	G	G	A	T	G	T	G	T	T	T	C	TCA	AGT	D	K	A	L	T	D	C	G	E	L
ENST00000397382.8	1986	283	1614	89	C14orf93	TAA	A	A	T	C	T	A	C	A	G	C	C	A	A	A	A	G	T	A	G	G	A	A	A	A	G	G	T	G	G	A	A	GAA	GAT	P	P	E	L	Y	N	P	N	F	Q
ENST00000482354.5	1870	74	1458	338	MOSPD2	TAA	G	T	A	C	T	G	T	G	C	A	C	A	G	C	C	C	A	C	C	T	G	A	C	G	T	C	A	G	G	T	A	CCC	CCA	E	H	R	L	R	C	H	T	V	E
ENST00000332585.11	4261	36	2748	1477	OSBP2	TGA	G	C	G	C	C	A	C	C	C	T	T	G	C	C	T	T	C	T	A	C	A	A	C	C	C	C	G	T	G	T	A	TTC	ATC	S	E	E	E	K	E	A	D	A	Y
ENST00000399218.8	7033	56	2625	4352	GAREM1	TAG	C	C	A	A	A	T	A	A	C	C	C	C	C	A	T	A	A	A	A	C	C	C	G	G	A	G	G	T	C	G	G	ATA	AAA	E	D	V	I	S	F	F	V	T	E
ENST00000442287.6	4487	336	3717	434	POLG	TAG	C	A	C	T	G	C	C	T	G	G	A	G	G	A	C	C	A	G	G	T	C	C	G	A	C	C	G	A	A	G	C	CCA	GGA	R	K	E	V	T	M	D	C	K	T
ENST00000257215.10	5799	158	3126	2515	DAGLA	TAG	C	A	C	C	C	C	A	G	T	T	G	C	G	C	G	C	A	C	G	A	C	T	C	T	A	C	T	G	G	T	C	CGC	GCA	P	L	S	S	S	G	E	L	M	D
ENST00000302190.9	3307	459	603	2245	SDC2	TAA	A	A	C	T	C	C	A	A	C	T	T	A	G	G	C	G	T	A	T	T	T	T	G	A	G	G	A	A	T	C	A	GCG	TAT	G	G	V	I	G	F	L	F	A	I
ENST00000506380.5	798	192	555	51	NSG1	TAG	C	G	G	G	A	T	G	G	G	C	A	A	G	T	C	G	A	C	T	G	A	A	G	A	G	T	C	G	G	C	G	GCT	TCA	D	S	S	A	R	E	K	F	Y	T
ENST00000397411.6	1025	121	714	190	TSPAN4	TAG	G	C	C	G	C	C	C	A	C	C	G	C	C	G	C	G	C	G	T	C	A	T	C	C	A	C	A	G	A	C	G	GCG	TGC	P	C	Y	E	T	V	K	V	W	L
ENST00000428984.6	2986	396	2556	34	UBE3A	TAA	A	A	C	A	A	A	A	C	A	A	A	A	C	G	T	C	G	T	A	C	G	G	T	T	T	A	G	G	A	A	A	CTG	ATG	I	I	A	K	N	G	P	D	T	E
ENST00000357122.8	4761	209	3921	631	SPAG9	TGA	G	C	C	C	A	T	G	G	G	A	A	A	C	G	A	G	T	A	A	C	G	G	T	A	T	G	T	A	G	T	G	GAG	AAT	I	S	G	G	E	G	Y	I	D	F
ENST00000266039.7	5476	174	3435	1867	CACNA2D2	TGA	G	C	A	C	C	C	T	G	C	C	C	C	A	C	T	C	C	G	C	C	G	C	T	C	T	C	C	G	C	A	C	CTC	CGC	Y	N	A	T	E	D	T	S	D	C
ENST00000375442.8	2815	132	2079	604	TSPYL2	TAA	G	G	G	T	T	T	T	C	C	C	C	T	T	A	G	G	C	C	A	A	A	A	G	G	G	G	G	A	G	A	A	GGA	ACC	D	E	D	I	Y	E	E	G	N	Y
ENST00000407249.7	2677	112	2385	180	CDK11B	TGA	A	G	G	T	C	A	G	A	G	T	G	G	A	C	T	T	G	A	A	C	T	C	C	G	A	C	T	T	C	G	G	TTC	AAG	R	V	K	R	G	T	S	P	R	P
ENST00000269260.7	1778	90	1227	461	ARRB2	TAG	G	A	A	G	C	G	G	G	G	T	G	G	G	C	G	T	C	T	C	A	A	C	T	A	G	T	A	G	T	A	T	TGC	CTC	S	A	A	P	E	T	D	V	P	V
ENST00000279907.12	5198	239	4392	567	UHRF1BP1L	TAG	C	A	G	G	A	G	T	G	G	C	A	G	T	A	A	G	T	T	G	A	C	A	G	T	A	G	A	A	G	A	A	GAA	GTT	P	E	F	S	F	D	F	T	R	E
ENST00000341653.6	330	48	249	33	MAX	TAA	T	C	A	G	A	A	A	A	A	G	T	T	T	C	G	G	T	A	C	C	G	T	C	T	T	T	T	G	T	C	A	GGC	CAT	K	R	R	D	H	I	K	D	S	F
ENST00000398073.7	4785	294	813	3678	CTDSP2	TAG	C	C	T	G	C	C	C	T	G	C	T	T	C	T	C	C	C	C	G	G	G	C	G	T	C	G	A	C	G	G	G	CCT	GCC	S	Y	I	F	H	P	E	N	A	V
ENST00000280020.10	4853	12	1731	3110	KIAA1328	TGA	C	A	T	A	T	T	G	C	A	A	A	A	T	T	T	A	C	T	T	T	T	T	A	T	A	T	A	G	A	A	G	ATT	TTC	P	Q	R	Y	P	S	R	E	A	G
ENST00000370630.6	6571	25	1155	5391	CTBS	TGA	A	C	A	T	C	T	T	T	T	G	T	C	A	A	G	A	G	A	C	A	T	T	G	T	C	G	A	A	A	C	C	AGA	CAG	I	S	L	K	A	T	Y	I	Q	N
ENST00000555761.5	1855	29	1713	113	SNW1	TGA	A	C	T	C	T	T	A	C	C	C	A	T	A	A	A	G	T	G	A	A	A	C	C	T	C	T	C	T	G	G	A	GAA	AGT	R	K	I	L	L	V	W	T	S	F
ENST00000406438.5	8297	497	2811	4989	SMCR8	TGA	G	G	T	C	G	G	T	C	C	C	A	G	A	C	T	A	A	A	A	T	A	T	G	T	T	T	T	T	C	G	A	ATC	AAA	L	K	L	T	L	G	L	V	N	E
ENST00000258975.7	1446	189	891	366	TACO1	TAA	C	C	A	G	G	C	T	A	C	A	T	G	T	A	A	G	T	T	A	C	A	A	T	A	G	T	A	T	C	T	G	GAA	ATT	S	L	G	L	C	S	V	S	C	A
ENST00000535621.6	2048	188	1494	366	PDXDC1	TGA	G	G	C	A	T	A	A	A	C	C	C	A	G	T	C	C	A	C	C	G	C	G	G	A	C	G	A	G	G	G	G	CCT	CCA	D	L	E	A	E	G	T	C	L	R
ENST00000219302.7	1069	196	507	366	NME3	TAG	C	C	C	G	G	C	A	G	A	T	G	C	G	G	A	G	T	A	T	G	T	C	G	G	T	C	A	C	G	G	G	GAG	TAT	T	I	R	G	D	F	C	I	E	V
ENST00000406652.5	5484	322	1611	3551	MTA3	TGA	G	C	T	T	T	C	C	C	T	G	A	T	T	C	A	G	A	C	T	G	T	G	T	G	T	C	G	T	G	C	A	GAC	TCA	P	N	V	I	R	S	T	P	S	L
ENST00000450142.7	5620	166	3090	2364	PPP1R12A	TAA	A	A	A	A	A	A	A	A	A	A	A	G	C	A	A	A	C	C	T	T	T	C	A	A	A	C	G	A	A	T	A	AAA	TCC	E	M	E	K	R	E	R	R	A	L
ENST00000358697.5	4113	400	2397	1316	ZXDA	TGA	A	G	C	A	A	C	T	C	T	A	T	T	C	A	T	G	G	T	T	T	T	T	A	C	T	C	G	A	C	G	G	GTA	TTG	P	A	K	A	E	W	S	V	H	P
ENST00000425146.5	2477	371	1632	474	PAK3	TAA	G	A	C	T	G	C	A	A	G	C	C	T	T	C	G	C	C	G	A	C	G	A	C	A	A	G	A	A	T	T	A	CGC	AGC	F	L	N	R	C	L	E	M	D	V
ENST00000262306.11	582	38	483	61	ELOB	TAA	T	C	A	C	G	G	A	G	G	G	A	A	G	G	T	C	G	G	G	G	G	T	C	G	C	A	C	C	C	A	C	CTG	GGG	A	N	E	Q	A	V	H	L	H	V
ENST00000617859.4	4542	310	1257	2975	IKZF5	TGA	T	T	G	A	A	A	A	T	A	G	T	C	A	T	A	C	A	A	C	C	A	A	T	A	C	A	A	C	G	G	G	CAT	CAA	D	M	Y	F	A	D	N	I	L	Y
ENST00000405938.5	2896	355	2511	30	TFIP11	TGA	A	C	T	G	T	G	G	C	A	G	G	T	C	G	A	A	C	C	G	G	T	A	C	A	G	C	T	A	G	T	C	AAG	GCC	F	M	P	V	I	G	K	R	H	E
ENST00000268182.10	7205	100	4971	2134	IQGAP1	TAA	T	T	G	A	T	C	G	T	T	T	G	C	T	G	A	A	G	G	G	C	A	T	C	T	T	G	A	A	A	A	A	AAG	GGG	M	G	V	Q	M	E	T	F	M	L
ENST00000265334.9	2222	216	1776	230	CDKL3	TAG	T	G	T	C	T	T	T	T	C	T	T	T	T	G	G	T	C	T	T	T	T	T	T	T	T	G	G	A	C	A	A	TGG	TTC	Q	I	K	M	L	K	R	E	S	K
ENST00000260753.8	6306	72	5340	894	KIF20B	TAA	A	T	C	A	C	T	T	A	T	G	G	A	A	A	A	A	C	C	G	A	C	A	A	A	A	A	C	A	A	G	C	AAA	GCC	S	Q	P	K	R	A	K	R	K	L
ENST00000429967.3	3224	326	231	2667	APLN	TGA	A	G	C	A	G	G	A	C	T	G	A	A	G	C	T	T	T	C	C	G	T	A	C	C	C	A	G	G	G	A	A	TTC	CCT	L	P	D	G	N	G	L	E	D	G
ENST00000376300.7	6833	75	1893	4865	CCDC93	TGA	A	C	A	T	C	C	C	C	A	G	C	C	G	C	C	T	C	C	G	G	A	A	G	C	G	A	A	A	G	T	G	TCC	GCC	Q	E	N	K	M	R	R	D	Q	L
ENST00000309733.6	8844	127	396	8321	FAM241A	TAA	A	A	C	A	T	G	G	C	C	G	A	A	T	G	A	C	A	A	C	G	T	G	T	A	T	T	T	A	T	T	A	CAG	CAA	I	N	M	G	F	T	R	M	Y	F
ENST00000396813.5	1470	269	939	262	DHRS1	TAA	C	C	C	T	C	C	T	G	G	T	C	T	G	C	T	T	G	A	A	C	G	A	T	C	A	C	A	T	C	T	C	TTC	AAG	L	R	D	V	D	G	R	P	V	Q
ENST00000243189.12	1425	212	870	343	RSRP1	TAA	A	A	G	A	A	G	A	A	A	A	C	T	G	C	T	A	T	C	C	A	T	A	G	G	T	G	T	C	A	G	G	ATC	CCT	P	T	Q	Q	R	S	I	A	F	S
ENST00000298282.14	3642	226	1416	2000	PKNOX2	TAG	T	C	G	G	G	C	A	G	C	C	C	A	G	G	A	G	G	T	C	C	C	T	C	A	G	T	G	A	C	A	C	GAG	CTG	A	A	H	D	D	S	L	D	G	T
ENST00000243644.9	2355	242	1596	517	ZNF350	TAG	G	A	A	G	A	A	A	A	C	T	C	A	G	A	C	C	C	A	A	A	A	G	A	C	A	T	T	G	T	A	T	CCA	AAC	N	V	V	L	V	G	Q	P	V	V
ENST00000272418.7	3298	17	1290	1991	MRPS5	TAA	C	C	T	C	T	C	T	G	G	C	C	T	T	G	C	A	C	C	G	C	C	G	A	G	A	G	A	A	G	T	T	ACG	GCC	P	I	V	V	A	S	P	R	G	P
ENST00000298355.7	5284	1122	2130	2032	TRIM9	TAA	G	G	A	T	G	T	G	C	C	G	T	G	G	C	C	G	A	T	A	A	C	T	A	C	G	A	G	A	C	G	A	GCC	ATA	F	I	N	D	E	Q	Q	G	P	I
ENST00000408912.7	3626	317	3090	219	ARMC5	TAG	A	C	T	G	T	T	G	A	C	G	T	C	C	C	C	G	T	C	C	C	T	G	G	G	A	A	C	G	G	G	G	GCC	CCT	R	W	T	L	G	S	E	Q	C	P
ENST00000372466.8	1755	252	552	951	NUP62CL	TGA	A	T	G	C	C	C	A	T	A	T	G	G	A	C	T	T	A	A	G	A	C	G	T	C	T	A	G	A	C	C	A	TTC	GAA	Q	E	L	D	F	I	L	S	Q	Q
ENST00000345317.7	3839	161	1077	2601	SKAP2	TGA	G	A	G	T	C	C	T	G	G	A	A	A	A	T	T	A	T	A	G	T	A	T	G	T	A	G	A	G	G	T	A	ATT	GAT	G	A	F	S	D	E	L	S	F	K
ENST00000229758.8	2054	82	1341	631	FBXO5	TGA	T	C	T	C	T	T	A	T	T	A	A	A	T	G	T	T	A	G	A	A	G	C	A	T	T	T	A	A	G	A	A	TTG	AGA	R	E	G	C	G	F	D	Y	C	T
ENST00000618550.5	4467	112	4038	317	PRR36	TGA	G	C	C	A	G	A	C	C	A	C	A	G	C	C	A	C	C	T	T	C	C	A	G	A	G	G	T	G	G	A	G	CAC	TTC	L	S	D	A	E	L	G	R	W	A
ENST00000372153.5	3285	152	2553	580	DDX31	TAA	A	A	T	C	T	C	T	C	T	G	G	G	T	T	T	G	A	A	A	G	A	C	C	C	T	T	C	A	G	A	A	GTT	AAA	V	K	K	Q	N	A	P	G	E	P
ENST00000215368.4	2424	296	639	1489	EFNA2	TAG	T	C	C	C	A	G	C	C	C	C	G	C	A	C	C	T	T	G	G	G	T	C	C	T	C	C	C	A	G	G	T	TCC	GGT	L	R	L	K	V	Y	V	R	P	T
ENST00000391860.7	10914	404	1572	8938	PGBD5	TGA	T	G	C	T	G	G	G	G	G	C	G	C	A	C	A	C	C	C	A	G	C	C	T	C	T	C	C	G	T	A	G	CAC	ACC	F	W	F	A	I	S	I	A	I	N
ENST00000280571.9	6141	297	633	5211	RILPL2	TAG	A	T	C	C	A	A	G	G	C	C	A	C	A	C	C	A	G	A	C	A	A	A	G	G	G	G	C	T	A	G	C	ACC	CAG	Y	K	S	G	L	I	P	P	R	E
ENST00000265316.9	2980	285	2526	169	ABCB6	TGA	C	A	A	A	A	G	T	T	T	G	G	C	C	G	G	C	A	A	G	G	T	A	C	C	A	G	A	C	T	C	C	CGG	GAA	Q	I	L	V	I	K	D	G	C	I
ENST00000550804.6	5576	73	2073	3430	CALCOCO1	TGA	T	C	T	T	A	C	T	C	C	C	T	C	G	G	A	G	T	T	T	C	C	A	C	T	T	C	C	C	C	A	G	GAG	TTT	E	T	S	T	G	G	P	A	T	P
ENST00000406855.7	1063	19	717	327	DERL3	TGA	G	G	C	C	A	A	G	C	A	A	G	G	G	C	C	T	T	C	C	A	C	G	G	C	G	C	T	C	G	A	G	TCC	CCT	P	N	Q	P	G	G	K	R	L	L
ENST00000393240.7	3095	671	1266	1158	SYT1	TAA	A	G	G	A	A	A	G	A	A	G	A	A	G	G	A	A	G	A	A	C	T	G	C	C	G	G	T	C	G	T	A	AAG	AAG	A	I	G	K	V	F	V	G	Y	N
ENST00000472174.7	987	81	615	291	ATP6V0B	TAG	A	T	G	A	T	A	T	G	T	G	T	G	G	C	A	G	T	G	G	G	T	A	G	A	A	G	T	G	A	G	A	GAC	GGT	G	I	V	G	S	G	A	A	L	A
ENST00000373095.6	4617	852	1152	2613	FAM102A	TGA	G	G	A	G	C	A	G	G	T	G	T	C	C	T	A	C	C	G	A	A	A	G	T	T	A	G	T	G	T	T	G	CAT	AGC	Q	S	Q	D	F	T	D	G	S	N
ENST00000424100.1	2895	454	1110	1331	GPR85	TGA	G	G	G	A	G	C	A	T	C	T	G	T	A	A	T	A	T	T	G	T	G	T	C	A	T	T	C	C	A	A	G	ATA	GTT	L	T	A	A	V	W	M	S	F	A
ENST00000397203.6	9118	157	3264	5697	ERC1	TGA	C	C	C	T	G	C	T	T	T	A	T	G	G	T	C	T	C	C	T	G	A	G	A	A	G	G	T	C	C	C	G	TCT	TCC	M	T	R	G	Q	L	Q	D	E	L
ENST00000361175.8	3949	369	1842	1738	PAPSS2	TAA	G	C	C	T	T	T	G	G	C	T	C	C	A	C	A	A	G	A	A	G	A	G	G	T	C	C	C	T	G	G	A	AAC	AAG	Y	D	P	A	R	H	N	E	F	D
ENST00000372458.8	1466	111	837	518	ELOVL1	TGA	G	A	A	G	C	A	T	G	G	C	C	T	A	C	A	A	C	C	G	G	A	A	C	T	G	G	A	A	C	C	G	AAC	GCC	P	V	I	I	H	L	I	W	M	Y
ENST00000371224.7	3352	143	2385	824	ALDH18A1	TGA	A	A	A	G	A	G	C	C	A	G	G	A	A	C	A	A	C	C	A	C	A	A	A	G	A	G	A	C	T	C	C	AAC	ACC	I	H	A	R	G	P	V	G	L	E
ENST00000532498.7	1018	101	744	173	TSPAN19	TGA	C	C	T	T	T	G	G	A	T	T	T	C	A	G	T	A	A	A	G	A	C	G	T	A	C	C	T	A	A	T	A	ATG	GAA	G	C	E	N	K	I	S	A	W	Y
ENST00000645955.1	1829	159	867	803	RNASEH2B	TGA	G	A	A	A	A	T	G	A	A	C	T	G	A	C	G	T	G	T	C	A	G	G	A	T	C	G	A	C	T	A	A	TGC	CTG	S	L	P	N	P	P	S	K	K	I
ENST00000360000.8	1131	146	351	634	TCEAL8	TGA	A	T	T	C	A	T	T	T	T	T	G	C	C	T	C	C	G	G	A	T	T	T	C	G	T	G	T	G	T	C	C	CCT	AGG	R	H	L	D	P	E	E	M	I	R
ENST00000374403.4	4388	68	3696	624	KIF4A	TGA	A	G	T	T	G	G	A	G	T	C	A	T	C	C	A	C	C	C	G	G	A	G	A	A	G	A	A	G	C	T	A	CAC	GCC	P	A	P	S	P	F	D	L	P	E
ENST00000280871.9	7221	273	1944	5004	SLC2A13	TAA	T	T	T	T	C	A	G	C	T	G	C	T	C	A	A	G	G	T	G	T	A	G	T	C	T	T	C	G	T	A	G	GAA	GTG	G	K	K	L	E	E	I	E	S	L
ENST00000377727.1	397	10	309	78	HIST1H4H	TAA	G	G	C	T	C	C	T	G	C	T	T	G	C	C	G	G	T	G	G	C	T	T	C	G	G	C	A	T	T	T	C	GGC	GGT	E	T	R	G	V	L	K	V	F	L
ENST00000534313.6	3499	173	3126	200	SIPA1	TGA	G	C	C	G	T	C	T	G	G	A	A	C	C	C	C	G	G	T	C	C	A	G	C	C	G	C	C	A	C	C	C	GCC	CTG	Q	K	E	K	A	D	R	A	A	L
ENST00000354284.8	1456	63	1053	340	TMEM25	TAA	C	A	G	A	G	G	G	A	A	G	A	C	C	A	C	G	C	A	G	A	A	A	C	A	G	G	A	C	T	A	A	GCA	GAC	L	Q	L	N	D	L	T	P	D	S
ENST00000590194.5	1542	127	1053	362	SLC25A39	TGA	A	A	G	G	G	G	C	A	A	G	G	A	G	C	G	G	C	G	G	G	T	C	T	T	C	G	G	C	C	A	G	GGC	GGC	I	R	A	E	S	G	T	K	G	L
ENST00000335183.11	841	62	636	143	CDKN3	TAA	A	G	G	A	A	T	T	C	A	A	A	T	A	A	G	A	A	C	T	A	T	G	T	C	T	A	G	A	A	C	T	AGA	TCA	S	P	E	Q	A	I	D	S	L	R
ENST00000338791.11	2611	81	1797	733	IMPDH1	TGA	G	G	A	C	A	G	C	G	G	T	G	G	A	C	A	T	G	T	C	G	G	C	G	A	A	A	A	G	C	A	T	TAC	CTG	Q	H	G	C	Q	D	I	G	A	R
ENST00000645929.1	7422	101	6906	415	CHD8	TGA	A	G	C	C	C	C	A	G	C	A	T	G	G	C	A	G	T	A	G	T	C	G	T	A	G	A	A	G	T	G	A	GAC	GAT	P	P	L	Q	P	E	E	D	D	D
ENST00000611250.4	4713	76	2469	2168	JADE3	TGA	T	T	A	G	A	A	A	C	T	T	C	C	A	G	G	A	A	A	C	G	T	A	A	C	T	T	G	A	C	A	C	AGG	CAA	S	D	S	E	A	E	S	D	G	N
ENST00000510878.1	849	34	465	350	AGTRAP	TAA	G	A	T	G	G	A	A	T	G	T	G	T	C	C	C	A	G	G	T	T	C	T	C	T	G	C	C	T	C	C	A	ACC	TGG	R	P	Q	I	P	L	Q	S	Q	R
ENST00000573759.1	2204	329	615	1260	MIS12	TAA	T	T	G	C	T	C	A	G	T	A	G	T	C	T	C	T	A	T	A	A	A	A	G	T	C	A	G	C	A	A	A	TCT	ATA	L	T	F	F	D	E	L	H	N	V
ENST00000248104.11	4320	595	687	3038	UNKL	TGA	C	C	T	C	A	G	C	G	G	G	G	A	C	G	G	T	G	A	C	G	T	C	C	C	C	G	A	C	C	G	G	TGG	CAG	I	F	Q	L	R	A	K	Q	C	V
ENST00000357068.10	2462	266	1800	396	PRODH	TAG	C	A	C	C	C	G	C	C	A	G	C	A	C	C	C	G	T	C	C	C	G	C	T	A	C	C	T	T	C	T	C	GCC	CCT	Y	G	P	V	M	E	V	L	P	Y
ENST00000613397.4	4066	1729	1854	483	BIRC2	TAA	A	G	A	A	A	A	A	T	A	G	T	C	T	T	C	T	C	T	C	T	T	T	A	C	A	T	G	C	T	T	G	TCT	CTC	R	T	C	K	V	C	M	D	K	E
ENST00000274140.10	9641	204	2730	6707	2024-03-06	TAA	A	G	T	A	G	T	T	G	T	C	T	C	A	A	A	G	A	A	C	C	C	T	A	C	T	G	A	C	A	C	C	GAA	CAA	A	I	L	S	F	Q	V	R	Q	F
ENST00000573584.6	3611	12	2223	1376	NUP88	TGA	C	A	C	C	A	C	C	A	G	G	A	G	C	C	T	T	C	A	A	A	T	G	T	A	C	T	A	A	C	G	C	TTC	AAC	K	M	E	K	V	L	S	L	P	K
ENST00000271526.9	2068	237	1473	358	PRCC	TAG	G	G	C	T	C	T	G	G	A	A	C	T	G	C	T	T	A	G	G	T	A	T	A	A	A	C	C	G	A	A	C	TTC	GGA	K	K	G	E	Q	P	T	G	Q	Q
ENST00000328194.8	4991	281	3861	849	DENND5A	TGA	C	C	T	C	C	C	A	G	C	A	C	C	A	C	T	A	C	A	G	C	T	A	C	G	G	G	A	A	C	T	G	ATC	GAC	L	A	D	C	P	I	T	A	H	M
ENST00000309558.8	4602	13	1887	2702	SUSD5	TAG	G	C	A	C	C	T	T	T	G	G	A	G	T	C	T	G	G	A	A	G	A	G	G	T	A	G	A	G	C	T	A	GTC	AAG	V	T	V	L	C	L	L	L	L	L
ENST00000332624.8	6389	308	2742	3339	TRAK2	TGA	G	G	T	T	C	A	G	C	A	G	T	T	A	C	A	G	G	A	G	G	A	A	G	T	C	C	T	G	T	G	G	GAC	GAG	P	Q	K	P	D	S	A	V	Y	L
ENST00000584773.5	1317	124	759	434	SRSF1	TAA	G	A	A	T	G	C	T	T	T	G	G	A	T	T	A	G	G	T	A	G	A	G	A	A	G	T	C	T	A	T	A	GAT	ATG	R	S	R	S	R	S	R	S	R	S
ENST00000344517.5	3869	55	2214	1600	ABCB10	TAA	G	G	A	A	G	C	A	A	T	T	A	C	T	A	C	G	A	C	T	T	T	A	T	T	T	T	G	A	A	A	C	GCA	TCA	A	H	R	L	S	T	I	K	N	A
ENST00000301919.9	4103	1429	1035	1639	MSANTD4	TGA	T	T	T	T	T	C	C	A	G	G	C	T	T	G	A	C	G	T	T	C	A	C	A	G	G	A	A	G	A	A	A	CAG	TTG	E	K	L	K	L	E	R	E	R	L
ENST00000431561.7	3348	613	1185	1550	ZNF200	TAA	T	A	C	T	G	G	G	A	A	C	C	C	T	G	A	A	G	A	C	G	A	A	A	G	C	C	C	A	G	A	A	AAG	CAG	P	K	N	E	E	F	V	L	H	L
ENST00000434041.6	798	87	375	336	ARL17B	TGA	T	G	C	C	A	G	T	T	A	A	T	T	A	A	G	A	C	A	G	G	T	T	C	T	C	T	A	C	C	C	T	AGA	GAC	P	L	W	Q	H	F	F	Q	N	T
ENST00000263805.8	10460	327	5649	4484	ZNF106	TGA	A	G	T	T	T	T	T	T	G	C	C	T	C	A	C	T	T	A	G	T	T	A	A	A	A	C	G	A	C	A	G	TCA	GAT	L	L	T	D	H	T	N	P	N	F
ENST00000268638.10	2668	63	1278	1327	IRF8	TAA	G	T	G	C	G	T	C	G	C	T	T	G	G	C	T	G	C	C	A	C	T	A	G	A	C	A	A	C	C	A	A	GTC	ACC	L	A	E	E	A	G	K	S	C	G
ENST00000373116.6	953	109	771	73	MRPS15	TAA	A	T	T	C	T	G	T	T	C	A	A	T	C	A	A	C	C	G	A	C	A	G	A	A	A	C	T	C	A	C	A	CAA	AGC	A	L	C	I	R	V	F	Q	E	T
ENST00000373218.5	7491	257	360	6874	EIF4EBP2	TGA	C	T	C	T	C	C	T	G	C	A	A	G	G	C	T	A	C	A	G	G	T	A	G	A	G	C	T	T	G	A	C	ATC	GAC	P	P	C	H	L	P	N	I	P	G
ENST00000643188.1	1940	166	1422	352	GSS	TGA	G	G	G	C	A	C	A	A	C	C	A	G	G	G	T	G	T	C	C	C	A	T	A	C	C	C	A	A	C	A	G	GTG	CCT	E	L	G	I	F	G	V	Y	V	R
ENST00000378378.9	2822	166	2127	529	ARHGEF16	TAG	C	C	C	T	G	G	C	G	A	G	G	C	C	G	T	G	C	A	G	G	C	A	G	A	G	G	T	G	G	G	C	GTG	GAC	Q	Q	E	D	G	W	L	Y	G	E
ENST00000372745.1	2320	217	1254	849	AP3M1	TGA	G	A	A	G	A	G	G	C	C	A	A	A	A	A	C	A	G	G	A	G	T	G	A	A	C	C	T	T	G	A	A	ACA	AGG	E	N	P	S	L	N	I	Q	F	K
ENST00000370693.5	6651	372	633	5646	BAG2	TAG	T	C	T	T	C	A	A	A	C	C	T	A	A	T	A	A	C	T	T	A	G	A	C	G	A	A	A	G	T	C	G	AAT	TTC	C	A	L	E	D	Q	K	K	I	K
ENST00000378076.4	6547	151	3189	3207	ITGA8	TGA	C	A	A	G	A	A	A	A	A	A	A	A	A	A	C	G	G	A	G	T	C	C	C	C	A	G	A	A	C	A	G	GCA	GAG	V	I	I	L	A	I	L	L	G	L
ENST00000414097.6	3755	868	1182	1705	NDRG1	TAG	G	C	G	G	C	C	T	G	C	C	C	A	G	C	G	T	C	C	T	C	T	G	G	A	G	G	T	A	C	C	T	TGC	TCC	H	T	S	E	G	T	R	S	R	S
ENST00000484866.5	1730	82	1455	193	ZNF639	TGA	T	T	A	T	T	C	T	C	T	T	T	A	A	T	C	A	A	C	A	G	A	G	T	A	C	C	T	G	A	C	C	ACT	ACA	C	E	Y	S	T	G	Q	I	E	D
ENST00000295777.9	1907	431	1230	246	SERPINI1	TAA	G	T	T	A	C	T	T	T	A	T	T	T	G	T	T	C	A	A	G	A	A	G	C	T	T	T	A	G	T	A	C	CTT	GAA	S	R	M	A	V	L	Y	P	Q	V
ENST00000483273.2	2180	1699	273	208	UQCRHL	TAA	A	T	G	T	G	T	G	G	A	C	T	T	A	A	A	A	G	T	T	C	A	A	C	A	A	T	T	T	C	T	C	AAA	TTG	K	C	V	K	A	R	E	R	L	E
ENST00000379719.8	6162	112	3114	2936	IPO7	TGA	G	T	T	A	T	C	T	C	T	T	T	C	T	T	A	A	G	T	A	G	G	G	A	C	C	A	C	G	A	C	C	AAT	ATG	R	K	Q	L	Q	D	I	A	T	L
ENST00000394249.8	3072	118	1860	1094	PRC1	TGA	G	A	A	G	C	C	C	T	G	A	T	C	A	C	C	T	G	A	C	C	T	A	C	A	A	C	C	A	A	C	T	TCC	CAG	S	I	N	S	V	A	S	T	Y	S
ENST00000256442.10	2029	113	1299	617	CCNB1	TAA	C	T	T	G	T	A	A	A	C	T	T	G	A	G	T	G	G	A	A	A	C	G	G	T	G	T	C	G	G	A	A	GTG	AAG	A	K	N	V	V	M	V	N	Q	G
ENST00000586682.1	1315	5	621	689	RAB8A	TGA	G	C	C	T	C	G	C	T	C	A	G	C	C	C	T	C	A	T	T	C	C	G	C	C	A	C	A	A	G	G	A	CTC	TTA	V	E	N	R	Y	Q	S	K	N	G
ENST00000419938.5	1755	233	660	862	ZEB2	TGA	A	G	T	G	A	T	G	C	A	T	G	T	G	T	C	A	A	G	G	T	G	A	C	A	C	T	T	A	A	G	C	ACT	GGA	R	H	M	V	T	H	K	P	G	T
ENST00000406197.5	560	139	276	145	CNPY1	TAG	G	A	G	T	G	C	C	G	T	T	C	T	G	C	T	C	G	A	G	T	C	A	T	A	C	T	A	A	T	C	G	CTC	GAG	R	P	L	K	F	A	C	E	T	I
ENST00000375071.4	809	33	438	338	CDA	TGA	C	A	G	C	C	A	G	A	G	A	A	T	G	G	A	C	C	C	A	G	A	A	G	A	C	G	T	C	C	A	G	CAG	ACC	S	P	C	G	A	C	R	Q	V	M
ENST00000617178.4	2006	54	687	1265	POLDIP3	TAA	C	C	A	C	A	C	C	C	T	G	G	T	T	T	C	A	C	G	G	T	C	C	G	C	T	C	C	A	C	T	C	ACT	GGC	H	H	M	A	G	L	S	S	S	K
ENST00000369878.9	15857	187	2625	13045	CNNM2	TAG	G	C	C	G	C	G	C	T	G	G	C	T	G	C	T	A	C	C	G	C	G	G	A	A	G	C	A	A	C	A	C	ATC	GCC	Q	S	S	D	S	E	N	T	K	I
ENST00000356511.6	1079	16	888	175	PPIE	TAG	A	G	C	T	C	G	T	G	C	C	G	A	C	G	C	A	G	T	C	G	A	A	G	G	T	C	C	T	G	G	A	ACG	CTG	Q	F	F	L	T	C	D	K	T	D
ENST00000400198.8	3363	218	819	2326	ARGLU1	TAA	A	T	T	G	C	A	A	A	C	T	C	T	G	T	A	G	G	A	C	C	C	A	A	A	A	A	T	T	A	C	T	GAT	CAG	L	R	I	V	E	E	Q	R	K	I
ENST00000262370.12	3930	135	1728	2067	MGRN1	TGA	G	A	G	C	C	T	G	G	C	C	G	A	G	C	T	C	A	C	C	C	C	A	G	T	C	G	A	G	C	C	G	CTC	CCA	H	C	G	R	G	P	P	A	D	I
ENST00000380050.8	5171	307	1407	3457	CDK14	TGA	C	A	A	G	C	A	G	C	A	C	A	T	T	C	A	C	G	A	A	C	G	A	C	A	A	A	C	T	A	T	C	CAC	AAG	S	D	L	P	P	R	L	W	E	L
ENST00000368599.4	9787	58	927	8802	CALHM5	TAG	C	T	C	A	T	C	C	A	C	C	A	T	C	G	T	A	T	A	A	C	A	C	C	C	G	T	C	A	T	G	G	ATG	AAT	A	A	W	E	A	A	S	E	L	H
ENST00000381844.8	2216	164	735	1317	YWHAQ	TAA	A	T	C	C	A	T	A	C	A	G	G	G	T	C	A	A	A	A	G	T	C	G	G	G	G	A	A	G	A	C	G	AAC	GAA	F	D	E	A	I	A	E	L	D	T
ENST00000301717.8	1449	33	1065	351	SPSB3	TGA	C	T	G	A	C	T	T	C	C	C	A	G	T	C	C	A	G	G	C	C	G	C	C	G	T	C	G	C	G	A	A	ACC	CGG	K	Q	V	L	H	N	K	L	G	W
ENST00000596536.5	3204	283	2667	254	FCHO1	TGA	A	C	C	C	G	C	A	A	A	T	G	C	T	C	G	T	C	G	A	G	T	G	G	T	C	C	A	T	G	T	A	TGC	AGC	S	G	P	S	T	P	S	P	V	A
ENST00000219204.8	1969	109	489	1371	ARL2BP	TAG	G	T	C	C	T	A	C	C	T	C	C	A	G	C	A	C	G	G	C	G	T	C	T	A	A	C	A	A	G	A	C	CAC	CGG	T	F	T	D	F	L	A	F	K	E
ENST00000404914.8	2797	22	1179	1596	ATG4B	TGA	A	A	A	T	C	C	T	G	G	G	G	T	C	T	T	C	C	C	T	G	T	C	C	T	A	A	A	G	T	T	T	CTT	TCC	G	A	L	P	M	F	E	L	V	E
ENST00000234392.3	1161	46	870	245	VAX2	TAA	G	A	C	T	C	C	C	A	C	C	C	T	G	T	C	A	C	A	A	T	C	G	A	A	A	G	A	A	C	G	T	ACT	AAC	L	P	P	P	L	P	A	V	C	F
ENST00000332496.10	3781	240	2511	1030	SEMA4B	TGA	G	A	G	C	T	G	A	C	T	T	C	C	A	G	T	G	G	T	G	T	C	T	C	A	G	T	G	C	C	T	A	GTG	GTG	Q	S	L	S	D	S	P	P	G	S
ENST00000314425.9	5536	131	4110	1295	ZMYM3	TGA	G	C	T	C	G	T	G	T	G	C	C	A	T	C	A	G	G	T	C	C	A	G	A	A	G	G	A	G	G	G	G	GAC	CTG	Q	P	E	R	S	C	I	A	E	S
ENST00000418331.7	7845	354	4011	3480	PTPRJ	TAA	T	T	C	C	A	A	A	G	G	A	A	T	A	C	C	G	C	T	A	C	A	T	T	G	G	T	A	A	C	C	A	GCC	ATC	Y	V	F	L	N	Q	C	V	L	D
ENST00000244050.3	1705	80	792	833	SNAI1	TGA	C	C	C	T	C	G	A	G	G	C	T	C	C	C	G	C	C	C	C	T	G	T	A	G	G	A	C	T	C	G	T	CGC	CCC	R	A	F	A	D	R	S	N	L	R
ENST00000614691.1	1368	77	828	463	METTL7B	TAG	C	A	G	A	A	T	G	A	G	A	G	A	A	C	C	A	G	G	G	A	G	A	G	T	C	A	C	C	T	T	C	ACC	GGG	P	P	L	K	W	L	P	V	G	P
ENST00000506784.5	2143	220	1512	411	CDK18	TGA	G	C	C	A	C	G	C	C	C	A	C	C	T	C	T	T	C	T	A	C	G	A	G	A	C	G	G	C	G	G	A	TTC	ATC	F	R	S	L	G	E	R	V	H	Q
ENST00000355673.8	4202	276	3009	917	MBD6	TAG	C	A	G	C	C	A	T	A	C	C	T	G	G	A	C	C	C	C	G	G	T	C	A	A	A	G	G	A	G	G	A	CCA	GCC	R	R	K	Y	N	P	T	R	N	S
ENST00000358365.7	3297	227	2073	997	RHOT1	TGA	T	A	T	A	A	A	A	A	G	A	A	A	T	A	G	C	G	A	C	A	A	A	G	T	T	A	T	T	A	C	G	CGA	CAG	V	K	N	K	I	F	T	A	V	L
ENST00000313375.8	3252	30	2556	666	MLXIPL	TAG	T	C	C	T	G	G	C	C	A	G	A	C	C	A	T	T	T	C	C	A	A	A	C	G	G	T	T	C	C	C	A	TTA	CCT	D	Q	Y	C	S	L	P	A	L	R
ENST00000332853.9	6414	37	960	5417	VSTM4	TAG	T	A	C	A	G	C	G	T	C	C	A	C	C	G	T	C	G	A	A	C	A	A	G	A	G	G	A	G	C	T	T	CTG	AAG	L	K	P	Q	R	K	V	T	L	P
ENST00000055077.8	1685	16	1062	607	RFC2	TAG	A	G	C	A	G	A	G	A	C	T	T	C	A	T	G	A	C	C	G	G	T	G	G	C	C	C	C	G	G	T	A	AGT	GCC	T	F	Q	M	A	E	Y	L	K	L
ENST00000303592.3	2065	259	1335	471	KCNJ4	TGA	C	C	T	C	C	A	G	G	C	C	C	G	G	C	T	A	C	C	G	T	C	T	G	A	G	G	G	A	C	G	C	ATC	GCC	A	V	A	A	G	L	G	L	E	A
ENST00000370784.8	1368	406	585	377	FAM122C	TAA	A	T	G	A	T	T	C	A	C	C	C	A	T	C	A	A	C	T	T	T	C	A	A	A	C	A	G	A	T	G	A	AAC	TTC	M	C	I	Y	F	Q	L	L	L	M
ENST00000373001.4	2681	126	1197	1358	RRAGC	TAG	T	C	T	G	A	A	T	C	C	C	A	G	C	C	T	A	C	C	G	C	A	A	A	G	C	A	C	C	G	C	A	ATC	GCC	G	L	I	D	Y	N	F	H	C	F
ENST00000369489.10	1086	54	750	282	CD58	TGA	T	T	G	G	T	A	A	C	A	G	A	A	G	T	A	A	C	C	T	C	A	A	C	C	A	A	G	A	C	A	G	AAT	TCC	I	L	T	T	C	I	P	S	S	G
ENST00000354725.8	3448	180	2730	538	SND1	TAA	G	G	A	G	G	G	G	A	T	C	G	G	G	C	G	C	C	G	A	C	A	T	C	G	G	T	T	T	A	A	G	CGC	AGC	V	M	V	E	V	R	K	E	K	Q
ENST00000508192.5	2924	502	2172	250	MARK2	TAA	C	A	G	G	C	T	G	C	C	A	G	G	A	T	T	C	G	A	A	G	T	C	G	A	G	C	A	A	C	C	G	CTT	AAG	T	P	G	H	E	D	F	V	Q	W
ENST00000260118.7	1248	38	954	256	GGH	TGA	A	A	G	T	C	T	T	C	A	A	T	T	T	T	A	G	T	T	T	A	T	A	C	A	T	T	G	T	A	A	C	GAT	TTT	F	Y	L	A	E	F	F	V	N	E
ENST00000651870.1	3372	186	1347	1839	ZBTB14	TAG	A	G	G	C	G	G	T	G	G	G	A	C	A	C	G	A	T	G	T	C	C	G	A	T	A	G	C	A	G	A	G	AGC	TGT	K	A	S	D	L	K	R	H	E	N
ENST00000397117.5	1603	592	852	159	SEC13	TAA	C	G	T	G	A	T	C	G	G	A	G	A	T	T	C	C	G	T	C	T	A	C	T	A	G	T	T	A	G	A	C	CCT	CTG	S	S	N	T	W	S	P	K	L	L
ENST00000159087.7	4178	185	3696	297	ANO8	TAG	C	T	C	T	A	C	C	C	G	C	C	C	T	T	A	C	G	G	T	C	G	G	C	G	A	C	C	C	G	G	T	CAT	TGG	P	A	P	Q	P	L	P	G	D	A
ENST00000436949.5	2550	164	2313	73	SEMA3A	TGA	G	C	T	G	C	A	T	T	A	C	C	T	C	C	T	G	T	G	A	G	G	A	C	C	C	A	C	G	G	G	A	GTC	AGT	C	E	Q	V	W	K	R	D	R	K
ENST00000380752.10	7343	387	1887	5069	SLC7A1	TGA	C	G	C	A	C	A	G	C	C	C	C	G	C	G	A	A	C	G	T	G	A	C	C	A	G	G	T	T	C	A	A	AAG	TGC	Q	L	D	Q	G	T	W	V	R	F
ENST00000267202.7	2706	62	855	1789	VPS37B	TGA	G	C	G	C	C	G	G	C	G	C	G	G	T	G	A	C	C	T	C	C	T	A	C	T	T	T	G	G	G	C	C	CAG	CTC	P	G	L	Q	C	P	P	L	P	P
ENST00000341142.7	1524	72	1260	192	GMPPA	TGA	G	T	A	G	G	G	C	T	G	C	C	A	G	C	T	C	C	T	A	C	T	A	G	A	C	C	A	A	C	C	A	CTC	ATC	S	E	S	L	F	K	D	G	K	L
ENST00000369893.10	6770	71	966	5733	SFXN2	TAA	A	T	G	C	C	C	C	A	C	T	T	C	A	C	T	C	T	G	G	G	A	A	T	A	A	C	T	T	C	A	T	CTC	GGT	C	F	L	I	F	M	V	P	V	A
ENST00000261733.7	9561	50	1551	7960	ALDH2	TAA	G	A	A	T	C	A	T	G	C	A	A	G	C	A	C	T	C	A	A	G	A	A	G	A	C	T	C	C	G	T	G	TCA	AAC	V	W	V	N	C	Y	D	V	F	G
ENST00000505036.5	809	403	228	178	NDUFC1	TAA	A	C	T	T	T	T	G	A	A	A	C	A	C	A	A	G	G	T	C	G	G	G	T	A	A	A	G	A	A	G	A	GAA	CTG	S	K	F	Y	V	R	E	P	P	N
ENST00000569748.5	4554	910	2466	1178	AP1G1	TGA	G	G	G	T	T	T	G	G	C	A	C	C	A	A	A	C	G	G	T	C	C	T	G	A	C	T	C	C	C	C	C	CAA	TGG	F	N	T	G	T	I	T	Q	V	I
ENST00000305536.11	1823	46	966	811	RBMX2	TGA	A	G	A	C	T	T	C	A	G	C	T	G	C	C	A	C	T	G	C	G	G	T	T	G	C	C	A	G	T	G	A	CAC	CGT	S	D	A	H	S	S	W	Y	N	G
ENST00000219299.8	5272	79	1131	4062	CCDC113	TAG	C	C	A	G	A	G	G	C	A	G	G	C	C	G	A	A	G	G	G	T	C	G	T	T	C	C	A	T	T	A	G	AAG	GGG	K	I	L	N	A	D	L	E	K	S
ENST00000280800.5	4787	14	1767	3006	PLBD2	TGA	A	G	T	T	C	T	G	T	C	C	C	T	G	C	A	G	G	G	T	A	C	T	T	T	G	G	A	A	C	T	G	GAC	TGG	L	A	R	I	L	S	L	L	A	A
ENST00000216452.9	1394	65	564	765	PIGH	TGA	G	C	C	C	C	A	G	C	G	T	T	C	A	A	C	C	C	G	A	A	C	A	A	C	T	A	C	A	C	C	G	CCA	AGC	I	L	L	K	D	P	V	E	P	H
ENST00000394767.3	5569	451	1101	4017	CXXC4	TAA	A	G	C	A	G	T	A	G	T	A	T	A	T	T	T	T	C	T	T	G	G	T	A	G	C	C	T	T	A	C	G	TTT	TTC	I	N	C	G	V	C	S	S	C	R
ENST00000600449.8	2720	212	1050	1458	TMEM185A	TAG	A	T	G	C	C	A	C	T	T	C	C	G	G	T	A	G	A	C	C	G	T	A	A	A	G	C	T	A	T	A	A	GAT	CCA	H	E	D	N	E	E	T	E	E	T
ENST00000409465.5	3097	432	2250	415	STAT1	TAG	A	G	C	A	T	G	A	A	T	T	T	T	T	A	T	G	A	C	A	C	A	A	G	T	A	G	T	A	T	G	A	GTA	ACA	Y	I	K	T	E	L	I	S	V	S
ENST00000636934.1	1790	209	648	933	CLN8	TAG	G	A	C	A	T	G	T	C	T	T	C	T	A	G	A	G	A	C	C	G	C	C	G	T	T	A	A	G	G	A	C	GAG	CCA	E	M	S	T	P	F	T	C	V	S
ENST00000498907.3	2601	120	1074	1407	CEBPA	TGA	G	G	C	G	C	G	C	G	G	C	T	G	T	G	C	G	C	G	T	C	A	A	C	G	G	G	T	A	C	C	G	GCG	TGC	E	T	Q	Q	K	V	L	E	L	T
ENST00000581312.6	8922	345	2529	6048	OTUD7B	TGA	A	C	G	G	G	T	G	G	A	A	C	A	C	C	T	T	G	G	A	C	A	C	G	T	G	G	T	C	C	T	C	TTC	AGG	G	L	P	P	T	Q	T	K	C	K
ENST00000376266.9	2625	123	2346	156	CCHCR1	TAA	G	C	A	G	C	T	G	A	C	A	G	T	T	C	G	A	C	G	A	G	T	A	G	A	C	C	C	C	T	A	A	AGC	AGC	A	V	P	T	R	E	S	I	K	G
ENST00000426621.6	2216	96	492	1628	MAFF	TAG	T	G	C	C	C	G	C	C	C	C	C	G	C	C	C	T	C	G	T	C	C	T	C	C	G	G	C	C	C	G	G	TCC	TGC	Q	G	F	A	R	S	V	A	A	A
ENST00000308736.7	4559	109	3471	979	DHX37	TGA	C	C	A	G	A	A	A	C	C	T	G	G	C	C	A	C	C	T	G	T	C	A	C	C	A	C	C	C	C	C	C	CAC	GTC	A	L	V	A	E	K	A	D	C	H
ENST00000295666.6	1427	34	846	547	IGFBP7	TAA	A	C	C	T	C	C	A	G	A	A	T	A	T	A	T	C	G	A	G	C	C	G	T	G	G	A	A	G	T	G	G	CTA	GAG	V	L	V	S	P	L	S	K	E	D
ENST00000442039.3	917	24	396	497	C16orf91	TGA	C	G	G	G	G	T	G	C	C	C	G	C	T	T	C	A	A	G	A	G	C	G	A	G	A	C	A	T	C	C	G	ACT	AGA	S	C	F	L	V	A	L	I	I	W
ENST00000258729.8	4274	381	1737	2156	IGF2BP3	TAA	A	G	G	C	T	C	A	G	G	A	A	A	C	G	A	A	G	G	C	A	G	A	A	C	T	G	A	C	T	C	C	AAG	CGG	D	E	N	D	Q	V	V	V	K	I
ENST00000299927.4	7863	22	3801	4040	ZNF592	TGA	C	C	G	G	A	G	A	C	T	T	T	G	C	G	T	G	G	A	C	T	C	C	C	C	T	G	T	C	A	C	A	GTG	CAG	L	E	E	C	A	G	E	P	L	S
ENST00000408995.5	1367	105	837	425	FHL2	TGA	A	T	T	C	A	A	C	A	C	A	G	A	G	C	T	A	C	A	G	A	A	A	G	G	G	T	G	T	C	A	G	ATC	GAC	G	L	G	G	T	K	Y	I	S	F
ENST00000310164.3	2197	473	1206	518	ZCCHC12	TAA	G	G	G	A	C	C	A	C	C	C	C	C	A	G	T	C	A	C	C	G	A	G	T	C	T	C	T	T	C	A	G	CTG	CCA	E	G	H	S	K	E	T	C	D	N
ENST00000358438.6	2065	28	474	1563	POLR2J2	TGA	G	G	G	G	C	T	G	T	G	G	A	G	T	C	A	G	G	T	G	T	A	C	A	G	G	A	C	C	T	C	G	GAC	GTG	G	P	G	G	A	D	G	V	G	W
ENST00000310496.9	1865	45	993	827	RFNG	TGA	C	A	C	C	A	A	C	C	A	C	C	C	C	G	G	C	T	C	T	C	C	A	G	C	C	C	C	G	C	G	G	CGG	TCT	G	G	P	E	N	P	H	N	V	V
ENST00000361198.9	2285	624	1125	536	LDB1	TAA	A	A	G	G	C	C	C	T	G	C	T	G	T	G	A	C	C	C	T	C	C	G	G	A	C	A	C	T	G	C	A	CAG	TCC	E	N	T	Q	F	D	A	A	N	G
ENST00000339077.10	5619	242	1758	3619	KLHL7	TGA	A	A	A	A	T	G	A	G	T	G	G	A	C	A	C	A	A	A	G	T	T	C	C	C	A	G	A	G	A	A	G	ACA	GAA	Q	G	V	G	R	L	G	H	I	L
ENST00000358430.8	4612	92	2052	2468	TXLNB	TAA	G	C	C	T	C	A	C	C	G	T	G	C	C	C	A	G	C	T	G	C	G	G	A	A	G	G	T	C	T	A	A	GAC	GTC	C	A	A	E	E	H	V	A	A	M
ENST00000368468.4	5018	442	1959	2617	MAN1A1	TAA	A	A	A	G	A	C	A	T	T	T	T	A	T	A	A	G	G	A	G	A	G	A	C	T	A	A	A	G	T	T	G	GAA	GAG	S	F	F	L	A	E	T	L	K	Y
ENST00000225698.8	1169	82	846	241	C1QBP	TAG	A	G	C	A	G	A	C	A	G	A	T	G	C	G	A	C	C	G	A	G	A	A	C	T	G	T	T	T	T	G	A	CAG	AGC	W	A	L	Y	D	H	L	M	D	F
ENST00000210060.12	1345	114	1107	124	DHPS	TGA	G	C	G	G	C	T	G	C	G	G	T	C	C	C	A	G	G	A	G	C	A	A	G	A	A	G	A	G	T	A	C	GAC	GAG	R	P	D	E	A	V	S	W	G	K
ENST00000290649.10	3607	218	1929	1460	AMFR	TAG	C	G	C	T	C	C	C	T	T	G	C	C	T	C	C	T	C	C	A	G	A	C	G	A	C	G	A	A	G	A	C	TCC	ACC	R	K	R	F	L	N	K	S	S	E
ENST00000361684.8	3593	224	1221	2148	TMEM184B	TAG	G	T	G	C	G	G	G	C	T	G	C	A	G	C	T	T	A	A	G	T	A	G	T	A	G	T	C	T	C	G	A	TTC	GAA	S	P	A	Y	Q	Q	Y	T	Q	Q
ENST00000383794.7	2940	75	1401	1464	CCDC174	TGA	T	C	T	T	T	C	A	A	A	G	C	A	C	A	C	A	G	T	G	A	A	C	A	A	A	C	A	T	T	A	T	ACA	GTG	Q	S	D	P	G	Q	C	P	D	Q
ENST00000215659.13	1778	174	1101	503	MAPK12	TGA	A	G	A	T	C	T	C	T	G	G	G	C	T	G	T	C	T	C	C	G	C	A	G	A	G	G	A	A	C	C	T	CTG	CCT	E	D	E	P	Q	V	Q	K	Y	D
ENST00000559107.5	1353	23	627	703	TM2D3	TGA	C	A	T	C	A	C	C	C	T	G	A	A	A	T	A	C	T	T	C	A	G	G	T	T	G	T	C	A	C	T	C	CAT	CTT	V	R	D	H	V	H	C	L	G	N
ENST00000602748.5	3054	280	2328	446	CUL1	TAA	C	C	C	T	T	C	T	G	G	A	A	G	G	T	C	G	G	T	T	C	A	T	T	G	A	C	A	T	C	C	A	GCT	TTG	H	Q	Q	L	L	G	E	V	L	T
ENST00000349830.8	5648	235	4032	1381	ARHGEF10	TAA	G	C	A	G	G	A	C	G	G	C	C	G	C	A	T	A	T	A	A	G	T	C	G	T	C	T	C	C	C	T	A	ATA	AAT	A	R	R	A	K	K	A	K	A	S
ENST00000354190.10	1977	28	729	1220	PLEKHB1	TGA	G	C	C	C	T	G	G	G	A	C	T	C	G	C	T	T	G	G	T	C	G	T	C	C	C	G	C	T	G	G	T	TTC	TGG	G	P	P	Y	A	G	P	G	V	T
ENST00000441493.7	9447	355	6006	3086	MICAL3	TGA	G	C	T	C	C	C	A	C	C	C	A	A	C	C	C	T	G	G	T	C	A	A	T	T	C	C	G	A	C	T	T	TCC	TGG	E	K	Q	I	L	N	E	M	L	E
ENST00000263346.13	2248	76	2028	144	TCF25	TGA	G	C	G	T	C	C	G	C	A	G	A	G	G	C	A	G	G	G	T	G	A	G	G	G	G	G	A	G	G	G	G	GAC	TGG	R	P	E	E	G	V	A	G	G	L
ENST00000649800.1	2809	244	1395	1170	MKNK1	TGA	A	A	T	G	C	T	C	C	A	G	T	C	A	C	T	C	A	C	G	A	C	A	C	C	C	G	C	C	C	G	A	CTC	GCA	E	E	N	E	L	A	E	E	P	E
ENST00000293471.11	3165	427	1851	887	ZNF613	TAA	A	A	A	C	C	A	T	A	T	G	A	A	T	A	A	G	A	C	A	C	G	T	T	T	A	A	G	A	T	G	A	GAA	ACA	S	V	N	M	V	T	L	Q	M	P
ENST00000243082.4	2039	114	1134	791	HOXC11	TGA	A	G	G	G	A	A	G	T	G	T	C	T	G	G	G	G	G	G	A	A	A	G	G	T	C	C	G	G	G	C	C	GGG	AGG	Y	F	L	T	R	L	L	S	A	G
ENST00000369592.1	1110	305	714	91	SMNDC1	TAA	T	C	A	G	A	A	A	A	A	C	T	G	T	A	A	C	T	C	C	G	T	A	G	T	T	T	A	C	G	G	A	CAA	CCT	N	K	K	G	Q	V	K	R	S	I
ENST00000424789.6	11721	4	5970	5747	TANC2	TAA	A	A	G	A	C	G	T	T	T	T	G	T	T	T	T	G	T	A	A	T	C	T	G	A	G	G	T	G	C	T	T	GTT	AAT	A	S	S	Y	P	D	V	K	V	A
ENST00000225430.9	737	62	588	87	RPL19	TAA	A	A	C	C	T	C	C	C	A	C	T	T	T	A	A	A	G	A	A	C	C	A	G	A	G	A	A	G	G	A	G	AAA	AAG	A	D	K	A	R	K	K	L	L	A
ENST00000257910.8	3678	116	630	2932	TSPAN31	TGA	G	A	C	T	T	T	G	G	A	T	C	C	T	A	T	C	T	T	T	C	C	G	T	G	A	C	C	C	C	A	A	CTA	TTT	G	E	K	F	L	K	H	S	D	E
ENST00000299237.2	4221	623	1746	1852	ZNF319	TGA	C	T	C	T	G	C	G	G	C	T	G	T	G	C	C	C	G	T	C	C	G	T	C	C	G	C	C	G	A	T	G	CCC	CTG	Q	G	V	H	A	R	E	Q	Q	F
ENST00000449934.7	1370	38	996	336	MICA	TAA	G	A	A	G	A	A	A	A	C	A	T	C	A	G	T	T	G	T	T	G	C	C	T	G	T	A	T	C	T	T	T	TTG	TTG	Y	M	E	H	S	G	N	H	S	T
ENST00000328459.11	19471	135	2529	16807	TTC7B	TGA	G	C	A	G	G	C	G	C	C	T	G	C	C	C	T	C	G	T	G	C	G	C	C	C	C	C	T	A	C	T	A	CTC	GTG	N	S	T	A	H	E	V	W	N	G
ENST00000426216.6	4361	17	3441	903	ATP9B	TAA	G	G	G	G	C	T	G	T	G	C	A	C	C	C	C	T	C	C	G	G	T	C	G	A	A	C	G	T	C	A	T	TCC	GCC	F	G	A	F	L	D	V	A	F	I
ENST00000361432.3	2441	30	1071	1340	FAM45A	TGA	C	T	G	T	G	T	G	A	C	A	G	A	A	C	T	A	A	A	A	G	T	C	G	T	A	A	A	C	A	A	G	ATC	AAA	I	F	T	N	L	A	P	F	S	E
ENST00000267430.10	7131	102	6144	885	FANCM	TAA	T	C	A	A	G	C	T	G	C	T	C	A	A	A	T	A	T	A	G	T	C	T	A	A	A	G	T	C	A	G	A	ATA	GAT	R	M	A	N	S	S	L	Q	E	I
ENST00000325722.8	4777	225	3147	1405	KIAA0319L	TAG	C	C	A	C	C	T	G	G	T	C	T	G	T	G	T	C	C	T	A	G	A	G	G	A	G	G	G	C	G	C	C	CTG	ATC	L	M	H	S	E	S	E	L	D	S
ENST00000409218.5	648	138	438	72	MCFD2	TAG	A	T	G	T	T	A	T	T	T	G	G	C	C	G	A	C	G	T	C	A	C	T	A	A	A	A	C	G	T	T	T	CAG	CTG	I	T	H	V	H	K	E	E	G	S
ENST00000237305.11	2401	89	1293	1019	SGK1	TGA	A	C	C	C	T	G	T	T	A	G	G	G	C	C	T	C	C	T	T	T	C	T	C	A	G	G	C	A	C	C	C	CTC	TTC	L	R	H	F	D	P	E	F	T	E
ENST00000373654.1	2047	212	1323	512	ZBTB26	TGA	G	T	A	G	G	G	G	C	T	T	C	A	T	T	A	A	G	T	G	T	G	T	T	C	A	T	G	A	T	A	G	AAT	GTG	D	L	T	V	D	F	D	S	F	A
ENST00000518235.5	1244	10	687	547	MRNIP	TAA	A	A	G	C	A	G	C	T	G	A	T	G	G	T	T	T	A	T	T	C	T	A	G	A	G	A	A	A	C	A	T	TTT	TTA	G	Q	A	G	L	T	W	K	V	K
ENST00000513140.5	4166	470	2208	1488	APBB2	TAG	C	T	G	C	A	C	A	T	G	C	A	A	A	A	C	C	G	T	A	A	A	G	C	C	A	C	T	G	T	C	C	CCA	ATG	C	L	V	A	R	P	P	S	Q	K
ENST00000323060.3	2250	78	540	1632	OPA3	TAG	G	A	G	G	T	C	T	C	G	G	G	G	C	A	A	A	G	A	G	C	C	T	G	C	G	G	C	C	G	C	G	AAA	GAG	L	A	L	E	E	L	Q	A	Q	V
ENST00000360321.7	1576	140	1089	347	C20orf96	TAG	A	T	G	G	C	A	G	T	G	C	C	A	T	C	T	T	C	C	C	A	T	C	A	C	C	G	A	G	A	A	G	TTC	CCC	P	V	L	R	A	E	V	E	E	L
ENST00000327473.9	3816	117	558	3141	TNFAIP8L1	TGA	A	C	C	C	C	G	G	C	G	C	C	G	C	C	T	C	C	G	A	C	G	G	G	A	G	C	A	G	G	T	C	CTC	AGC	A	K	S	H	G	R	I	N	H	V
ENST00000374467.4	2170	283	633	1254	BAK1	TGA	C	T	C	C	C	A	A	G	G	G	T	G	C	A	C	T	A	A	A	C	T	T	C	T	T	A	G	A	A	G	C	TCA	AAA	M	L	H	H	C	I	A	R	W	I
ENST00000371901.4	2256	149	1527	580	CYP4X1	TAG	A	T	C	T	C	A	G	G	G	T	A	C	A	T	G	T	A	A	G	T	C	T	C	T	C	A	A	A	G	A	A	TGT	GAA	A	M	I	E	L	K	V	T	I	A
ENST00000285605.8	3213	147	519	2547	MARVELD1	TGA	G	G	C	C	G	C	C	C	G	C	G	C	C	G	C	G	G	T	G	G	A	G	G	A	C	G	A	A	C	G	G	GCG	GTG	S	Y	C	N	L	K	D	Y	P	L
ENST00000320285.9	7923	213	1134	6576	AGPAT4	TGA	C	T	C	A	G	G	G	A	G	G	T	G	T	C	A	G	T	A	A	G	T	C	A	A	A	G	A	C	G	A	A	GAC	AAT	M	I	R	S	G	S	S	L	T	L
ENST00000446558.5	495	20	225	250	RPL37A	TAA	C	A	G	C	A	A	A	C	A	A	C	A	T	A	A	G	G	T	A	A	G	A	C	A	A	C	A	T	G	C	A	GAA	ATG	V	K	K	I	E	I	S	Q	H	A
ENST00000223023.5	4363	269	1515	2579	WASL	TGA	T	C	T	A	T	A	T	A	T	T	A	T	A	C	A	G	A	A	G	G	G	T	G	A	G	T	A	G	T	A	G	GAC	GAA	S	T	P	P	T	P	A	P	T	S
ENST00000393010.6	3160	278	1440	1442	PXYLP1	TAA	A	A	G	G	T	A	T	G	C	A	G	T	A	C	T	T	A	G	G	A	A	G	G	G	A	C	A	C	T	G	T	TTC	GGA	H	T	S	F	C	Q	D	H	H	K
ENST00000415061.8	1870	116	993	761	RDH13	TAA	C	C	T	C	T	G	G	A	G	C	A	G	A	A	G	A	C	C	C	C	T	C	C	C	C	G	A	C	G	A	G	AGA	CCC	D	V	S	G	K	Y	F	D	G	L
ENST00000569453.5	1852	393	1353	106	DEF8	TAG	C	G	C	C	G	A	G	G	A	A	C	A	G	C	C	G	G	A	G	G	T	G	T	A	G	C	C	C	T	G	G	GCC	GAG	F	D	S	H	T	S	V	C	A	D
ENST00000369762.7	2054	16	1410	628	ATP6AP1	TGA	C	C	C	T	G	T	G	C	C	A	G	T	G	G	T	G	T	T	A	G	A	C	C	C	A	G	T	T	T	C	T	GTG	ATT	F	F	S	P	G	I	W	M	G	L
ENST00000302754.6	1830	286	1041	503	JUNB	TGA	A	C	G	T	C	C	C	C	T	G	C	C	C	C	T	T	C	C	G	C	A	C	A	G	G	G	A	A	C	T	G	TTC	GCC	D	K	V	K	T	L	K	A	E	N
ENST00000299957.11	3974	311	1308	2355	CASC4	TAA	G	T	C	C	T	A	A	A	G	G	A	A	T	T	T	C	C	T	G	T	A	G	T	A	A	C	T	T	T	A	C	CTT	GTC	G	E	Y	E	A	D	K	Q	A	E
ENST00000511685.6	10923	150	8097	2676	TENM3	TAA	C	G	C	C	C	G	G	G	C	C	G	C	G	G	G	A	G	G	A	C	G	G	C	T	A	G	A	G	C	G	A	AGG	AGG	W	T	E	G	E	K	R	Q	L	L
ENST00000265643.4	749	189	369	191	GAL	TGA	G	A	G	C	C	T	C	C	T	G	G	G	C	C	C	T	G	G	C	G	A	G	C	T	A	C	A	G	A	A	G	TCC	CGG	P	G	S	F	D	R	S	I	P	E
ENST00000330188.13	2108	86	744	1278	TPM3	TAG	A	A	C	G	C	C	C	C	A	G	T	C	C	G	T	A	G	A	G	T	A	A	G	T	C	C	A	G	T	T	C	ATG	GAG	A	E	T	R	A	E	F	A	E	R
ENST00000216297.7	4433	92	3141	1200	SUPT16H	TAA	C	T	T	C	T	G	A	A	C	T	T	T	G	G	A	A	G	G	A	G	A	A	A	A	A	G	A	A	C	C	C	AAG	AGG	R	K	A	D	R	E	S	R	Y	E
ENST00000589296.5	2159	74	192	1893	CYTH1	TAA	G	T	G	G	G	A	G	A	A	G	G	G	T	T	T	T	T	T	T	T	A	T	C	G	T	T	T	T	C	G	A	TTT	TTT	E	E	R	Q	E	L	E	N	I	R
ENST00000543171.5	1777	304	1023	450	P2RX4	TGA	G	T	C	T	C	C	A	C	T	C	C	A	C	T	A	G	T	C	T	A	A	G	G	T	C	T	T	T	A	A	A	GAT	TCT	Y	N	F	R	F	A	K	Y	Y	R
ENST00000261590.13	5697	75	3354	2268	DSG2	TAA	A	C	A	G	C	A	G	T	C	A	G	C	C	C	C	T	C	A	T	T	C	T	T	A	C	G	A	C	A	T	G	TCC	TAC	M	T	A	R	N	T	T	V	S	G
ENST00000442196.7	3453	48	2421	984	CCPG1	TGA	T	T	C	A	C	A	A	T	T	G	A	G	T	C	A	T	A	A	C	T	C	C	T	A	G	T	T	T	T	C	C	TAC	CAA	N	S	R	H	R	K	Q	E	Q	K
ENST00000374787.7	4266	336	3591	339	SMC2	TAA	A	C	T	A	C	A	A	A	G	T	T	A	T	T	T	G	A	A	G	G	T	G	T	A	C	A	C	G	A	G	G	GTT	GAA	G	M	F	N	N	A	N	V	L	F
ENST00000254901.9	2099	122	756	1221	REEP2	TGA	G	C	C	C	C	T	C	C	A	C	C	C	C	T	C	G	A	C	T	C	A	G	C	G	G	G	G	G	C	G	G	GCT	TCA	S	R	T	E	A	S	E	D	D	M
ENST00000261658.7	2903	141	1350	1412	BFAR	TGA	C	T	G	G	C	A	C	T	G	C	C	C	A	G	T	T	G	T	G	G	A	C	C	C	A	A	A	G	G	T	C	TTG	GTG	S	T	Q	G	L	F	V	A	M	F
ENST00000333050.7	1439	25	639	775	TMEM186	TGA	A	C	A	A	C	T	G	G	G	A	C	C	T	G	A	A	C	T	C	G	T	A	G	A	C	T	A	C	A	T	G	AAG	CTC	L	T	E	T	K	D	R	P	Q	E
ENST00000378164.7	5027	277	3597	1153	TAF2	TGA	G	A	A	G	G	G	G	A	C	A	A	A	A	C	A	G	A	C	T	T	T	C	C	C	T	T	C	C	T	C	T	GAC	TCA	H	H	H	E	H	K	K	K	K	K
ENST00000310144.11	1331	60	1218	53	PSMC5	TGA	G	T	G	G	A	C	A	G	C	C	T	T	T	G	A	A	G	G	T	A	T	T	A	A	A	G	A	A	C	T	A	AAG	TGG	A	E	V	K	G	V	C	T	E	A
ENST00000377191.5	3408	68	2850	490	XRN2	TAA	G	C	T	T	T	T	G	T	A	A	A	G	C	T	A	A	G	G	T	T	A	A	C	A	T	A	G	A	A	G	G	AAT	TGG	N	A	A	F	Q	P	N	Q	Y	Q
ENST00000320672.8	8780	211	1083	7486	SSBP2	TGA	T	C	C	A	T	T	A	C	C	A	A	G	T	G	T	G	C	G	A	G	T	A	A	C	A	G	T	A	C	G	A	GTG	AGC	G	D	M	D	S	I	S	K	N	S
ENST00000228251.9	1931	212	1116	603	YBX3	TAA	C	A	C	C	A	G	G	C	T	C	C	T	C	G	A	G	T	C	G	T	G	A	C	G	A	G	A	C	G	A	C	GAG	GCT	P	S	V	R	R	G	Y	R	R	P
ENST00000221566.7	2231	64	939	1228	SGTA	TGA	C	G	C	T	G	C	C	T	G	C	T	C	C	G	A	G	G	A	C	G	A	C	C	A	G	C	A	G	C	A	A	GAG	CAG	S	P	S	Q	N	D	L	A	S	L
ENST00000645500.1	2880	378	1632	870	CCDC82	TAA	C	A	C	A	T	T	T	C	C	A	T	C	A	G	T	T	G	A	G	T	T	T	G	A	A	G	A	G	A	A	G	TTG	GAG	T	E	E	V	E	D	E	Q	V	K
ENST00000234256.4	4563	245	1596	2722	SLC1A4	TGA	T	G	G	G	G	C	T	G	G	G	C	T	T	G	T	C	T	T	G	G	C	T	G	A	G	G	A	A	C	C	T	CTG	GTT	K	K	G	E	Q	E	L	A	E	V
ENST00000367993.7	2042	448	1389	205	NDUFS2	TGA	G	C	A	G	G	G	G	A	G	C	A	G	C	G	G	C	T	A	G	A	T	G	A	A	G	A	G	G	T	T	T	CGG	GAT	D	G	S	S	R	P	Y	R	C	K
ENST00000264607.9	6891	144	1005	5742	ASB1	TAG	A	C	T	C	C	A	A	G	T	G	C	T	G	G	A	G	T	A	C	C	T	C	A	T	C	T	T	T	G	A	A	GAG	CAT	L	Q	V	F	K	E	A	R	S	V
ENST00000336702.7	4771	359	2121	2291	C2CD2L	TGA	G	G	A	C	C	C	A	G	C	T	C	T	G	C	T	C	G	A	C	C	C	C	C	G	A	C	C	C	C	A	A	CTC	CAG	A	G	L	S	Q	S	H	D	D	L
ENST00000287380.6	3478	63	3198	217	TBC1D31	TAG	A	A	T	G	C	A	T	G	T	C	A	C	C	A	C	G	T	C	G	G	T	T	T	T	C	T	A	C	T	C	C	GCA	GCT	M	D	P	S	T	Q	I	S	L	N
ENST00000534064.6	3146	25	2889	232	INTS4	TAA	G	G	C	A	A	A	A	A	C	A	G	T	C	C	G	C	G	G	C	A	C	G	T	C	C	A	A	A	C	C	C	CGC	CGG	L	L	A	Y	N	S	S	A	R	I
ENST00000430121.3	3389	332	1725	1332	GASK1A	TAA	G	C	C	G	C	A	C	A	C	A	G	C	C	A	C	C	C	A	G	G	A	G	C	A	G	G	G	A	C	T	T	CCA	GAC	K	S	L	Q	M	D	P	V	F	W
ENST00000298894.5	2407	363	1053	991	MOAP1	TGA	G	T	C	T	C	A	G	G	G	A	A	C	C	C	C	A	C	T	T	T	A	A	T	G	G	A	A	G	G	T	T	ACC	TTC	A	V	H	K	T	I	R	R	E	L
ENST00000569529.6	870	129	705	36	FAM173A	TGA	G	T	A	T	T	A	G	A	C	A	C	G	A	C	G	A	C	C	G	G	A	C	T	C	T	T	T	A	T	T	C	AGC	GCC	A	V	G	E	G	L	D	R	V	W
ENST00000400809.8	3112	29	1560	1523	CCNL2	TGA	G	G	C	G	G	G	G	T	T	G	C	A	G	G	G	A	G	G	C	T	A	C	G	G	A	C	G	A	C	A	C	AGG	CGG	S	R	S	R	E	R	A	D	N	P
ENST00000367510.8	3407	94	1008	2305	RNF2	TGA	G	C	C	T	T	T	A	A	A	A	A	C	C	A	A	A	C	A	C	G	A	G	G	A	A	A	C	A	T	C	C	AAA	CAC	S	E	K	Q	Y	T	I	Y	I	A
ENST00000587394.6	937	24	831	82	PLEKHJ1	TAG	C	A	C	C	G	G	G	G	C	A	G	G	C	A	G	A	G	C	A	G	G	G	G	T	C	C	G	G	G	C	G	AGA	ACG	E	E	C	G	G	D	G	P	A	F
ENST00000394169.5	2230	1495	459	276	ORMDL3	TGA	G	A	G	T	G	C	A	G	C	C	C	C	T	C	A	T	G	A	A	T	A	A	C	T	A	A	G	G	T	T	T	TAC	AAG	I	T	P	I	V	L	Y	F	L	T
ENST00000541050.5	2487	226	1422	839	CORO1C	TGA	A	G	G	T	C	C	C	A	C	C	C	C	C	C	C	G	A	C	G	A	T	A	G	A	A	A	C	G	G	T	A	GCC	GCA	I	P	K	K	T	T	D	T	A	S
ENST00000367004.3	1827	60	1671	96	TRAF5	TAG	T	C	A	C	T	G	T	T	A	T	G	G	G	C	T	C	T	A	G	G	A	G	G	T	C	C	A	G	T	C	A	CTC	GAT	F	K	R	P	D	G	E	M	N	I
ENST00000286523.9	8091	783	3135	4173	ELMSAN1	TAA	G	G	T	G	G	G	C	A	G	C	G	C	T	G	G	A	C	G	G	T	G	T	A	A	A	A	A	A	T	G	T	AGG	GGC	S	A	G	G	Q	A	S	E	K	P
ENST00000008527.10	2987	588	1758	641	CRY1	TAG	A	A	A	A	C	A	T	T	C	A	G	G	A	T	A	A	T	C	A	C	G	A	G	A	C	A	G	A	G	A	C	AAT	ACT	L	H	Y	A	H	G	D	S	Q	Q
ENST00000501597.3	469	83	75	311	RPL41	TAA	A	C	C	G	C	T	A	G	C	T	T	G	T	G	A	A	C	C	T	G	G	A	G	A	C	G	G	A	G	T	A	AAG	TCC	X	X	X	X	X	X	X	X	X	X
ENST00000315930.11	19575	714	735	18126	FGF13	TAG	C	C	A	G	T	G	A	G	G	G	C	A	A	G	C	A	A	C	T	A	A	G	T	A	A	C	A	C	C	G	A	ACG	TCA	P	K	P	L	K	V	A	M	Y	K
ENST00000369583.4	2477	215	1152	1110	DUSP5	TAA	A	A	C	T	G	G	G	A	T	G	G	A	G	C	G	T	C	C	T	A	C	A	C	C	G	G	C	A	A	C	G	TGC	TCC	G	S	S	L	I	G	H	L	Q	T
ENST00000373115.5	6934	407	1437	5090	CHST3	TAG	G	G	G	G	G	C	C	G	G	G	G	C	C	G	C	A	C	T	G	G	G	T	C	T	T	C	C	A	C	G	G	ACG	GTC	F	S	M	P	F	K	L	A	Q	V
ENST00000336615.9	2416	190	1512	714	PNPLA2	TGA	G	A	C	C	C	C	G	A	C	C	C	T	C	G	T	C	G	G	G	G	T	C	C	C	G	G	G	G	C	T	A	CTG	GGG	P	P	E	A	L	R	M	R	A	P
ENST00000378618.6	1166	52	978	136	C11orf49	TGA	G	G	C	C	A	G	G	G	G	C	C	G	G	G	A	G	A	G	A	C	C	C	G	A	G	G	G	T	G	G	C	GAG	AGA	R	S	K	L	H	R	T	S	R	Q
ENST00000288943.5	1685	86	942	657	DUSP2	TGA	G	G	T	G	G	T	G	C	C	C	C	T	C	C	A	C	T	G	T	G	T	C	G	T	G	G	A	C	C	C	A	CAC	TGT	A	T	I	C	L	A	Y	L	M	Q
ENST00000542172.1	331	137	120	74	SPTY2D1OS	TGA	A	G	C	T	C	A	C	C	T	G	A	C	C	G	T	C	G	A	C	G	T	A	A	T	G	A	A	G	T	G	G	CTG	CAG	X	X	X	X	X	X	X	X	X	X
ENST00000453372.7	12639	216	1278	11145	ZNF562	TAA	A	T	G	C	A	A	G	A	T	A	T	G	T	G	G	A	A	A	G	A	G	G	T	G	A	C	A	C	T	C	A	AGG	GAA	C	G	K	A	F	N	R	S	S	T
ENST00000394752.8	4553	388	2598	1567	SFMBT1	TGA	G	A	A	G	G	A	C	A	A	C	C	A	A	C	A	A	C	C	G	T	T	T	G	A	C	G	A	G	T	A	T	AAC	GCC	F	L	D	Q	E	I	D	G	Q	A
ENST00000380639.10	11145	10	1164	9971	PTCD2	TAA	C	C	C	T	G	G	T	T	T	C	A	G	T	G	A	G	T	C	G	G	T	T	G	T	C	C	C	T	G	A	C	GAG	GCT	L	H	I	T	G	Q	V	T	T	D
ENST00000416651.5	967	29	756	182	NIF3L1	TGA	G	T	C	A	G	T	G	G	G	A	C	T	G	A	C	A	A	T	G	T	T	T	A	A	A	T	T	C	A	A	C	ACA	GTA	N	E	E	Q	T	R	I	N	L	N
ENST00000619747.1	2758	680	951	1127	LAPTM4B	TAA	G	C	C	T	T	C	A	A	G	T	G	G	G	C	C	G	T	C	T	G	T	G	C	A	T	T	C	C	A	C	C	GCC	TCT	W	N	C	Y	R	Y	I	N	G	R
ENST00000402377.3	6497	142	1935	4420	ZNF681	TAG	A	A	A	T	G	T	G	A	A	G	A	A	T	T	C	T	A	A	A	G	A	G	T	G	G	T	C	G	T	A	T	TCT	AAA	G	K	A	F	N	Q	S	S	N	L
ENST00000614300.4	2156	841	738	577	SLC35E2B	TAA	A	T	G	C	G	G	A	T	G	T	T	T	A	G	A	C	C	C	G	G	A	C	T	T	T	C	A	G	T	G	G	CAG	GCC	R	P	S	D	R	E	E	W	E	E
ENST00000381638.7	11466	135	8883	2448	ZZEF1	TAG	C	C	C	T	T	G	G	T	G	G	G	G	C	T	G	T	G	A	G	G	T	G	T	A	A	G	G	T	C	T	C	TGT	GAG	E	L	G	V	L	Q	D	Y	L	L
ENST00000319977.8	2725	237	1941	547	C17orf53	TGA	G	A	C	T	G	C	C	C	C	A	A	C	G	T	G	A	T	G	A	C	C	A	G	G	G	T	G	T	C	T	T	AGT	AGT	H	D	V	A	A	K	P	E	E	G
ENST00000506438.5	1305	134	942	229	PITX1	TGA	C	C	G	C	C	C	C	G	C	C	G	C	A	C	G	A	C	A	A	C	A	T	G	A	C	C	G	T	G	C	G	AGC	AAC	G	T	P	A	S	P	Y	S	V	Y
ENST00000412055.6	3775	144	2943	688	PRRT3	TGA	A	G	A	G	C	G	G	T	C	C	T	G	A	T	T	C	G	A	G	C	T	A	C	C	A	T	A	G	T	G	A	CTT	GAG	D	E	L	P	S	T	V	Q	L	L
ENST00000250111.9	3341	593	870	1878	ATP1B2	TGA	G	G	C	C	C	C	T	T	C	C	T	C	C	C	C	A	A	A	A	C	A	A	C	T	A	C	G	C	C	T	C	ACC	AAA	Q	P	L	V	A	V	K	F	L	N
ENST00000426126.6	5259	649	1896	2714	ZDHHC17	TAG	C	G	A	C	A	T	C	T	T	A	T	C	C	G	T	G	G	T	C	G	A	C	C	A	T	G	G	G	T	C	T	GTG	CTG	E	S	P	F	N	H	G	C	V	R
ENST00000431473.4	10577	143	1173	9261	RIMKLA	TGA	A	T	T	C	C	T	G	C	T	T	T	T	T	G	A	A	T	T	C	A	A	A	A	T	T	G	A	G	T	C	T	AAG	CTT	I	N	S	G	S	T	S	S	E	S
ENST00000395831.7	2380	47	1524	809	POLM	TGA	C	C	C	T	G	G	G	T	C	T	G	C	T	G	T	G	T	C	A	C	T	A	C	T	C	C	G	A	C	C	G	GTG	ACT	M	L	P	P	D	P	H	L	H	P
ENST00000526054.5	892	38	663	191	VPS28	TGA	G	C	C	C	G	G	G	G	C	A	C	T	A	C	C	G	T	A	C	G	T	C	C	T	T	C	G	C	C	A	A	GCC	CAT	P	D	F	E	G	R	Q	T	V	S
ENST00000398193.8	5425	38	5268	119	RGPD1	TAG	A	A	A	G	C	A	A	C	C	A	T	G	T	A	A	A	A	A	A	G	A	A	C	C	C	A	T	A	C	C	T	AAA	AAA	L	L	Q	F	I	F	L	K	P	G
ENST00000518467.1	588	80	228	280	PKIA	TAA	C	A	C	C	C	C	A	C	T	T	T	G	A	C	G	A	A	A	G	T	C	T	A	A	A	A	C	G	A	C	G	AGC	GAA	L	V	S	S	A	S	G	N	S	N
ENST00000263196.12	4438	206	1650	2582	DGCR2	TAG	A	C	G	G	C	C	T	G	G	C	C	T	G	G	T	G	G	T	G	T	C	A	T	A	A	C	T	C	C	C	T	GTG	GTG	G	A	S	L	A	D	L	E	D	S
ENST00000302851.8	4529	197	1458	2874	ZNF561	TAG	C	C	C	A	T	C	G	G	T	T	G	C	C	T	T	A	C	C	A	T	T	G	T	G	A	G	T	A	T	A	G	ATT	ACC	N	V	H	L	R	T	H	T	G	E
ENST00000457542.7	7182	236	4524	2422	MAPKBP1	TGA	G	T	T	C	T	G	G	A	A	G	C	C	T	C	T	C	A	A	A	C	G	C	A	A	G	G	T	A	T	G	C	CTC	AAA	R	Q	E	L	E	A	V	A	G	A
ENST00000315580.9	1644	145	1263	236	ARL6IP4	TGA	G	G	G	C	C	C	C	C	G	C	T	G	G	C	C	C	T	T	C	G	T	T	G	G	G	T	C	G	A	G	C	CCC	CTT	V	D	P	E	T	G	R	T	R	L
ENST00000545668.5	3751	80	2910	761	DDX11	TGA	A	C	A	G	T	G	G	G	T	C	C	T	G	A	A	G	T	C	C	T	A	A	G	G	G	G	G	T	A	A	A	GAA	CCT	C	P	L	E	T	V	F	V	V	G
ENST00000258494.14	7428	22	2769	4637	ALDH1L2	TAG	A	G	C	A	A	C	A	C	C	A	T	C	A	T	A	T	A	A	G	G	T	C	A	C	A	G	T	G	G	C	A	TAT	GAA	L	E	A	G	T	V	F	I	N	T
ENST00000620676.6	16357	167	13164	3026	VPS13D	TGA	A	G	C	C	C	C	G	C	T	G	C	T	G	C	C	T	C	A	G	G	T	C	G	A	G	G	T	C	G	A	C	TCC	GAC	P	S	H	Q	K	P	M	V	H	V
ENST00000321276.8	4983	60	1197	3726	SGPP2	TGA	G	T	C	T	C	A	A	A	C	A	G	T	T	C	C	C	A	T	T	A	G	G	G	T	C	T	T	T	G	G	A	CCC	TTA	L	Y	S	W	F	K	V	V	T	R
ENST00000610872.1	2191	200	1569	422	KDM4D	TAA	G	T	C	C	A	C	G	G	G	C	T	G	T	C	C	C	G	T	G	T	C	C	C	C	G	G	G	T	C	G	A	CCC	GTG	P	L	L	A	G	T	T	C	T	A
ENST00000269967.4	3329	139	1029	2161	CCDC97	TGA	T	G	G	C	C	G	C	C	A	C	C	C	T	C	A	G	G	G	G	T	A	G	G	T	C	G	A	G	A	C	C	GAC	GGG	L	D	G	K	D	G	D	F	D	Y
ENST00000587091.6	4128	145	1617	2366	SLC16A2	TAA	T	G	C	C	T	T	T	C	T	T	G	C	C	C	T	A	A	C	C	A	A	G	G	A	G	T	C	C	C	A	A	ATC	CCA	G	A	V	I	L	F	F	V	P	L
ENST00000346872.8	9788	186	1527	8075	IKZF3	TGA	A	T	A	T	C	T	G	G	T	C	T	C	A	G	A	A	G	T	C	G	T	C	C	C	G	A	G	A	C	A	C	AAG	CTG	L	F	L	D	Y	V	M	F	T	I
ENST00000335670.11	10827	84	1569	9174	RORA	TAA	A	T	G	T	T	A	T	C	A	C	C	T	A	G	G	G	T	A	G	T	T	A	A	A	C	G	T	A	A	C	G	GGG	GAT	V	S	T	L	R	A	L	C	G	R
ENST00000361265.8	2569	72	1614	883	AJUBA	TGA	G	C	T	G	C	A	A	T	C	A	C	T	G	C	T	A	T	A	T	C	A	A	C	C	G	T	C	C	C	C	C	ATC	TAT	Y	H	F	E	C	Y	H	C	E	D
ENST00000371120.7	2890	159	1374	1357	ATG4C	TAA	A	G	A	T	T	A	G	C	A	C	A	T	T	T	T	C	G	T	T	C	T	G	T	T	T	G	A	G	A	A	G	CTT	TTG	S	K	E	K	Y	P	L	F	T	F
ENST00000272879.9	2073	184	1563	326	CASP10	TAG	T	T	C	T	T	T	C	C	A	G	A	G	G	C	C	T	T	T	G	C	G	A	C	G	A	G	G	T	G	G	A	TCC	GTT	R	M	L	K	F	L	E	K	T	M
ENST00000355377.7	3088	407	1422	1259	SYT17	TGA	G	G	G	C	T	G	C	A	G	G	G	A	A	C	C	A	G	T	G	G	A	G	G	T	C	C	C	T	C	C	G	ACC	GTG	I	V	I	G	Q	Y	S	S	G	P
ENST00000217901.10	1335	49	1179	107	IDH3G	TAG	G	C	T	G	G	C	C	C	T	A	G	G	A	C	C	G	G	A	G	G	T	G	C	C	G	G	G	C	C	G	G	GCC	GAG	Y	A	T	S	I	R	K	A	V	L
ENST00000375980.9	2422	84	720	1618	EFHD2	TAG	C	G	G	G	G	G	C	T	G	C	A	G	C	G	A	A	T	T	T	C	C	A	C	C	T	G	A	C	G	T	C	AAG	TTT	K	S	F	F	E	A	K	V	Q	A
ENST00000278422.9	1645	26	888	731	TMX2	TAA	G	A	T	C	C	T	C	A	C	T	T	T	G	A	A	A	T	A	G	G	A	A	G	A	A	C	A	A	A	A	G	AAA	GAT	S	E	E	N	V	I	R	E	F	N
ENST00000599218.6	2795	76	1845	874	PRICKLE3	TGA	A	G	G	C	A	G	G	C	C	G	T	C	C	T	C	G	G	T	G	C	T	A	C	G	T	C	A	A	G	A	A	GCT	GTG	E	R	I	P	L	P	P	H	L	C
ENST00000589703.5	2409	102	2046	261	ZNF45	TAA	A	A	T	A	T	G	T	T	T	T	A	C	T	A	G	C	T	C	A	A	A	A	G	G	A	C	A	C	A	C	T	CGA	ACT	V	H	T	G	E	K	P	Y	K	C
ENST00000418543.8	1450	342	945	163	WDR83	TGA	A	G	C	C	A	G	G	G	G	A	C	C	C	C	G	G	A	C	G	A	G	G	T	A	G	G	A	G	A	C	G	GGC	GCA	E	G	A	L	A	L	A	L	P	V
ENST00000626352.2	2625	78	1581	966	PPIL2	TAG	A	G	G	T	A	T	G	T	C	T	G	C	C	C	A	C	C	A	G	T	A	G	T	C	C	G	T	C	G	G	A	CAC	GAC	Q	G	V	G	K	Y	I	N	P	A
ENST00000375661.6	858	209	285	364	LSM2	TGA	T	G	G	C	T	C	C	T	C	C	T	C	C	G	A	C	A	A	A	G	A	C	G	A	C	G	T	C	C	C	G	CAG	AAA	T	D	P	E	K	Y	P	H	M	L
ENST00000592179.6	3387	181	903	2303	ANKRD29	TAA	C	T	T	A	G	C	T	C	C	A	T	A	T	C	G	A	G	A	A	A	G	A	C	C	C	T	G	G	A	A	G	AGC	AAG	L	S	G	N	I	K	T	V	A	L
ENST00000406341.5	6582	190	4326	2066	SETD5	TAG	G	G	C	T	T	C	T	G	G	A	T	T	T	C	C	T	T	T	C	A	G	G	G	C	A	G	A	C	T	C	A	TCC	CTT	S	A	G	Q	S	A	V	Y	Q	A
ENST00000216264.13	4442	104	1611	2727	CERK	TGA	G	A	A	G	C	C	G	G	C	G	T	C	C	C	G	A	C	A	C	A	C	T	C	A	G	A	C	C	G	A	A	AGC	CAC	P	S	C	C	C	T	V	S	N	S
ENST00000355904.9	1747	268	873	606	GTF2E2	TAG	G	G	A	A	C	A	G	T	T	T	T	G	C	A	A	A	C	G	A	C	C	T	T	C	A	T	T	A	C	A	G	AAA	AGC	I	S	S	M	Q	E	S	G	P	K
ENST00000522706.5	1551	36	1035	480	ERICH1	TAA	C	C	A	G	C	T	G	T	G	G	T	G	C	T	C	C	G	T	C	G	G	G	G	A	G	A	G	A	G	A	A	CCT	CTG	Y	H	M	K	T	L	L	L	L	Q
ENST00000221573.11	1520	29	1002	489	SNAPC2	TGA	G	G	G	G	C	A	T	G	G	C	G	G	G	G	G	A	C	C	G	T	C	C	C	C	A	C	C	G	A	C	G	AGG	GCC	G	S	K	A	P	E	E	T	P	P
ENST00000216034.6	2031	22	426	1583	TOMM22	TAG	A	T	T	G	T	T	A	T	T	G	C	T	G	C	T	A	G	A	A	A	G	G	T	C	C	T	T	C	A	C	T	ATC	AAG	M	I	L	V	L	P	V	V	F	E
ENST00000330125.10	3647	176	2955	516	EIF4ENIF1	TGA	G	C	A	G	G	G	C	A	G	G	C	A	G	G	A	C	A	G	C	C	A	T	A	A	G	G	T	T	A	A	G	CAG	CGA	H	M	H	S	Q	L	E	H	R	P
ENST00000449105.8	4144	302	1626	2216	HNRNPLL	TAA	G	A	A	G	A	G	A	A	G	A	G	C	A	A	T	T	T	A	C	C	C	T	A	C	T	A	C	A	T	C	T	TTA	CAT	S	A	K	T	L	S	G	L	L	E
ENST00000434436.8	5678	234	873	4571	MBD3	TAG	G	G	C	A	G	A	G	G	C	C	C	T	G	C	T	G	C	A	C	G	A	G	G	T	A	G	A	G	G	C	C	GTC	CAC	A	L	M	A	D	M	L	A	H	V
ENST00000599522.6	2669	195	2271	203	MAGED4	TGA	C	G	A	A	C	T	G	C	A	G	C	G	A	T	G	C	C	A	C	G	A	C	C	T	A	G	G	T	C	C	T	CGT	CAC	R	R	A	T	W	R	A	G	V	S
ENST00000622669.4	2361	80	1542	739	MFSD1	TGA	G	A	A	G	T	T	A	A	A	A	T	G	A	A	A	G	T	C	A	T	A	C	C	C	T	T	T	T	A	A	A	GAA	ACT	G	Y	L	F	L	E	V	F	F	I
ENST00000595091.6	4413	219	2910	1284	ZNF845	TAG	A	A	A	T	A	T	G	A	A	G	A	A	T	T	A	C	A	A	A	G	A	A	A	G	G	T	C	A	T	A	C	CAT	AAA	G	K	T	F	R	H	N	S	V	L
ENST00000622845.5	1340	149	837	354	RMND1	TGA	T	C	A	A	G	T	G	A	T	A	A	C	C	C	T	T	T	T	T	A	T	G	A	G	C	A	G	G	G	T	C	TTC	TTT	K	V	M	N	E	K	L	Q	H	C
ENST00000373695.1	3213	537	2073	603	GCNA	TGA	C	C	A	T	T	T	G	C	T	G	T	G	T	G	T	G	C	A	C	C	C	C	G	T	G	T	T	A	T	G	C	GTG	CAC	V	H	Y	E	C	T	G	C	K	T
ENST00000361720.10	2125	25	1575	525	GPATCH3	TGA	C	C	G	G	G	T	T	G	G	G	G	G	C	C	A	G	T	C	C	G	T	T	A	C	T	C	C	C	C	G	A	GAC	CCT	L	I	S	T	I	Y	D	E	P	L
ENST00000231887.8	3801	27	2169	1605	EHHADH	TGA	T	T	C	A	G	T	C	T	T	C	C	A	G	G	T	T	A	A	A	T	G	A	C	G	A	T	C	C	C	C	T	TTG	AAA	T	V	L	E	K	L	Q	K	Y	Y
ENST00000290795.7	3599	1222	1422	955	GPBP1L1	TAG	G	C	A	T	A	T	A	A	A	T	G	C	T	G	A	A	G	G	T	C	C	G	T	A	G	C	A	G	T	A	G	AAG	TGG	L	R	R	N	G	F	G	K	N	G
ENST00000315091.7	1835	12	885	938	TARDBP	TAA	A	T	A	T	T	C	T	G	C	C	A	T	A	G	T	C	G	T	G	A	T	G	A	A	A	G	T	T	A	C	T	CTG	GTG	E	D	L	I	I	K	G	I	S	V
ENST00000415083.7	3402	44	1254	2104	SS18	TGA	A	A	A	A	G	T	A	C	T	T	A	C	A	G	A	C	G	A	C	C	A	T	T	A	A	A	G	G	T	A	T	CAG	CAG	Q	G	G	P	G	P	Q	Y	P	N
ENST00000372480.1	852	152	669	31	NTMT1	TGA	G	C	C	G	G	G	G	C	T	G	G	C	A	A	G	A	G	T	C	C	C	G	T	T	T	C	G	A	T	A	T	AGA	CTG	V	I	L	D	D	V	D	S	S	V
ENST00000396153.7	6821	456	1950	4415	FAF1	TAA	A	C	A	C	G	G	C	C	C	A	G	C	G	G	A	G	A	A	A	A	C	G	A	A	G	T	T	C	C	T	T	GAG	AAA	D	F	V	A	S	K	G	F	P	W
ENST00000204679.9	1975	35	915	1025	GNPTG	TGA	C	C	T	T	G	T	G	G	T	G	G	G	A	G	T	T	T	G	A	G	G	G	T	G	C	G	T	C	A	G	G	TTG	AGT	I	K	R	L	K	G	L	L	T	Q
ENST00000313708.11	5405	438	1773	3194	EBF1	TGA	A	A	G	A	A	T	T	G	C	C	T	T	G	G	T	A	T	C	C	T	C	C	T	T	G	T	T	A	G	T	A	ATG	CCT	S	F	S	P	A	N	M	V	S	A
ENST00000216237.10	3189	51	2115	1023	L3MBTL2	TGA	G	C	C	T	T	C	C	T	G	C	C	T	C	C	A	G	C	A	G	A	C	A	A	A	G	G	A	C	G	A	A	GAC	GAC	G	A	R	K	I	S	S	E	P	V
ENST00000252622.15	491	20	309	162	LSM7	TAG	C	C	T	G	G	C	C	G	G	G	G	G	C	C	C	G	C	A	G	G	A	C	G	A	C	G	A	C	C	T	A	GCC	GAC	Y	M	R	D	P	D	D	Q	Y	K
ENST00000625837.2	3237	905	2199	133	DDX3X	TGA	G	A	T	T	G	G	T	G	G	A	A	T	G	C	G	T	A	C	G	C	C	A	A	G	A	G	T	A	G	A	A	TGC	GCA	A	C	S	H	G	S	L	R	Y	L
ENST00000337137.9	3758	137	1551	2070	TBC1D22A	TGA	G	C	C	C	A	G	G	C	C	C	A	C	C	A	A	A	G	A	A	C	A	T	C	A	C	T	A	A	C	C	C	AAA	AAG	I	L	E	E	K	D	F	Q	E	L
ENST00000245544.9	2133	83	1968	82	NUP85	TGA	G	A	A	C	T	G	C	T	T	C	A	A	T	C	C	T	T	G	G	A	A	G	G	T	C	A	C	T	C	G	G	TCC	GGT	L	T	S	R	R	P	V	H	G	E
ENST00000331134.11	4381	182	1824	2375	NPLOC4	TAG	G	G	C	G	C	C	T	G	C	C	C	T	C	C	C	A	G	G	A	C	C	C	C	T	C	C	G	A	C	G	T	ACC	AGG	V	G	G	Q	L	P	G	L	H	E
ENST00000333213.11	1937	33	1578	326	TSEN54	TGA	C	C	T	C	A	C	A	G	C	T	C	T	G	C	A	C	G	G	G	G	T	G	T	A	G	G	A	C	C	C	C	CAC	GGG	G	F	D	E	P	V	P	D	L	C
ENST00000307961.11	2741	65	1281	1395	RPL4	TAA	A	C	T	C	T	T	A	A	A	T	T	T	G	A	C	G	T	C	G	T	C	C	G	A	A	G	A	A	G	A	G	GCA	GCT	V	G	K	K	G	K	K	A	A	V
ENST00000579512.2	1132	79	309	744	HIST2H4B	TAG	G	C	C	G	C	C	G	C	T	C	C	A	G	C	G	G	A	G	G	C	T	T	C	G	G	C	A	T	G	T	C	GGC	GGA	E	T	R	G	V	L	K	V	F	L
ENST00000545891.5	1790	223	942	625	CCDC92	TGA	A	G	C	C	C	G	C	C	G	T	G	C	C	G	T	G	T	C	A	A	G	A	C	A	G	G	C	A	G	G	G	GTG	ACT	E	K	P	H	K	A	H	V	G	V
ENST00000371281.4	2356	48	1161	1147	TTC4	TGA	C	T	A	A	G	C	C	A	G	G	G	C	C	A	G	C	A	T	A	G	A	C	C	A	T	G	T	G	G	A	A	CGA	ATA	Y	R	V	P	A	K	S	T	L	L
ENST00000395686.8	5139	77	1404	3658	ERO1A	TAA	A	G	A	A	A	A	C	A	A	G	C	T	G	T	A	C	T	T	A	T	A	A	G	A	C	A	T	T	G	T	T	CAT	ATT	K	L	I	A	N	M	P	E	S	G
ENST00000361972.8	7922	91	2682	5149	SFMBT2	TGA	G	T	C	T	G	C	C	C	T	C	G	G	G	C	A	A	C	C	G	C	A	T	G	A	C	C	C	G	C	A	T	AAC	GCC	F	Q	E	Q	D	I	D	G	Q	A
ENST00000377604.8	3397	390	2790	217	RBM10	TGA	G	C	A	G	C	T	T	C	A	A	G	A	G	G	A	C	C	C	G	G	A	G	C	A	A	C	T	T	C	G	C	CAG	GCC	K	Q	G	I	V	T	P	I	E	A
ENST00000342665.4	4630	330	945	3355	SOX12	TGA	G	C	C	C	A	C	C	G	T	C	A	G	C	C	A	T	C	C	A	C	T	T	T	T	G	G	T	C	C	A	G	TAC	ACC	D	C	S	A	L	D	R	D	P	D
ENST00000371933.8	5817	1027	1485	3305	EFCAB14	TAG	C	T	T	C	A	T	C	A	G	G	C	A	T	C	T	A	T	G	G	A	T	T	T	C	G	A	T	G	G	G	A	ATC	GGT	T	G	Q	D	V	D	G	K	L	T
ENST00000339728.6	3866	495	603	2768	ARL4C	TGA	T	T	T	A	C	C	G	G	C	C	T	A	C	C	T	G	A	A	G	C	G	T	C	G	A	G	G	A	A	T	T	GTC	GAA	A	T	T	Y	H	V	Q	P	A	C
ENST00000343380.6	2690	121	1311	1258	E2F1	TGA	C	A	G	G	G	C	T	T	G	G	A	G	G	C	T	T	T	A	G	G	T	C	C	C	C	C	C	A	C	T	C	TTC	GAT	R	E	D	F	S	G	L	L	P	E
ENST00000396444.7	19026	338	3354	15334	USP8	TAA	G	G	A	G	A	C	A	T	A	G	G	T	T	A	C	A	C	C	G	A	T	G	T	A	G	T	C	A	A	T	G	ACA	GCC	T	A	Y	C	K	N	A	A	R	Q
ENST00000375749.8	5226	62	1164	4000	POFUT1	TGA	T	T	C	T	G	G	C	C	G	G	A	G	C	C	T	T	G	A	G	C	A	G	G	G	C	G	T	C	G	A	A	TTC	GAG	V	D	L	Y	I	L	G	Q	A	D
ENST00000253109.4	1900	239	1410	251	ANGPTL6	TGA	C	T	C	T	G	T	G	T	T	C	C	T	C	G	T	C	G	A	A	G	T	C	C	C	C	G	G	C	T	T	A	CTG	AAG	H	A	C	A	H	S	N	L	N	G
ENST00000370867.8	3437	93	777	2567	TYW3	TAA	G	C	T	T	T	G	G	T	T	C	T	G	A	C	A	T	T	A	G	A	A	G	T	C	C	C	T	T	C	T	A	TAC	GAT	E	K	N	N	S	S	Y	I	H	K
ENST00000316999.9	2403	248	1320	835	SMAP1	TGA	A	A	A	C	T	G	C	A	A	T	A	C	A	A	A	A	G	G	T	G	T	C	A	A	C	A	C	A	C	G	A	AAA	TGG	Q	W	S	L	S	Q	M	N	Q	Q
ENST00000375754.9	4973	116	1905	2952	SYK	TAA	C	C	G	C	T	C	C	C	G	C	A	C	C	C	A	A	G	T	G	G	T	G	C	A	G	T	A	T	C	A	T	AAC	GTG	E	K	G	E	R	M	G	C	P	A
ENST00000527670.5	3996	30	3372	594	JAK3	TAG	C	T	C	C	T	G	C	C	C	G	C	A	G	A	C	T	T	T	T	C	C	T	G	T	C	C	C	T	C	A	C	TCA	TTT	K	L	C	W	A	P	S	P	Q	D
ENST00000325468.9	2522	105	2163	254	LARGE2	TGA	G	G	C	T	G	G	G	C	C	G	G	C	G	C	G	G	A	G	C	C	C	G	T	C	C	C	G	A	G	A	C	GGC	CGA	D	I	S	R	F	R	S	S	P	T
ENST00000521613.5	1903	295	1461	147	CARD8	TAA	A	A	T	G	A	G	T	C	A	G	T	T	A	G	T	T	T	A	A	G	A	C	G	A	C	A	G	A	T	T	C	TTG	AAT	L	V	E	Q	E	K	T	R	Q	S
ENST00000524851.5	866	5	729	132	RPS3	TAA	C	A	G	G	T	A	T	G	T	C	T	G	C	A	C	G	A	C	A	C	C	C	C	T	G	A	C	C	G	A	C	GCA	ACA	P	T	G	K	I	G	P	K	K	P
ENST00000369849.9	3251	74	1497	1680	INA	TAA	T	T	C	C	A	T	T	G	C	T	T	T	G	A	T	A	A	A	A	A	A	C	C	G	A	A	C	T	T	T	A	ATA	AAA	E	E	E	E	E	A	S	K	V	A
ENST00000336440.3	3026	1798	1014	214	ZFP36L1	TAA	G	C	C	A	G	G	G	T	C	T	G	C	A	C	A	G	T	A	G	A	C	T	C	T	A	C	C	T	T	T	C	GAC	GAT	F	D	S	P	P	S	P	Q	D	S
ENST00000361464.8	5174	422	2748	2004	OGA	TGA	C	A	T	T	T	G	T	T	G	A	C	A	C	G	T	C	C	G	A	G	G	C	T	G	G	T	T	C	A	T	A	CTG	AGC	S	L	K	A	N	G	S	R	G	A
ENST00000376741.5	3026	51	1839	1136	SP2	TAA	G	G	C	C	A	A	C	T	G	C	G	G	C	G	T	T	C	A	A	G	A	A	G	C	A	C	T	G	G	T	C	TTG	AAC	K	R	F	T	R	S	D	E	L	Q
ENST00000379487.5	2388	165	1128	1095	WBP4	TAG	T	T	G	C	A	G	G	A	G	A	G	C	T	A	A	C	T	A	G	T	A	G	T	G	G	A	G	C	A	A	C	CAA	GAT	A	D	G	G	G	E	P	K	V	V
ENST00000222247.10	634	47	528	59	RPL18A	TAG	G	T	G	C	A	G	G	G	C	C	C	T	C	C	T	T	C	T	T	C	C	A	C	A	A	C	C	C	G	G	A	TTC	TTC	M	K	V	E	E	I	A	A	S	K
ENST00000393952.3	1550	189	1254	107	LRFN4	TAA	G	G	G	C	A	G	G	C	C	C	C	T	C	G	G	G	A	C	C	A	G	A	C	C	T	C	C	G	G	T	C	GGG	CCA	L	A	L	P	H	G	G	N	S	R
ENST00000358933.10	4767	210	4203	354	EDC4	TAG	C	T	G	C	T	A	A	G	C	C	T	G	C	T	C	C	C	T	C	C	G	A	C	C	C	C	C	A	G	T	G	CCT	CTC	P	I	T	R	D	H	M	G	S	V
ENST00000261023.8	7039	283	3144	3612	ITGAV	TAA	C	T	G	C	A	G	T	T	T	T	T	A	A	T	C	A	A	A	G	A	C	T	C	A	A	A	G	G	A	A	G	ACT	GAA	L	A	V	L	A	G	L	L	L	L
ENST00000373237.4	4426	94	603	3729	PSMB2	TAA	C	A	T	C	A	T	G	T	C	C	T	C	C	C	C	T	C	G	G	G	A	C	A	A	A	C	C	C	C	T	T	TCC	GGC	S	R	E	R	A	V	E	L	L	R
ENST00000310546.3	2963	799	819	1345	SPSB4	TGA	G	C	C	A	A	G	C	C	T	G	A	T	G	G	A	C	C	A	T	G	A	C	G	T	C	T	A	T	C	A	A	CAG	TAC	M	R	Y	I	N	G	L	D	P	E
ENST00000324324.12	10137	58	1800	8279	MYEF2	TAA	T	T	T	C	A	A	G	C	C	A	T	G	G	A	C	G	T	A	A	T	G	C	T	A	G	G	T	T	C	G	C	GCA	AAT	F	A	E	I	K	M	E	N	G	K
ENST00000323570.8	4399	122	879	3398	ELMOD2	TAA	A	T	C	A	T	C	C	A	C	T	G	T	A	A	T	G	A	A	A	A	T	T	T	C	A	T	T	C	A	C	G	GTA	AAA	F	Y	C	Y	L	V	Y	E	F	D
ENST00000312431.10	17756	126	16611	1019	DST	TAG	T	G	C	A	A	T	T	G	G	T	T	C	T	A	G	A	G	A	A	A	C	T	C	C	T	G	A	A	C	A	G	AGA	AAG	Q	S	V	C	S	D	V	E	T	V
ENST00000315286.13	2114	23	672	1419	CCDC43	TAA	C	C	T	T	G	G	C	C	T	A	C	T	C	A	G	C	G	A	A	A	G	C	G	A	G	G	G	G	A	G	A	CGA	AAG	N	A	R	K	L	E	R	D	S	L
ENST00000264071.7	2277	97	1332	848	TUBB4A	TAG	G	C	T	G	C	T	C	C	C	A	T	C	G	C	C	G	G	T	G	G	A	G	G	A	G	G	A	G	G	C	G	GCC	GTG	L	H	W	Y	T	G	E	G	M	D
ENST00000367600.5	2519	11	1812	696	QSOX1	TGA	A	G	T	C	C	T	G	C	C	T	C	A	T	T	T	A	T	T	C	G	A	G	T	C	C	A	G	G	G	A	G	ATT	CTT	V	Q	N	V	A	A	A	P	E	L
ENST00000267485.7	6495	195	2322	3978	ARMH4	TGA	A	T	T	G	G	A	C	T	G	G	G	T	T	T	T	T	A	A	G	T	A	G	A	A	G	T	C	T	C	G	A	TTT	GAA	A	L	F	I	L	G	A	L	Y	S
ENST00000369966.8	3195	344	2700	151	NFKB2	TGA	C	C	T	G	C	T	G	C	C	T	G	C	C	C	A	C	G	T	G	G	A	C	T	C	C	G	A	C	C	C	C	CAC	GTG	E	T	R	D	K	L	P	S	T	A
ENST00000380338.9	6724	243	1704	4777	MLLT3	TGA	G	G	A	T	A	T	A	A	C	A	A	C	T	C	C	T	A	C	A	A	G	G	T	C	T	A	C	A	A	A	G	TCC	ACA	E	R	H	I	L	Q	Q	I	V	N
ENST00000652032.1	1640	569	993	78	B3GALNT1	TAA	C	T	T	C	A	C	A	T	T	C	T	A	C	T	A	T	T	A	C	C	G	T	A	C	A	C	C	A	C	A	A	TAT	CAT	H	I	P	E	D	T	N	L	F	F
ENST00000561553.5	1415	53	1236	126	UQCRC2	TGA	A	C	G	T	T	C	T	C	T	C	A	G	C	C	G	A	G	A	G	A	G	G	A	C	A	T	T	A	C	A	C	AGC	GAG	Q	G	N	L	S	N	T	D	V	Q
ENST00000539517.7	6990	597	1521	4872	NOVA1	TGA	G	T	G	C	C	C	C	A	G	T	T	A	C	T	G	G	G	T	G	A	A	A	G	A	C	T	C	C	T	A	A	GGT	GTG	S	K	K	G	E	F	V	P	G	T
ENST00000236192.12	4977	205	423	4349	VAMP4	TGA	T	T	T	G	A	T	G	A	C	A	G	A	G	T	C	A	T	G	C	C	A	T	A	A	A	G	T	A	C	T	G	ACT	CGT	S	D	N	A	T	A	F	S	N	R
ENST00000405808.5	299	11	171	117	FBXO11	TAA	A	T	G	T	G	C	A	T	C	C	T	C	A	A	G	G	T	C	G	A	T	T	A	C	A	T	G	T	T	C	C	GGA	GCT	H	T	C	N	T	T	D	R	N	A
ENST00000375440.9	5821	15	2277	3529	CUL4A	TGA	C	G	C	A	T	C	T	G	C	A	G	A	C	C	C	G	G	T	G	C	A	T	C	A	C	C	A	T	G	A	C	GCC	GTG	L	G	H	N	L	L	V	S	E	L
ENST00000269299.8	1310	206	873	231	ASGR1	TAA	T	T	T	A	T	T	T	C	T	T	C	A	A	T	T	C	C	T	C	T	C	C	A	C	C	G	A	G	G	A	C	CTT	CTC	D	D	W	Y	G	H	G	L	G	G
ENST00000428559.7	1644	52	954	638	DERA	TAA	A	T	C	A	G	T	C	A	C	C	A	G	T	T	C	T	G	T	A	A	C	C	T	T	C	T	A	G	T	A	C	TCT	ATG	L	S	L	V	K	E	E	L	G	D
ENST00000541412.5	1177	385	336	456	TMEM14C	TAG	C	A	G	A	A	G	T	C	A	T	G	T	T	T	A	C	C	C	C	A	G	A	C	A	A	C	T	T	G	T	A	CAT	CCC	W	V	F	L	A	T	S	G	T	L
ENST00000379341.9	956	78	813	65	PRDX4	TGA	G	A	A	A	T	A	C	T	T	C	T	T	C	T	A	A	G	T	C	A	A	A	T	A	G	C	T	T	T	A	T	AAT	CTG	G	R	S	V	D	E	T	L	R	L
ENST00000373736.7	2922	340	621	1961	NKAIN1	TAG	C	C	T	C	T	G	C	C	C	C	G	C	G	G	G	G	G	C	T	G	C	A	C	A	T	G	T	C	T	C	C	GGG	TCG	L	F	G	F	V	F	A	C	Y	V
ENST00000543693.5	7622	338	927	6357	NFIB	TGA	G	G	G	A	A	A	A	A	G	A	A	A	C	C	A	A	C	G	A	A	C	A	A	A	G	A	C	G	A	A	C	AAC	AGC	T	L	G	I	T	W	Q	S	P	G
ENST00000334186.9	4583	194	3582	807	PPFIA3	TAG	T	G	C	A	G	G	C	C	T	C	C	A	G	C	G	T	C	C	T	T	A	T	C	C	A	G	G	C	C	T	G	TGC	TCC	D	S	A	E	M	L	P	P	N	F
ENST00000294016.8	7980	796	4059	3125	ADCY9	TGA	G	G	C	G	G	C	G	C	C	C	A	C	C	G	T	G	T	G	A	G	A	A	A	C	T	T	T	G	C	A	A	GTG	AGT	A	H	L	S	P	K	R	P	W	K
ENST00000361439.9	1042	78	798	166	NSMCE1	TAG	C	C	A	T	C	G	T	G	C	C	C	T	G	T	A	C	G	A	C	G	G	A	C	C	T	G	G	C	G	T	C	CAT	CAG	A	K	Y	F	Q	S	N	A	E	P
ENST00000287322.5	4197	15	1371	2811	BAG4	TGA	A	A	G	G	A	T	T	T	A	G	A	A	C	A	T	T	A	G	G	A	A	A	A	A	A	A	A	G	A	T	T	TTA	GGA	A	Y	W	L	L	E	E	M	L	T
ENST00000253024.10	3364	694	2505	165	TRIM28	TGA	G	G	C	T	G	G	A	G	C	C	C	C	C	C	C	C	C	G	G	T	A	G	T	G	G	T	C	C	C	G	G	CCC	GGC	I	G	L	Q	R	F	F	E	T	R
ENST00000297375.4	3395	249	999	2147	EN2	TAG	G	G	C	G	G	G	G	G	G	C	A	T	G	G	A	G	C	G	A	C	A	G	G	C	T	G	A	A	C	G	G	GAG	AGC	N	E	S	Q	I	K	I	W	F	Q
ENST00000359393.6	3618	411	1602	1605	EHD1	TGA	T	G	G	C	G	C	C	C	G	G	C	C	C	G	A	G	T	A	C	A	G	A	C	G	C	G	A	A	C	C	T	GAG	CAT	W	K	L	A	D	V	D	K	D	G
ENST00000381031.8	2566	32	1407	1127	TTC38	TGA	G	C	C	A	G	C	C	T	G	G	C	C	G	G	A	C	G	T	A	C	T	C	C	A	C	C	T	G	C	C	A	CAG	ATG	Q	L	L	I	H	A	A	L	N	C
ENST00000424358.1	867	87	213	567	MMP24OS	TGA	C	G	G	C	G	T	C	C	T	C	C	G	C	C	A	T	G	G	T	C	C	T	T	C	A	C	G	T	C	C	G	TAC	TGG	Q	P	Q	P	A	A	P	E	G	P
ENST00000565874.5	1976	192	1644	140	CPNE2	TGA	G	C	T	C	C	A	G	T	G	C	C	C	A	C	C	G	C	C	C	G	A	G	G	C	T	C	A	A	C	C	A	GCC	CCC	A	R	D	I	V	Q	F	V	P	F
ENST00000407461.5	802	116	612	74	POLR3H	TAG	C	C	C	T	G	G	G	G	C	T	G	G	A	C	A	A	C	G	A	C	C	A	G	G	T	G	G	T	C	C	T	AAC	AGC	E	S	F	V	D	T	S	P	T	G
ENST00000204961.5	3303	756	1038	1509	EFNB1	TGA	G	T	G	C	C	C	G	G	C	A	C	G	G	C	T	G	G	A	A	C	A	T	C	A	T	C	T	A	C	A	A	GTC	AAG	T	E	P	S	D	I	I	I	P	L
ENST00000344417.10	2178	263	1347	568	C7orf26	TAG	G	C	T	G	G	C	C	C	G	T	G	T	G	C	G	C	C	T	A	C	C	C	G	G	A	C	T	T	C	C	C	CGC	ATC	A	L	P	P	G	F	Y	P	H	I
ENST00000262241.7	5751	238	1455	4058	RCOR1	TGA	G	A	A	A	C	T	G	G	T	G	G	C	T	C	C	T	C	C	G	T	C	T	A	C	G	T	A	T	A	G	A	TCC	GCC	V	L	Q	E	W	E	A	E	H	G
ENST00000369250.7	2870	335	2214	321	FAM160B1	TAA	G	A	G	G	G	A	T	T	C	C	A	G	A	G	G	T	G	G	T	A	C	T	T	C	C	G	T	T	G	C	A	TGG	TGG	S	L	F	S	V	I	V	R	V	V
ENST00000393829.6	3028	167	2493	368	ATP6V0A1	TGA	G	T	C	C	C	T	G	T	G	A	G	G	G	G	A	G	A	A	G	T	T	T	G	A	A	G	G	G	A	A	G	GAG	GAA	A	I	L	L	I	M	E	G	L	S
ENST00000600429.5	984	67	705	212	FLT3LG	TGA	C	C	T	G	G	C	C	A	A	G	G	C	C	C	A	C	G	A	G	G	T	G	T	T	C	G	T	C	G	T	C	CAC	GAG	L	L	L	L	L	L	L	P	V	G
ENST00000370950.7	3784	82	1452	2250	SRSF11	TGA	A	T	A	T	T	G	C	C	T	C	T	G	A	C	A	G	T	G	A	G	T	A	T	A	G	G	T	A	C	A	G	GAC	AGT	E	K	E	K	K	E	E	K	K	P
ENST00000651699.1	1915	152	1137	626	TMEM173	TGA	G	A	C	C	C	A	G	G	G	T	C	A	C	T	C	T	C	T	T	T	A	G	G	C	A	C	G	C	C	T	C	TCT	TTC	L	R	H	L	R	Q	E	E	K	E
ENST00000529308.6	4725	249	3054	1422	USP35	TAA	T	G	T	G	A	A	C	C	T	G	C	T	G	C	T	T	C	T	G	G	T	C	A	G	A	C	A	C	C	T	T	TTC	GTC	A	R	S	R	A	A	Y	I	S	A
ENST00000302550.16	4017	188	582	3247	DESI2	TAA	A	T	G	T	C	T	C	C	A	A	A	G	T	A	T	C	A	A	A	T	C	A	C	A	C	C	G	C	G	G	G	CTA	AAA	L	P	K	E	W	L	T	P	A	A
ENST00000206595.11	5770	119	2118	3533	G2E3	TAA	A	A	T	G	T	T	T	C	C	T	T	G	A	T	A	C	A	G	G	T	T	A	C	A	T	T	A	C	T	C	T	CAT	GGA	H	V	D	F	P	V	G	N	K	C
ENST00000366582.8	8459	127	6432	1900	HEATR1	TAA	G	A	C	T	T	T	C	T	G	T	G	G	T	C	T	T	T	A	T	C	G	A	G	A	C	C	T	C	A	C	C	TTC	TAT	L	K	E	N	Y	I	V	L	L	P
ENST00000301459.5	2915	708	1569	638	RCOR2	TGA	G	C	C	C	T	G	A	C	G	T	C	C	T	C	T	C	A	C	T	C	C	C	A	C	G	A	C	C	C	C	C	CTC	TCA	R	F	L	Q	P	R	L	A	P	N
ENST00000339394.7	5246	172	1326	3748	SDC3	TAG	T	G	G	A	G	C	C	A	C	A	G	T	G	C	C	G	T	A	T	C	T	T	G	A	G	G	A	G	G	A	C	GCC	TAT	G	V	V	G	A	L	F	A	A	F
ENST00000452020.5	1162	187	876	99	SGO1	TAA	A	G	T	C	C	A	C	G	G	G	C	T	T	G	G	A	G	T	T	C	G	T	C	T	A	C	A	C	C	C	A	AGG	TTG	Q	K	K	D	L	R	R	S	K	K
ENST00000326019.10	2959	282	2388	289	SLC4A1AP	TGA	T	T	G	C	T	T	C	A	G	A	A	T	C	T	A	T	C	G	G	T	A	T	G	A	A	C	A	G	T	A	A	TAT	GGC	L	K	K	K	K	T	P	G	P	G
ENST00000503585.6	6309	346	744	5219	PACRGL	TGA	A	G	A	A	G	G	G	A	G	C	C	A	A	T	G	T	C	G	T	A	T	A	C	C	T	C	G	T	C	A	T	TGT	TGC	H	L	L	T	S	L	S	K	R	L
ENST00000260762.10	3564	14	2412	1138	EXOC6	TAG	A	C	C	T	C	A	C	A	T	G	G	C	T	G	T	A	C	A	C	G	A	C	C	C	T	G	T	A	T	G	G	ATG	CAC	A	L	T	L	L	E	K	M	K	D
ENST00000338779.11	4979	262	2241	2476	MTSS1L	TGA	T	G	G	C	G	C	C	A	C	C	C	T	C	A	T	T	C	T	A	C	G	C	C	C	C	G	C	G	G	C	T	TTA	ATC	A	L	S	A	T	P	T	E	E	T
ENST00000558984.1	1705	187	1224	294	BMP4	TGA	G	A	T	C	A	G	G	C	A	G	T	C	C	C	G	C	C	G	T	G	G	G	T	G	T	A	G	G	G	A	G	CGC	TGC	T	L	V	N	S	V	N	S	S	I
ENST00000515669.5	1573	264	618	691	C5orf30	TGA	A	T	G	A	C	T	T	G	G	A	G	A	G	A	C	A	T	A	A	T	A	A	G	G	A	T	C	G	T	T	T	ACA	AAT	L	L	K	G	K	R	A	H	S	K
ENST00000448372.5	4679	396	1932	2351	SENP1	TGA	A	G	A	C	T	G	T	C	T	C	A	C	T	G	T	T	C	T	C	A	A	A	A	G	C	C	A	C	C	T	C	TTG	CTC	P	Q	Q	M	N	G	S	D	C	G
ENST00000616640.1	1537	597	849	91	RPP38	TAA	T	C	T	T	G	C	A	T	A	A	A	C	T	G	A	A	A	C	C	T	C	A	T	C	G	A	A	A	A	A	A	AAG	CCA	T	S	F	E	D	L	S	K	P	K
ENST00000258742.10	1571	38	1269	264	NUPL2	TAA	A	A	G	G	G	C	A	A	T	T	T	T	A	T	T	G	T	A	A	A	T	C	T	T	C	A	A	G	G	T	C	GTT	AAT	S	A	S	S	S	I	I	A	T	D
ENST00000304735.4	2816	155	2019	642	VASN	TAA	G	C	C	A	G	A	G	A	G	A	G	A	C	C	T	A	C	A	T	C	C	C	G	A	A	A	C	G	C	A	C	ATC	TAC	L	E	G	V	K	V	P	L	E	P
ENST00000418929.7	7416	473	6108	835	PRR12	TGA	C	C	C	C	G	C	C	C	C	A	G	C	T	G	G	G	C	G	T	C	G	C	C	G	A	C	A	C	C	C	G	GGG	TGC	D	Q	T	L	A	I	E	G	G	A
ENST00000395347.1	3646	109	1527	2010	SLC16A9	TAG	A	A	G	A	A	T	A	T	T	G	G	A	A	T	T	G	T	A	A	T	C	T	C	C	G	T	T	G	A	A	A	GTT	AAT	Y	D	I	A	F	Y	F	S	G	F
ENST00000306315.9	5958	436	4536	986	ZNF608	TAA	C	A	A	G	A	T	T	G	G	A	C	A	T	A	A	G	A	G	A	A	G	A	A	A	C	A	G	G	T	C	C	GAA	AGA	H	H	H	T	H	V	G	M	G	Y
ENST00000369755.4	7827	606	3705	3516	SLK	TAA	C	A	A	A	G	G	G	A	A	G	C	A	T	A	C	T	A	G	G	C	C	A	C	C	T	T	A	C	G	T	T	TCA	GGA	K	K	T	L	E	E	E	F	A	R
ENST00000295522.4	3446	240	633	2573	CLDN1	TGA	C	A	C	A	G	A	G	G	C	A	A	A	A	G	T	G	C	A	T	C	A	G	A	A	A	G	G	G	C	G	A	GTG	TAC	G	Q	A	L	F	T	G	W	A	A
ENST00000561208.6	5486	1083	1431	2972	MEIS2	TAG	T	A	T	A	A	G	G	G	A	A	C	T	C	A	A	C	C	C	G	T	A	C	T	T	A	C	A	G	G	T	A	CAA	GCC	Y	L	P	S	H	P	H	H	P	A
ENST00000394975.3	840	68	489	283	VKORC1	TGA	G	C	C	C	T	C	A	A	C	C	C	A	A	C	A	C	G	G	A	G	A	A	T	C	G	G	A	A	C	G	G	CAC	AGG	L	A	G	S	V	Y	L	A	W	I
ENST00000445224.6	1645	324	732	589	SCHIP1	TGA	A	A	A	G	A	A	G	C	C	A	T	T	C	G	A	A	A	C	G	T	C	C	G	T	A	A	A	A	G	A	G	AAG	GCA	I	E	S	L	N	E	E	L	V	Q
ENST00000229708.4	3211	107	732	2372	ULBP1	TGA	G	G	A	G	A	G	T	T	G	T	T	T	A	A	G	A	C	G	G	T	C	G	A	T	C	T	T	A	C	T	T	AGA	GGC	E	E	F	L	M	Y	W	E	Q	M
ENST00000464873.5	2126	751	945	430	RUVBL1	TGA	C	T	C	A	A	T	G	A	A	C	A	T	G	A	C	C	C	T	G	G	A	C	A	A	A	G	T	A	A	A	G	CCA	GTC	I	V	I	F	A	S	N	R	G	N
ENST00000409817.1	1895	304	1068	523	CXCR4	TAA	C	A	C	A	G	A	T	G	T	A	A	A	A	C	G	A	C	C	T	C	A	C	T	T	T	T	G	A	A	C	T	AGC	TCC	A	F	L	G	A	K	F	K	T	S
ENST00000249442.11	1341	188	789	364	MTX2	TAG	A	G	T	T	A	T	G	T	G	T	T	A	G	A	C	T	G	T	C	G	G	A	C	G	G	A	A	A	T	G	G	TCA	CTG	L	V	F	G	H	L	Y	T	I	L
ENST00000317483.4	2546	154	711	1681	RAB23	TAA	G	A	T	G	T	T	T	T	G	G	G	A	G	C	C	C	A	T	A	C	G	A	T	G	T	C	G	A	C	G	A	CCC	ATA	S	N	K	I	G	V	F	N	T	S
ENST00000344337.11	6888	188	1614	5086	KPNA1	TGA	A	G	C	A	A	T	A	C	T	C	T	G	C	T	T	C	G	A	C	C	T	T	T	G	G	A	A	G	G	T	A	CTT	CAG	N	Q	E	I	Y	Q	K	A	F	D
ENST00000273308.9	1450	193	546	711	CNPY2	TGA	A	C	C	A	C	T	G	G	A	G	C	A	G	A	T	C	G	A	G	T	A	G	T	A	C	G	C	T	A	T	A	CTA	GAG	L	K	F	A	C	E	S	I	V	E
ENST00000010132.6	1840	142	1560	138	DYRK4	TGA	C	C	T	T	T	G	C	T	G	A	G	G	G	A	T	G	T	T	A	T	C	C	C	C	C	A	T	T	T	T	G	GTA	ATT	Q	H	G	A	D	T	V	Q	L	P
ENST00000570016.5	1346	243	639	464	CDIPT	TGA	C	G	C	T	G	G	A	G	C	C	C	C	G	G	A	A	G	A	A	G	A	A	C	C	G	C	G	C	C	A	G	AAG	AAG	P	L	V	G	S	V	G	L	F	R
ENST00000433867.5	3321	478	2634	209	PRKD2	TGA	G	G	T	C	C	T	G	T	G	C	C	C	T	C	T	C	T	T	G	T	G	A	C	T	A	C	G	C	G	A	G	CTC	GTT	T	H	E	S	D	D	A	R	W	E
ENST00000406606.7	4691	3	2517	2171	VAV2	TGA	C	G	G	C	A	G	G	A	A	C	G	T	G	G	A	C	C	T	A	C	G	G	G	A	G	G	A	G	A	A	G	CAG	ATC	A	R	D	M	R	E	L	S	L	R
ENST00000373795.7	2300	148	1482	670	SRSF4	TAA	C	T	G	G	C	T	A	T	G	G	C	C	A	C	C	T	G	G	A	A	C	T	C	A	C	C	C	T	G	G	A	TCC	AGG	R	S	N	S	K	S	K	P	N	L
ENST00000354287.5	1287	89	888	310	FBXO2	TGA	G	C	G	A	C	C	C	T	G	C	C	T	C	C	C	C	A	A	G	A	T	G	G	G	T	G	T	G	C	G	A	CCC	GAA	G	G	G	W	M	E	I	S	H	T
ENST00000259324.5	4619	523	2430	1666	LRRC8A	TGA	G	C	G	A	G	G	C	C	G	G	C	C	C	C	C	G	G	A	C	G	A	G	G	A	A	C	A	G	T	C	G	GCC	CAG	L	R	G	N	R	L	E	C	L	P
ENST00000422959.6	3525	202	2253	1070	PHTF2	TGA	C	A	A	T	T	C	A	A	A	G	A	A	A	A	C	T	G	A	A	T	T	A	G	A	A	G	G	T	A	T	C	TCA	AAG	L	K	E	L	D	S	P	F	R	L
ENST00000569847.1	1830	526	1209	95	GPRC5B	TGA	A	A	G	A	C	T	T	T	A	A	G	T	T	G	G	T	T	T	C	C	A	C	A	G	A	A	G	G	A	C	A	TGG	CTT	S	L	G	K	R	P	S	G	S	L
ENST00000381259.5	2334	16	1323	995	CCDC91	TAA	A	A	A	G	A	A	C	A	T	G	A	C	A	A	A	G	T	T	A	C	A	G	T	T	G	A	C	C	A	A	G	GAA	ATT	T	R	D	E	L	I	E	Y	I	K
ENST00000264108.5	1634	40	1257	337	HAT1	TAA	A	G	A	T	T	A	T	A	C	T	G	C	T	G	A	G	A	A	C	T	C	G	T	T	C	A	G	C	A	A	G	GAG	CAA	L	A	K	M	R	K	C	L	R	P
ENST00000652680.1	1998	209	1368	421	SLC29A1	TGA	C	A	A	A	G	G	A	T	G	G	A	C	A	G	T	G	T	T	A	A	C	G	G	G	C	C	T	T	G	T	C	GTG	ATT	N	G	Y	L	A	S	L	C	M	C
ENST00000278193.7	4842	17	591	4234	LIN7C	TAA	T	A	C	A	T	T	T	C	A	A	A	A	C	C	C	A	G	A	C	A	A	C	G	G	A	C	G	C	A	A	A	ACC	CAG	V	E	G	E	H	H	E	K	A	V
ENST00000334304.10	4577	282	3963	332	ADGRA3	TAA	C	A	T	T	G	C	T	G	G	G	C	T	T	G	T	G	T	C	A	T	C	A	A	A	G	C	A	C	A	A	A	GTG	ACT	V	E	L	E	N	Q	Q	K	S	Y
ENST00000369314.2	1178	120	654	404	POLR3GL	TGA	A	G	A	A	G	G	A	C	T	C	T	G	G	C	A	T	A	T	A	T	C	G	G	A	G	C	A	G	G	T	A	TAC	ATA	K	E	E	E	E	E	K	E	E	E
ENST00000256010.7	1239	109	510	620	NTS	TGA	G	A	G	A	A	T	A	A	A	T	C	A	T	C	A	T	T	A	T	C	A	T	T	C	T	T	A	G	A	G	A	TAC	TAT	L	I	Q	E	D	I	L	D	T	G
ENST00000258111.5	4717	445	630	3642	KCNMB4	TAA	A	G	G	G	G	A	A	G	G	A	G	G	C	T	C	T	C	T	T	G	A	A	C	G	C	G	A	A	G	A	A	TCT	TTC	L	H	R	T	H	D	E	I	V	L
ENST00000263212.10	5149	117	1362	3670	PPM1F	TAG	G	T	G	G	T	T	T	C	C	A	G	G	C	C	G	A	A	G	A	A	C	C	A	C	C	T	C	G	G	A	C	AGC	AGA	N	I	T	V	M	V	V	F	L	R
ENST00000344697.3	2547	349	1740	458	POMGNT2	TAG	C	G	A	G	C	A	G	G	C	C	A	C	A	G	C	A	C	A	A	C	G	T	G	T	G	G	T	C	G	T	G	ACG	AAC	E	N	T	Y	V	P	Y	I	L	A
ENST00000548985.1	677	269	171	237	COX14	TAG	A	A	C	T	G	G	G	G	G	G	C	T	T	G	T	A	C	T	A	A	G	G	A	C	T	C	C	A	G	A	A	ATG	ATC	A	D	I	G	Y	K	T	F	S	T
ENST00000371141.8	4937	724	975	3238	STX16	TAA	G	T	G	G	C	A	T	T	G	G	G	T	T	A	G	C	T	C	T	G	A	A	G	T	G	C	G	G	T	T	G	CGA	TCT	E	Q	S	C	I	K	T	E	D	G
ENST00000372422.7	1507	119	1050	338	YIPF3	TGA	C	C	C	C	A	C	C	T	G	A	A	A	T	C	A	C	A	C	T	G	A	C	G	T	C	C	C	A	G	T	G	CAC	TCA	E	G	I	L	D	T	L	E	G	P
ENST00000325795.7	2692	787	459	1446	ORMDL1	TGA	A	A	T	G	T	T	T	T	G	A	A	A	C	T	A	T	G	A	A	T	A	A	T	T	A	A	G	G	T	T	T	TAT	AAG	I	S	P	I	I	L	Y	F	L	A
ENST00000296585.10	7843	117	3543	4183	ITGA2	TGA	A	C	C	A	G	C	A	G	A	C	C	T	A	C	G	A	T	G	A	C	T	C	G	A	G	A	C	A	C	C	A	AGC	AGT	T	G	V	I	I	G	S	I	I	A
ENST00000263663.10	2267	68	1764	435	TAF1B	TGA	G	A	A	A	A	T	G	A	A	A	T	A	G	T	A	C	A	G	C	A	G	A	G	T	G	A	A	A	G	A	A	CAT	CGA	Y	Q	F	I	L	N	L	F	S	F
ENST00000366996.1	2035	816	1110	109	LPGAT1	TAG	G	A	A	T	T	G	A	C	G	T	G	G	A	T	T	T	G	T	C	C	G	T	T	A	C	C	A	T	T	T	T	TTT	CTG	G	A	F	P	P	S	K	G	H	K
ENST00000367576.6	1853	140	1425	288	LTV1	TAG	A	C	A	G	T	G	G	A	G	C	A	T	A	A	T	C	G	A	A	A	T	C	T	G	G	G	A	G	T	T	G	CTA	AAG	D	K	R	A	R	K	Q	A	I	K
ENST00000291416.10	3817	611	1425	1781	TRIM62	TAG	T	C	C	A	G	G	C	A	G	A	A	G	G	C	T	A	C	G	C	C	T	G	C	C	A	C	A	A	C	T	A	ATC	CGC	L	L	I	F	Y	N	A	D	D	M
ENST00000357077.9	14215	76	11871	2268	ANK2	TAA	A	G	C	C	A	T	C	A	C	A	C	A	G	G	A	G	T	A	A	C	A	A	C	A	G	G	A	G	A	C	T	GAG	AAT	V	S	S	E	G	T	E	K	E	E
ENST00000507420.1	563	105	381	77	MRFAP1	TGA	G	C	G	C	G	G	T	C	G	G	C	G	G	G	C	T	G	C	T	G	A	G	C	G	A	G	A	A	G	A	G	TCG	TCG	A	L	N	H	L	Q	N	P	G	D
ENST00000311915.12	2698	28	1404	1266	C12orf66	TGA	G	T	C	A	G	A	A	G	A	A	A	T	A	A	A	A	G	G	A	G	A	C	C	T	C	T	T	C	G	T	C	AAA	AGG	F	I	S	F	L	N	E	V	S	L
ENST00000394825.6	2485	129	1794	562	NR4A1	TGA	C	C	C	C	T	G	C	C	T	G	G	G	A	C	T	T	C	C	C	G	T	C	G	C	A	C	A	G	G	T	A	TTC	CCC	A	S	C	L	S	R	L	L	G	K
ENST00000648613.1	7343	404	2694	4245	CCDC186	TAA	A	A	C	A	A	G	C	C	T	C	T	T	G	C	C	A	A	A	A	G	A	A	A	C	A	G	G	A	G	A	C	ACC	AAA	S	L	E	I	N	R	K	L	Q	A
ENST00000564138.6	8666	181	3795	4690	PLCG2	TAG	A	A	G	C	T	G	G	G	G	T	A	T	G	A	C	T	C	A	T	T	T	T	G	A	A	C	G	A	C	A	A	TCA	TAC	L	Y	D	T	H	Q	N	L	R	N
ENST00000348956.7	1420	77	1143	200	CKB	TGA	A	G	C	C	C	G	G	C	C	C	A	C	A	A	A	A	G	A	C	C	C	G	T	C	C	G	T	A	C	T	C	AAA	CAG	G	V	F	D	V	S	N	A	D	R
ENST00000360409.7	6662	791	2793	3078	NRP2	TGA	C	G	G	A	T	T	G	C	A	C	C	T	G	A	C	G	G	A	G	C	C	T	C	G	T	C	G	T	G	A	A	GCA	GAG	T	C	A	G	L	L	L	Y	C	T
ENST00000369682.4	10885	175	5613	5097	PLXNA3	TAA	G	G	T	G	G	T	G	G	A	A	T	C	G	C	G	A	C	A	G	C	G	A	C	C	T	G	T	G	C	T	C	AGC	GAC	S	V	L	S	A	L	N	E	L	Y
ENST00000312037.6	712	208	453	51	RPS14	TGA	A	C	A	A	G	A	T	T	C	C	T	C	A	G	T	C	T	G	C	C	G	C	T	G	G	T	G	C	C	G	C	CTG	CGT	G	N	R	T	K	T	P	G	P	G
ENST00000263033.9	2335	188	2013	134	SYTL4	TGA	G	T	C	C	C	T	G	T	C	C	T	C	T	A	T	T	T	G	G	G	T	C	G	A	A	G	A	C	G	A	A	TTA	GGT	T	G	I	S	N	G	E	V	V	D
ENST00000470557.2	4114	3447	537	130	PTRH2	TAG	G	T	G	G	A	C	T	T	T	G	A	T	A	C	A	T	T	T	C	A	A	A	A	T	C	C	A	C	T	G	G	TAC	CTT	L	A	H	A	K	M	L	G	L	T
ENST00000261438.10	5594	302	1035	4257	KLF3	TGA	T	T	G	C	C	T	C	T	G	T	G	T	C	C	T	G	A	T	C	G	T	A	C	A	C	C	G	C	A	A	A	GTC	CTA	G	C	T	W	K	F	A	R	S	D
ENST00000394089.6	2024	530	1386	108	RARA	TGA	C	C	G	C	C	C	A	C	G	C	C	A	C	G	C	C	C	C	T	C	A	C	C	C	A	C	C	G	G	C	C	CCG	TCC	M	L	E	N	S	E	G	L	D	T
ENST00000294244.9	1954	231	1143	580	SPINDOC	TAA	A	T	T	C	T	T	G	C	T	T	T	C	C	G	T	G	A	G	G	T	A	A	G	G	G	A	A	A	A	A	G	GTG	GGA	E	P	P	A	V	S	L	L	Q	D
ENST00000395288.6	2460	171	1554	735	KBTBD4	TAA	G	G	C	T	G	T	G	G	G	G	A	G	G	C	C	G	G	T	T	G	T	G	T	T	T	G	A	C	G	T	T	GCC	TTG	I	A	S	C	N	G	S	I	Y	V
ENST00000334220.9	2813	38	1359	1416	DLST	TAG	G	A	G	G	A	A	C	C	C	A	C	A	C	T	T	C	T	A	G	G	T	C	C	T	C	C	T	C	C	T	G	CTT	GAT	V	A	I	G	G	K	V	E	V	R
ENST00000396908.8	2149	63	1440	646	PROSER3	TGA	A	T	T	G	T	A	C	A	G	A	T	T	C	T	T	C	A	G	A	A	G	A	C	C	G	G	A	G	G	T	C	CTT	AGA	R	Q	K	R	E	A	D	A	R	L
ENST00000535902.6	5532	265	1293	3974	MANSC1	TAA	G	G	A	T	G	G	A	A	C	T	C	G	G	C	T	A	C	A	G	G	T	G	T	A	T	C	T	A	G	G	G	ATC	GAC	E	K	W	L	L	I	G	S	L	L
ENST00000393486.5	4393	385	738	3270	MDFIC	TAA	A	T	A	T	T	T	A	T	C	T	T	T	T	A	C	T	T	C	C	T	T	T	T	G	T	T	T	A	A	G	G	TCA	CCT	S	E	A	C	C	C	C	C	G	D
ENST00000261778.2	4893	87	3282	1524	TANGO6	TAG	A	C	C	T	G	G	C	T	C	C	A	A	G	G	C	C	G	T	C	C	T	G	G	T	A	C	T	A	G	A	A	CCG	CTG	L	Y	H	L	L	K	H	V	V	C
ENST00000506646.5	935	159	396	380	ZNF721	TAG	G	T	T	G	A	T	A	C	T	C	C	T	G	A	A	A	A	G	A	A	G	G	G	A	A	G	A	C	A	T	G	AAA	AGA	V	I	S	H	G	L	S	R	G	R
ENST00000282878.6	8861	134	681	8046	RAB3C	TAG	T	G	T	C	C	C	C	G	T	G	C	A	C	C	G	T	C	C	G	T	G	T	C	A	A	C	C	C	G	A	C	TGC	GCC	I	N	V	K	Q	T	F	E	R	L
ENST00000341976.5	6940	481	1338	5121	ZNF70	TAG	A	A	A	G	A	G	G	A	G	C	C	C	A	A	T	C	G	A	A	G	A	G	G	G	G	T	C	T	T	A	C	CTA	AAG	G	K	A	F	R	H	R	S	A	L
ENST00000396668.8	12351	134	822	11395	TMEM106B	TAA	A	A	A	C	T	G	G	A	A	G	A	G	A	G	A	C	A	A	C	A	C	C	G	A	C	T	T	C	A	T	G	CAG	CAA	V	L	M	M	Q	V	T	V	T	T
ENST00000229922.7	2925	153	1431	1341	CAP2	TAA	C	T	T	C	C	T	G	A	G	A	G	A	C	C	C	G	G	T	A	T	T	A	A	A	G	A	C	G	T	C	C	GCC	ATG	L	D	C	E	I	V	S	A	K	S
ENST00000306480.11	9953	87	813	9053	TMEM192	TGA	G	A	G	G	C	T	C	A	C	G	G	T	C	G	C	A	A	G	A	T	G	A	A	C	C	G	A	C	T	G	T	ACG	AGA	E	T	G	F	R	T	I	S	S	L
ENST00000247207.6	2767	382	1917	468	HSPA2	TAA	G	C	T	T	G	C	A	C	T	C	A	A	G	C	A	G	G	T	G	A	A	G	A	A	G	C	T	A	C	C	A	GAC	GTG	A	E	K	D	E	Y	E	H	K	Q
ENST00000438932.2	3335	150	1134	2051	PNMA8A	TGA	G	G	A	G	T	T	G	A	A	A	G	A	A	C	A	T	A	C	C	C	A	C	C	A	G	G	G	G	G	T	C	TAC	CCA	P	G	G	A	S	E	S	D	Q	D
ENST00000542638.5	2875	371	786	1718	ELOVL5	TGA	A	A	C	C	C	T	C	C	A	A	A	C	C	T	A	A	G	A	A	A	C	T	G	A	A	G	T	T	A	G	G	AAT	AAG	Q	Q	E	R	G	L	P	K	E	R
ENST00000380701.8	6553	371	3978	2204	CCDC171	TGA	C	T	T	C	A	T	G	A	A	A	T	T	A	A	T	T	A	G	G	T	T	A	G	A	C	T	C	A	A	C	C	TTA	GGA	D	F	L	P	L	K	A	E	L	D
ENST00000542180.5	2478	156	2208	114	SUPT20H	TGA	G	T	T	T	C	T	A	C	T	T	T	T	T	T	A	A	G	A	A	A	A	C	T	A	A	G	T	C	A	C	G	AAT	AAG	L	T	G	V	G	S	F	M	Q	S
ENST00000298351.5	5363	173	2418	2772	TMEM63C	TGA	C	C	G	G	G	A	C	C	T	G	A	G	G	C	A	C	C	A	T	G	A	C	C	A	A	G	A	C	C	G	G	CAC	TAC	A	S	S	P	A	R	H	T	Y	G
ENST00000416007.9	1603	49	1032	522	MBIP	TGA	A	A	A	A	C	T	C	C	T	C	T	C	A	A	C	C	T	T	C	C	A	C	C	A	C	C	C	A	A	C	G	CCA	CTT	S	V	S	F	S	G	K	R	R	K
ENST00000245680.7	10314	233	1569	8512	SLC35F5	TAG	C	T	G	T	C	T	G	T	T	G	T	C	T	T	G	A	T	C	G	A	G	G	T	A	G	G	A	G	G	A	C	AGT	GCT	Y	N	N	W	D	P	V	M	V	G
ENST00000264935.6	2366	22	1941	403	CEP72	TGA	C	T	C	C	T	G	C	C	G	A	G	A	A	C	G	T	C	C	G	G	A	C	C	G	T	C	G	G	A	G	G	TGC	GCC	T	N	E	H	L	L	Q	E	L	S
ENST00000265460.9	5745	35	3333	2377	MYRF	TGA	G	C	T	G	C	C	C	T	C	C	T	G	A	C	A	G	T	G	T	G	T	C	C	G	C	C	A	T	C	T	T	GAC	TGT	T	S	H	R	W	P	I	T	I	L
ENST00000353533.10	3778	10	1197	2571	MAP2K4	TGA	T	A	T	C	G	C	T	G	C	T	A	C	A	T	A	G	C	T	G	T	A	T	G	T	A	C	C	C	T	C	T	GAT	GTC	K	D	E	S	K	R	P	K	Y	K
ENST00000391851.8	1393	129	1059	205	PRMT1	TGA	G	G	C	C	C	G	G	C	T	C	T	C	C	C	G	C	G	T	A	G	G	C	C	A	T	C	A	G	C	C	A	CGC	ATG	Y	L	T	V	K	T	G	E	E	I
ENST00000641863.1	2367	848	1377	142	SRGAP2B	TAA	A	G	A	G	C	G	T	C	A	G	C	A	T	T	T	T	C	G	G	T	A	T	C	G	T	G	A	G	G	G	A	TTT	GGC	S	D	C	F	Q	Y	S	N	S	M
ENST00000520701.5	2005	138	1428	439	SLC36A1	TAG	G	G	A	T	C	T	G	G	G	T	T	C	G	A	T	A	C	T	T	C	C	G	T	G	T	C	C	A	C	C	T	ATA	TTC	E	G	M	S	P	L	T	I	F	K
ENST00000362057.4	4070	672	2721	677	WHRN	TAG	A	G	G	C	C	A	A	G	G	C	C	T	G	C	T	C	G	T	A	G	T	G	T	A	A	C	T	T	G	A	G	CTC	ATG	L	K	V	G	H	V	I	L	E	V
ENST00000264183.9	6022	460	3936	1626	ARID4B	TGA	C	A	G	C	A	G	G	A	C	T	T	G	C	G	G	A	C	G	T	G	A	G	T	T	G	A	C	T	G	T	A	AGG	TGC	R	L	K	K	K	E	R	E	S	A
ENST00000495461.6	1497	71	282	1144	SELENOK	TAA	A	T	G	T	C	T	G	C	T	C	T	A	A	G	G	A	A	G	G	A	G	T	A	G	G	T	G	G	T	C	G	AGG	GGA	D	V	K	K	R	R	S	Y	G	N
ENST00000253247.9	2844	12	2157	675	NOL11	TGA	T	A	T	T	A	T	C	A	A	T	T	C	T	C	T	T	C	T	C	G	A	G	G	T	C	G	T	G	A	A	G	TTC	CTC	L	L	I	N	L	Y	K	L	V	K
ENST00000359655.9	2477	58	2358	61	SUPV3L1	TAG	T	T	T	T	C	T	G	T	T	C	C	T	G	C	A	G	G	C	T	T	A	G	T	C	C	A	A	G	G	A	A	GAC	TCG	L	V	Q	Q	G	L	L	T	P	D
ENST00000589785.1	1918	164	903	851	TMUB2	TAA	G	G	A	C	A	T	A	G	G	A	A	G	A	A	G	C	A	G	G	T	A	T	G	T	A	G	G	G	T	T	T	CGA	GGA	S	L	M	V	P	V	F	V	V	L
ENST00000361311.4	4647	251	2913	1483	CLSTN1	TGA	C	C	C	G	T	G	C	C	C	C	C	G	G	C	A	T	C	G	A	C	T	C	C	C	A	C	C	T	C	A	G	TAC	AGC	E	E	E	E	S	E	D	G	E	E
ENST00000527348.1	670	274	267	129	BANF1	TGA	T	G	C	T	C	T	C	T	G	G	G	A	A	G	T	T	C	T	T	C	C	G	C	A	G	C	G	T	G	G	T	TTG	TTC	D	K	A	Y	V	V	L	G	Q	F
ENST00000606498.5	969	21	621	327	TM2D1	TAA	A	T	A	T	T	T	T	T	T	A	A	A	A	A	C	C	T	A	T	A	T	T	A	A	C	G	C	A	A	A	A	CCA	TAT	G	I	G	S	L	I	D	F	I	L
ENST00000405914.1	3180	573	2379	228	KIF3C	TGA	C	A	A	C	C	A	T	C	A	C	G	T	C	G	A	G	T	A	C	C	A	G	G	C	G	G	T	G	A	C	A	GAG	CAT	R	L	D	S	F	L	E	R	P	S
ENST00000396330.6	3452	507	1032	1913	SNX16	TAA	T	G	T	A	T	C	A	C	A	A	G	C	A	C	A	G	A	A	G	A	A	G	T	C	G	T	A	G	T	A	T	GAC	GAA	K	V	E	S	S	A	L	E	V	D
ENST00000336596.7	5712	128	2949	2635	EPHA3	TAA	A	G	C	A	C	G	G	G	A	C	G	G	A	G	T	G	C	C	C	T	T	G	A	C	C	C	G	G	T	A	A	GTG	CCC	G	V	E	Y	S	S	C	D	T	I
ENST00000512701.6	10483	37	2046	8400	TTC39B	TGA	T	C	A	G	A	A	C	T	T	G	A	A	G	T	A	G	A	C	T	C	C	T	T	C	C	A	A	A	A	G	A	GAT	TCA	A	S	L	Y	K	S	Q	G	E	I
ENST00000358208.8	3851	187	1608	2056	SRC	TAG	G	C	A	C	A	G	G	C	G	G	G	C	C	C	T	C	C	A	A	G	A	G	G	G	G	C	C	C	G	A	C	CTC	AAC	P	P	E	C	P	E	S	L	H	D
ENST00000216122.9	3458	77	2202	1179	MCM5	TGA	G	T	C	G	C	G	C	C	G	C	C	T	C	G	A	A	C	T	C	C	G	C	C	A	T	C	T	C	T	T	G	AAG	CTC	I	G	S	Q	V	S	E	H	S	I
ENST00000623402.1	3248	72	2613	563	SCARF2	TAG	C	A	G	G	C	T	G	T	G	G	C	T	C	G	T	C	C	C	A	C	C	C	A	C	G	C	G	G	G	C	G	CTG	ACC	P	A	T	E	T	P	G	P	E	K
ENST00000375650.5	2517	213	1923	381	HSPA1B	TAG	G	G	G	C	C	T	T	T	G	T	T	C	T	T	A	G	G	T	G	G	A	G	G	A	G	T	T	A	C	C	A	GAT	GTG	F	E	H	K	R	K	E	L	E	Q
ENST00000450879.2	3178	100	2718	360	SALL2	TAG	C	A	A	A	C	T	G	T	A	C	A	T	T	G	A	A	G	A	A	C	A	G	A	T	A	C	T	A	C	C	C	AAG	AAG	A	P	P	V	L	F	G	L	G	T
ENST00000456397.7	3239	70	642	2527	TM2D2	TAA	G	A	A	G	A	G	C	T	G	C	C	A	T	C	A	T	T	T	G	T	C	A	C	G	T	G	G	T	C	A	A	TAC	GTT	V	D	R	F	C	L	G	H	T	G
ENST00000260956.9	1650	115	1224	311	SSB	TAG	T	T	T	A	G	T	A	A	A	C	C	A	A	G	A	C	C	A	G	A	G	G	T	C	G	T	G	G	T	A	A	CAG	GAC	G	K	K	T	K	F	A	S	D	D
ENST00000300291.10	4393	130	681	3582	NUDT21	TGA	A	T	T	C	C	T	G	C	G	C	A	G	T	C	A	A	C	A	T	T	T	A	T	T	T	T	A	A	C	T	T	AAC	TAC	Q	L	Q	E	K	A	L	F	A	V
ENST00000402655.6	1594	125	933	536	WWOX	TGA	G	G	T	C	C	C	C	T	C	G	T	C	C	C	C	G	A	T	A	A	G	A	T	A	T	T	G	T	C	A	T	GCC	ATA	V	S	L	F	W	G	W	A	R	H
ENST00000322522.8	1919	456	1197	266	INPP1	TAG	A	G	G	A	A	C	T	C	T	A	A	C	C	C	C	A	T	A	C	G	C	A	G	A	G	A	C	G	T	C	C	ACC	CAT	Q	L	V	Y	H	V	E	N	E	G
ENST00000264668.6	3274	30	2175	1069	MTRR	TAA	A	A	C	C	A	G	A	A	A	T	T	A	A	A	C	T	G	G	T	T	T	A	T	A	G	G	A	C	T	T	C	TCA	TGG	V	C	G	D	A	K	N	M	A	K
ENST00000534025.6	1844	129	594	1121	TMEM9B	TAA	T	T	G	G	G	A	A	T	T	G	A	A	T	C	G	A	C	T	C	C	T	G	T	T	G	T	A	C	G	G	C	AGC	CTC	H	Q	P	F	A	N	A	H	D	V
ENST00000222800.7	1483	70	945	468	ABHD11	TAA	G	A	G	T	T	G	C	T	G	G	C	A	A	C	T	G	G	T	C	C	T	T	C	G	G	A	G	C	C	T	A	GTC	CTG	G	N	S	Q	F	V	H	P	S	H
ENST00000398822.7	1487	240	1080	167	MAPK1	TAA	A	T	T	T	G	T	C	A	G	G	T	A	C	T	C	T	A	G	A	C	A	T	A	G	G	A	C	C	G	A	C	TCT	AGA	P	Y	L	E	Q	Y	Y	D	P	S
ENST00000307741.11	4761	160	2067	2534	THOP1	TGA	G	G	C	C	T	G	G	C	A	C	T	G	C	C	G	T	C	T	G	G	A	C	G	C	C	G	A	G	C	C	C	TGC	GTC	D	Y	R	S	C	I	L	R	P	G
ENST00000369534.8	2006	112	1398	496	MPP1	TAA	G	C	T	T	G	T	A	G	A	A	T	G	G	C	A	T	T	T	G	G	G	T	C	C	T	C	T	G	T	C	C	TAC	GTT	K	D	S	E	A	I	R	S	Q	Y
ENST00000381033.5	2603	139	849	1615	PDX1	TGA	G	A	G	G	C	A	G	G	A	G	C	T	G	A	G	C	A	C	C	A	A	G	G	A	C	G	C	C	G	G	C	CGA	CCA	E	L	L	A	L	P	P	P	P	P
ENST00000373709.8	1900	53	1365	482	SERINC2	TGA	G	G	C	A	G	C	C	T	C	A	C	A	G	C	G	A	C	T	T	C	A	G	C	G	C	C	A	A	C	G	C	AGC	TTC	L	T	N	W	Y	K	P	G	E	T
ENST00000261520.9	7206	232	2946	4028	ICE2	TGA	G	G	A	C	T	G	T	A	C	C	A	T	G	T	C	A	A	T	A	A	A	A	A	G	A	A	A	A	T	A	C	ACT	ATA	L	D	T	T	T	Q	Q	K	I	G
ENST00000569466.1	1417	253	1023	141	CD2BP2	TGA	G	C	C	T	G	C	T	G	G	G	G	G	C	C	C	A	C	A	T	C	T	C	C	A	G	T	T	T	C	A	G	ACC	TAC	D	A	E	L	Y	G	P	F	T	S
ENST00000367833.7	2998	116	816	2066	TIPRL	TAA	A	A	T	G	T	G	A	T	A	C	A	A	C	A	A	G	G	T	G	A	A	C	A	C	A	T	G	A	A	A	A	GAA	GTG	S	L	M	H	V	P	P	S	L	F
ENST00000374169.7	2109	89	441	1579	POLE3	TGA	A	A	A	G	G	G	C	G	G	G	A	G	A	C	A	A	C	A	G	A	T	G	A	A	G	A	A	G	G	A	G	AAC	GAC	G	K	K	E	A	S	E	Q	K	K
ENST00000530444.5	1037	211	528	298	MAJIN	TGA	G	C	C	T	T	C	C	A	A	A	T	G	C	T	C	T	C	A	C	C	G	A	C	G	A	G	A	A	G	G	A	TCT	CAC	S	E	W	G	H	S	L	P	G	R
ENST00000587424.2	4028	30	846	3152	SRSF8	TAA	G	A	A	A	A	T	G	A	T	G	C	A	T	T	C	T	C	C	T	G	T	A	G	A	C	A	G	G	A	A	G	TCT	TCC	K	S	S	S	V	S	R	S	R	S
ENST00000329101.8	4595	56	2790	1749	NFATC1	TAG	T	T	G	C	C	A	C	A	T	T	G	G	A	C	C	T	C	A	C	C	C	A	C	G	A	G	C	A	C	G	A	TCC	CAC	L	L	P	E	V	H	E	D	G	S
ENST00000356994.7	5607	401	4965	241	SCRIB	TAG	A	G	G	A	G	C	A	G	G	C	A	C	C	C	C	T	C	C	C	G	T	G	T	C	C	C	G	G	G	T	C	TCC	CCC	S	P	G	P	Q	E	E	D	G	E
ENST00000636863.1	1149	86	333	730	TTC33	TAA	G	A	T	A	G	A	A	A	A	A	C	T	G	T	C	C	A	G	A	G	T	C	A	A	G	G	T	G	T	A	C	CCT	AGA	L	K	D	E	G	A	S	L	A	E
ENST00000558653.5	1131	184	912	35	DTWD1	TAG	T	T	T	T	T	A	A	C	A	A	G	C	C	T	A	C	A	C	A	T	T	C	A	A	A	A	G	G	A	C	A	CAT	ACA	Y	Y	F	L	V	D	Y	H	T	D
ENST00000380518.8	5059	155	4461	443	COL2A1	TAA	A	A	A	C	C	T	G	A	A	C	C	C	A	G	T	T	C	T	T	C	G	T	C	T	G	G	C	C	G	G	G	TTG	TTC	C	T	K	H	T	G	K	W	G	K
ENST00000367288.5	3927	208	1800	1919	LMOD1	TAG	G	A	C	C	A	G	G	C	T	G	C	C	A	G	A	C	T	T	C	G	T	C	A	A	A	C	C	C	G	T	G	CAG	CTT	K	N	S	L	S	P	A	T	Q	R
ENST00000330181.9	1165	242	825	98	SLX1B	TGA	T	C	C	T	C	A	G	T	G	T	C	C	T	C	C	A	G	A	G	G	T	C	G	T	C	C	A	G	A	C	A	ACC	GAG	G	Q	L	L	P	L	E	G	Q	C
ENST00000295797.5	4887	246	1788	2853	PRKCI	TGA	T	C	C	T	C	A	T	T	T	T	T	C	A	C	T	G	T	G	T	A	A	G	A	A	G	A	C	G	T	C	T	GTC	TGT	F	G	L	D	N	F	D	S	Q	F
ENST00000258796.12	4805	170	1569	3066	TTYH3	TAG	A	C	C	G	C	G	C	C	C	G	G	C	A	C	A	C	C	G	A	C	G	G	C	G	A	C	C	T	C	A	G	CAC	AGC	Y	M	S	Q	N	A	N	F	Q	N
ENST00000379084.5	893	292	492	109	FAM219A	TGA	G	C	C	G	T	G	T	A	T	A	A	T	A	A	C	A	G	A	A	G	G	T	G	T	G	T	G	G	A	A	G	ACA	AAG	E	Q	I	N	Q	D	L	N	I	Q
ENST00000373365.5	2016	91	552	1373	GLO1	TAG	T	G	C	T	G	T	G	A	G	A	A	T	T	G	T	A	A	T	T	C	C	A	A	C	G	G	T	A	A	A	A	ATG	TTA	V	Y	S	A	C	K	R	F	E	E
ENST00000360359.5	6350	148	3402	2800	ANKS1A	TGA	G	C	C	A	C	T	G	A	G	G	A	A	C	C	A	A	C	C	A	C	G	A	C	T	C	C	G	A	G	G	C	AAC	ACC	K	S	S	K	P	V	P	K	P	R
ENST00000521059.5	4405	182	3156	1067	PTK2	TGA	G	C	C	T	C	C	C	C	T	A	G	G	A	C	A	C	A	C	C	A	G	A	G	C	A	G	A	C	G	G	G	CAC	CCA	L	A	Q	Q	Y	V	M	T	S	L
ENST00000373150.8	3238	220	2424	594	MAP7D1	TAA	G	A	G	G	G	T	T	T	G	C	C	T	T	T	T	C	C	T	G	A	A	G	A	C	A	C	T	G	G	A	C	CTT	GTC	P	A	H	Q	E	N	G	F	S	T
ENST00000645858.1	919	23	711	185	AQP3	TGA	C	T	G	T	C	C	A	A	G	G	G	C	C	C	A	C	C	T	A	C	G	A	G	T	T	C	C	G	G	T	C	CAC	ATC	V	P	A	D	D	R	L	P	P	G
ENST00000268459.6	17039	158	1410	15471	NKD1	TAG	A	G	C	C	C	C	T	C	C	C	C	A	G	A	C	A	G	A	C	C	A	T	C	T	T	C	A	C	C	A	C	ACA	CAG	A	S	G	G	P	V	L	G	R	E
ENST00000224807.9	3089	456	975	1658	SFXN3	TGA	G	G	A	G	G	G	T	C	A	G	C	C	T	T	T	C	G	G	G	G	A	A	C	A	A	C	A	T	C	A	T	CTT	GGG	G	F	C	L	V	F	A	T	P	L
ENST00000157600.8	8284	116	1095	7073	LMCD1	TGA	A	G	G	G	C	T	G	C	C	C	A	C	C	C	C	T	C	G	C	A	A	A	C	C	T	G	A	A	C	G	A	TCC	CGC	F	A	E	D	Y	Q	R	V	E	D
ENST00000219409.8	964	90	675	199	ARHGDIG	TGA	A	C	C	C	C	C	A	G	T	C	C	G	T	C	A	G	G	A	A	G	G	T	C	A	G	G	A	C	C	G	T	GAC	AAG	E	Y	E	F	V	T	P	V	E	E
ENST00000510370.5	794	230	534	30	DCTD	TGA	G	T	T	A	C	A	T	C	T	C	A	T	T	G	A	C	T	T	C	G	A	A	A	A	C	T	G	A	G	C	C	CAG	CTT	S	D	K	Y	H	D	S	D	E	A
ENST00000407501.6	1585	357	816	412	TGIF1	TAA	C	C	C	A	T	T	T	T	C	A	A	G	C	T	C	G	A	C	A	T	T	C	A	A	A	A	C	G	G	A	C	GCT	ACA	G	P	S	T	N	T	Q	S	G	L
ENST00000417647.7	1905	80	1671	154	IK	TAA	T	C	A	C	T	A	G	T	T	A	C	A	A	C	A	T	A	A	A	A	C	C	A	G	A	A	A	A	C	T	G	TAC	AAA	I	K	M	S	E	G	R	K	T	R
ENST00000333643.4	777	223	333	221	BEX5	TGA	A	T	C	T	T	G	A	G	G	T	T	A	A	T	C	C	G	T	A	T	T	C	C	G	T	T	T	T	G	A	G	CCT	ATG	D	G	D	G	D	D	M	E	R	F
ENST00000457749.7	4558	121	2154	2283	ZNF28	TGA	A	A	G	T	G	T	A	A	T	G	A	G	T	T	C	C	A	A	A	G	A	G	A	G	G	T	G	A	T	A	C	CCT	AAA	G	K	V	F	N	Q	Q	A	H	L
ENST00000254488.7	4249	38	1896	2315	SLC6A11	TGA	G	C	G	G	C	C	A	C	C	A	G	C	C	C	T	T	C	A	C	G	C	A	G	A	G	G	A	A	G	A	G	TTC	CAC	K	L	Q	K	L	T	T	P	S	T
ENST00000608933.6	6309	215	1116	4978	PPM1K	TGA	T	T	A	C	C	A	G	C	T	G	G	G	A	C	C	G	G	G	T	A	G	C	A	G	G	T	G	A	C	C	T	GCC	TGG	A	H	A	V	T	E	Q	A	I	Q
ENST00000614711.4	3057	100	2031	926	HYOU1	TGA	G	T	G	C	C	T	A	T	C	T	G	T	G	C	T	T	T	G	G	T	T	T	G	G	A	C	C	A	T	T	G	TTC	GGT	A	P	V	E	D	G	S	Q	P	P
ENST00000339364.10	4800	120	2415	2265	PIK3AP1	TGA	T	T	C	C	A	C	C	T	C	C	T	A	A	C	G	C	A	G	G	A	G	A	C	C	C	A	C	C	T	T	G	CGC	GGA	R	S	R	S	P	G	P	P	Q	V
ENST00000270645.8	1469	62	984	423	RCN3	TGA	G	C	A	C	C	G	C	G	C	A	C	C	T	G	T	C	G	A	G	T	A	G	C	A	C	C	A	C	G	G	C	CTG	GAG	L	V	E	A	N	H	L	L	H	E
ENST00000304546.6	2871	217	2325	329	ECEL1	TGA	G	C	C	T	G	G	C	T	G	C	C	C	G	G	G	T	G	T	G	C	C	T	T	G	T	G	A	A	C	A	C	TGG	GTG	Q	S	I	Y	L	Q	V	L	T	D
ENST00000299641.8	3535	343	2649	543	NDST2	TGA	T	G	T	C	C	C	A	G	C	C	T	C	C	C	G	G	G	T	C	T	G	A	C	C	T	T	A	C	G	A	C	GGC	CTG	R	R	Y	P	D	M	D	T	E	S
ENST00000367034.5	970	121	540	309	MRPL18	TAA	A	T	G	G	A	A	G	C	A	T	T	A	A	A	A	G	T	A	T	C	T	A	A	G	A	G	A	C	T	C	C	GAA	TAT	V	L	A	Q	R	C	L	E	A	G
ENST00000292330.3	963	123	759	81	PPP1R35	TAG	A	C	C	C	C	A	A	A	G	A	T	C	C	G	C	G	A	A	G	G	G	T	A	G	C	G	G	A	G	T	C	GCG	GAA	D	M	T	I	L	C	D	P	E	T
ENST00000394231.8	1397	37	345	1015	MIEN1	TGA	C	T	G	C	A	C	A	G	G	A	C	T	C	G	T	C	C	T	A	C	T	G	C	G	T	C	C	C	T	C	C	CTG	ATC	E	I	E	I	N	G	Q	L	V	F
ENST00000372452.5	2665	323	1641	701	TJAP1	TAG	G	G	C	C	C	C	T	G	C	T	G	G	C	C	A	A	C	T	C	G	T	C	C	A	A	C	G	G	G	A	C	AAC	CTC	E	G	P	G	T	S	H	T	E	G
ENST00000471675.1	712	95	186	431	B4GALT4	TGA	G	A	G	A	A	C	C	A	G	A	G	T	T	C	T	G	T	A	A	G	T	C	G	T	C	A	G	A	A	T	A	GTC	AAT	G	K	T	L	T	N	E	A	S	T
ENST00000501704.3	4026	491	1710	1825	TSC22D1	TAG	T	G	T	A	A	C	T	A	T	T	T	T	G	G	T	A	T	G	T	G	T	T	T	A	T	A	T	G	T	T	A	ATG	TGT	D	F	G	S	T	G	P	Q	S	I
ENST00000252542.9	3167	61	2859	247	SAFB2	TAA	G	T	C	C	C	A	C	T	C	G	C	T	G	C	A	T	C	G	C	C	G	C	C	C	A	C	T	T	C	A	C	TAC	CGC	G	G	F	A	Q	G	G	H	S	Q
ENST00000263256.7	3780	204	504	3072	DESI1	TAA	C	A	G	G	A	C	T	G	C	C	T	G	G	C	G	A	G	A	C	C	G	G	C	A	A	C	C	C	A	G	A	AGC	CAG	L	T	G	R	K	I	P	S	Y	I
ENST00000571750.5	3033	209	2322	502	RFWD3	TGA	C	T	G	T	G	G	T	C	T	C	G	A	A	G	A	G	G	G	T	G	A	A	T	A	T	C	T	A	C	A	C	GAG	TGG	S	A	L	L	W	D	A	A	S	G
ENST00000621161.5	8571	178	1911	6482	RAB11FIP4	TAA	G	G	C	A	C	G	G	G	G	C	T	G	G	C	A	C	A	A	A	C	T	A	G	A	G	C	T	C	C	T	A	CAC	AAA	L	A	A	E	I	D	T	A	S	R
ENST00000262209.5	5191	175	3357	1659	TRPA1	TAG	C	T	C	C	T	C	A	G	A	C	C	T	T	T	C	C	G	A	G	T	T	C	T	A	C	C	A	C	A	C	A	CCT	GAG	Q	K	M	E	I	I	S	E	T	E
ENST00000435224.3	4905	427	3075	1403	ABTB2	TGA	G	G	C	A	G	G	G	G	G	C	G	G	A	G	T	G	G	G	C	C	C	T	C	C	A	C	T	A	C	A	T	GTG	CGG	L	K	H	M	K	A	L	L	E	Q
ENST00000256969.7	2280	177	348	1755	SPX	TGA	A	A	A	T	A	T	A	C	T	G	G	A	T	G	G	T	C	A	A	T	T	C	G	T	C	T	G	A	C	A	G	TGG	AAC	P	L	P	E	R	R	S	P	N	P
ENST00000375630.6	8768	88	3573	5107	ATP11A	TGA	T	G	G	A	T	G	G	T	C	C	T	A	A	G	T	G	C	T	C	G	T	A	A	G	G	G	T	G	T	G	C	GTG	CTC	W	Y	S	S	H	S	Q	Q	V	T
ENST00000393611.6	1236	332	609	295	RAB24	TGA	G	T	C	A	G	C	A	C	T	C	A	C	C	C	A	C	T	A	C	T	G	T	T	G	T	C	G	A	C	A	T	CAC	CAT	S	S	K	T	G	Q	S	V	D	E
ENST00000229633.7	3325	208	546	2571	HINT3	TGA	A	A	A	T	G	T	C	A	A	G	A	G	T	A	C	A	A	G	A	A	T	C	A	A	A	A	A	G	T	T	A	ACA	AGA	F	H	M	P	P	F	C	S	I	S
ENST00000444610.7	1199	53	951	195	DHRS12	TAG	G	C	C	A	A	C	C	C	A	G	A	C	A	A	A	A	T	T	T	A	C	A	G	A	C	T	C	G	G	T	C	AAA	TTT	S	S	A	A	A	A	Q	P	S	G
ENST00000304177.10	11274	32	459	10783	C15orf40	TAA	A	A	G	C	A	A	G	A	A	A	T	G	A	A	C	A	A	A	A	A	A	A	C	C	G	A	A	G	G	A	A	ACA	AAA	C	R	Y	L	S	K	V	L	E	L
ENST00000368216.9	2271	636	1425	210	RRNAD1	TGA	T	G	C	A	G	C	C	T	G	A	G	G	A	C	G	A	C	A	G	A	A	G	T	C	A	G	A	G	G	T	C	AGC	GAC	L	D	R	L	L	Y	L	Q	E	Q
ENST00000299045.8	2277	244	1557	476	TCP11L2	TAA	A	G	A	A	G	A	A	C	T	G	A	C	A	C	A	A	T	C	A	T	C	C	T	C	C	A	C	T	T	C	G	AAC	ACT	Q	Q	E	L	E	A	L	G	S	Q
ENST00000330029.6	916	30	189	697	UQCR10	TAG	T	T	C	C	T	T	G	G	A	G	G	C	C	G	A	A	C	A	A	G	A	G	T	A	T	G	A	A	C	A	C	AAG	AAC	L	F	R	R	T	S	T	F	A	L
ENST00000409116.5	1339	26	474	839	SNRNP27	TAA	C	T	T	G	C	A	T	T	C	A	A	A	A	T	T	A	T	G	T	T	T	T	A	T	G	T	T	T	T	A	G	ATT	TGT	F	A	S	F	D	S	T	K	A	V
ENST00000301464.4	947	51	720	176	IGFBP6	TAA	A	G	C	T	G	G	G	G	G	A	T	A	G	C	G	G	C	G	A	T	G	A	G	G	G	T	C	A	C	C	C	GGC	AGC	D	H	R	G	F	Y	R	K	R	Q
ENST00000358389.7	4118	1583	2259	276	CNOT3	TGA	C	A	C	C	G	G	C	C	C	C	T	C	C	G	A	C	C	T	C	C	A	G	G	G	C	C	A	G	G	A	G	CAG	CTC	M	W	F	Q	R	H	E	E	P	K
ENST00000399300.6	7269	214	3003	4052	RBM12B	TAG	A	G	A	G	A	G	A	G	C	A	T	T	T	G	T	C	G	T	T	T	C	A	A	T	T	G	A	A	T	T	G	CTG	TTG	P	D	S	V	S	I	Q	Y	N	E
ENST00000228799.7	2320	93	1341	886	ITFG2	TAG	C	T	G	T	A	C	T	T	G	C	C	T	C	C	C	A	C	C	C	T	A	G	G	A	C	C	T	C	C	G	A	ACC	CCC	L	E	T	K	P	E	Y	H	S	L
ENST00000502486.6	8627	357	1602	6668	BEND4	TAG	T	G	G	A	C	A	G	A	A	T	C	T	T	T	A	G	G	G	G	T	C	T	A	G	G	T	A	G	G	A	C	GAT	GGG	K	V	F	S	D	A	V	G	H	A
ENST00000476627.5	882	88	738	56	TMUB1	TAG	T	G	C	C	T	C	C	G	C	G	G	G	C	G	C	C	C	G	C	C	A	T	G	T	A	C	C	G	T	T	T	CCG	CGC	S	L	L	L	P	L	L	L	L	L
ENST00000264020.6	1819	378	1065	376	IFT46	TGA	G	A	C	A	C	T	T	C	C	C	A	A	G	C	G	A	C	T	T	C	C	A	A	T	T	A	C	A	G	A	G	AGC	TTC	R	I	Q	S	L	H	L	L	F	S
ENST00000325599.13	2846	105	1731	1010	SHQ1	TGA	C	T	C	T	T	A	G	G	T	G	G	T	T	T	A	A	T	A	A	A	C	C	A	C	A	G	A	C	T	G	T	AAT	AAT	S	S	W	P	L	G	V	S	G	P
ENST00000370321.8	1028	75	891	62	RPL5	TAA	A	C	C	C	A	G	C	A	A	T	T	T	T	C	G	A	G	A	G	T	C	G	T	C	G	G	G	C	G	A	G	AGC	GAG	R	E	N	P	V	Y	E	K	K	P
ENST00000328827.9	8991	240	1020	7731	PAWR	TAG	A	G	G	A	T	T	C	A	A	G	A	C	T	G	G	A	C	C	A	G	T	C	G	A	C	T	G	G	G	T	G	AGG	ACC	R	L	M	Q	D	K	E	E	M	I
ENST00000650790.1	3006	142	2187	677	TBK1	TAG	C	T	T	T	C	T	A	A	T	A	G	A	A	T	T	C	T	G	T	C	A	G	T	T	G	C	A	A	C	G	C	CTT	TGT	S	N	T	L	V	E	M	T	L	G
ENST00000445930.7	2163	20	1167	976	PSMC6	TAA	T	T	T	A	C	T	G	T	A	A	G	A	T	G	T	G	T	C	C	A	A	A	C	A	T	C	A	G	G	T	T	GTG	CCT	G	A	D	L	R	N	V	C	T	E
ENST00000540689.6	3595	123	909	2563	ZNF333	TAA	T	T	T	G	G	A	A	G	A	A	T	T	T	C	A	A	C	C	C	A	C	C	G	G	G	A	A	A	G	T	G	AAC	CCC	Y	L	E	E	R	G	E	Q	W	T
ENST00000314103.6	4466	137	1677	2652	CHAF1B	TGA	T	G	G	G	A	C	C	T	C	G	G	C	T	T	C	C	C	A	G	G	T	C	T	G	A	A	A	G	G	C	A	CCT	GAC	P	P	S	S	V	P	T	S	V	I
ENST00000394593.7	3345	412	2574	359	LRRC8D	TAA	A	C	T	A	A	G	A	T	A	A	T	A	T	T	T	A	G	G	G	T	A	A	A	C	G	T	T	T	C	C	C	ATT	GGG	C	L	D	R	L	P	A	Q	L	G
ENST00000258398.8	4730	103	3597	1030	TTLL4	TAA	C	T	G	G	C	C	T	C	T	C	T	C	C	A	C	C	C	G	A	G	T	G	T	C	G	G	T	C	C	T	C	CCA	AGC	S	S	S	K	D	S	E	D	T	S
ENST00000232744.13	1962	74	1434	454	ABTB1	TGA	G	C	C	C	C	T	G	G	C	T	G	G	G	T	G	T	C	A	G	G	T	C	T	G	G	C	T	A	C	C	T	TGT	GAC	A	A	R	Q	E	T	D	S	I	P
ENST00000311181.5	2007	84	1245	678	B4GAT1	TGA	G	C	C	C	T	T	C	C	C	T	C	C	C	C	G	T	C	G	C	A	G	C	C	C	C	T	C	T	C	A	A	TGC	CGC	L	N	E	G	F	L	V	H	K	G
ENST00000316218.12	1844	140	1557	147	PDIA5	TAA	T	T	C	C	T	G	C	C	T	C	A	G	A	A	T	T	G	A	G	A	A	G	G	A	A	G	A	A	A	A	A	TTA	GAG	V	K	G	Y	P	T	F	H	Y	Y
ENST00000538954.5	1257	117	504	636	STOM	TGA	G	T	T	C	A	C	C	T	A	G	A	G	A	C	T	C	A	G	A	G	T	T	T	C	T	C	C	T	T	T	A	CTC	AGA	D	G	V	V	Y	Y	R	V	Q	N
ENST00000321030.9	1833	52	1497	284	PRPF31	TGA	A	T	G	A	C	T	G	C	G	T	G	T	G	C	C	A	C	C	T	G	T	A	T	T	C	C	G	G	T	G	A	ACC	TCC	S	S	V	A	F	T	P	L	Q	G
ENST00000321545.5	3690	382	1800	1508	ZNF543	TGA	A	A	G	G	G	A	A	C	A	T	C	T	T	G	G	T	G	T	C	T	A	A	A	A	G	A	A	G	T	C	A	TGG	CTG	T	H	H	Q	R	I	H	T	G	R
ENST00000356713.5	5702	32	2853	2817	CNNM1	TGA	C	A	G	G	G	C	A	A	A	G	C	C	A	A	C	A	C	T	A	G	T	C	T	C	C	A	C	A	A	T	T	ACA	ATC	L	D	T	E	T	S	P	C	S	S
ENST00000377615.7	1793	165	255	1373	COMMD6	TGA	A	G	A	C	G	G	A	T	T	C	T	T	T	G	T	G	G	C	A	A	A	G	T	T	A	T	T	G	A	C	G	GTG	ACG	R	S	L	K	Y	P	Y	V	A	V
ENST00000216468.8	7761	41	975	6745	TMED8	TGA	A	G	G	A	C	T	G	C	T	G	G	G	A	C	G	A	C	C	A	C	A	T	C	A	T	C	T	A	C	A	C	AGC	ACC	V	M	P	V	Y	R	R	D	S	H
ENST00000374867.7	5640	285	2769	2586	NRP1	TGA	A	G	G	C	A	G	A	C	A	G	A	G	A	A	C	G	G	A	G	G	C	T	T	A	T	T	C	A	T	G	A	GCA	GAG	V	C	G	V	V	L	Y	C	A	C
ENST00000394485.5	404	71	183	150	MT1X	TGA	T	G	C	C	A	G	G	A	C	A	G	C	T	C	C	G	T	G	T	C	G	T	C	G	A	C	G	T	G	A	A	GCC	TGT	S	C	A	C	A	G	S	C	K	C
ENST00000394725.3	2110	212	846	1052	SIAH1	TGA	A	A	T	G	G	C	A	A	T	C	A	A	A	T	G	T	G	T	A	C	C	T	T	T	A	T	C	A	A	T	G	TGT	ATG	R	L	T	W	E	A	T	P	R	S
ENST00000283875.6	3000	81	1317	1602	GTF2E1	TGA	G	C	T	T	T	C	C	C	T	A	A	T	T	G	A	G	T	T	T	C	T	C	C	A	G	G	A	G	T	T	T	GAG	TTT	V	A	D	D	P	I	V	M	V	A
ENST00000254528.4	5944	183	3159	2602	EMILIN2	TAA	G	G	T	G	G	C	T	G	G	G	G	A	G	C	T	C	C	A	C	C	C	T	T	T	C	C	T	T	T	C	C	CTC	CAC	G	P	G	A	F	H	L	I	V	H
ENST00000229266.8	1572	222	1218	132	CHPT1	TGA	A	G	A	G	A	C	T	T	C	C	G	A	A	T	A	G	G	T	A	C	A	A	T	A	A	G	A	C	T	A	C	GAT	ATG	I	S	S	F	D	M	V	I	Y	F
ENST00000497164.5	2482	54	2223	205	MAGED4B	TGA	C	G	A	A	C	T	G	C	A	G	C	G	A	T	G	C	C	A	C	G	A	C	C	T	A	G	G	T	C	C	T	CGT	CAC	R	R	A	T	W	R	A	G	V	S
ENST00000374176.8	5628	13	1281	4334	MAPK8	TGA	C	T	A	C	T	T	G	G	G	C	C	A	T	A	G	A	T	G	T	C	G	T	C	G	G	G	T	C	T	C	C	AGA	TGT	P	L	G	A	A	V	I	N	G	S
ENST00000341162.8	4341	54	594	3693	FCF1	TAA	T	T	C	T	T	A	C	A	A	G	A	C	A	C	T	T	A	G	C	T	C	C	C	C	G	A	G	G	T	A	T	TTC	CGA	V	T	Q	H	K	C	Y	I	V	A
ENST00000262493.12	3182	747	1062	1373	GNAO1	TGA	C	C	T	C	T	T	G	T	C	C	T	G	T	C	A	T	G	T	T	C	G	G	C	G	T	C	G	G	G	G	C	TAC	TTG	Q	A	Q	F	E	S	K	N	R	S
ENST00000373610.8	4865	134	1638	3093	TXLNA	TAG	A	G	A	G	C	C	T	G	G	T	G	T	T	C	C	G	G	G	A	C	C	G	C	C	T	C	C	A	C	C	C	GCC	AGG	T	D	S	G	P	E	R	R	P	E
ENST00000356362.6	3480	215	1983	1282	PUS7	TGA	G	C	A	G	T	A	C	C	T	T	G	T	C	C	G	C	T	T	C	G	G	T	C	C	A	A	C	A	T	A	A	CGC	CTT	P	V	F	A	S	E	G	K	Y	R
ENST00000230461.11	4418	154	1083	3181	TMEM30A	TAA	T	T	T	T	A	T	A	T	T	A	T	G	A	T	T	A	C	C	A	T	T	A	C	A	G	T	C	G	A	C	A	ATT	ACC	L	S	T	I	S	W	M	G	G	K
ENST00000221665.5	2645	80	1488	1077	FIZ1	TGA	C	T	G	C	C	A	G	G	C	T	G	C	G	C	A	G	G	T	A	C	G	G	G	G	C	C	A	C	G	T	C	GAC	ATG	C	G	K	F	F	R	H	E	C	Y
ENST00000294304.12	5177	124	4845	208	LRP5	TGA	C	C	T	C	G	G	C	C	G	G	G	C	C	C	C	T	A	C	T	C	A	G	G	C	A	C	G	T	C	C	C	TCC	TCA	L	N	S	D	S	D	P	Y	P	P
ENST00000409674.5	2397	73	2181	143	GPD2	TGA	G	T	C	T	G	G	G	C	A	G	T	A	A	G	T	T	A	G	G	A	G	G	T	G	T	T	G	A	T	G	C	TTG	GGA	Q	V	E	L	N	E	F	L	Q	L
ENST00000265245.10	3283	29	1974	1280	LSG1	TGA	G	G	T	T	G	G	G	C	T	G	C	A	A	G	T	A	T	A	G	G	T	C	C	A	C	G	A	A	C	A	T	ATG	GAT	V	Q	A	V	M	G	Y	K	P	G
ENST00000547242.5	811	410	348	53	TMEM263	TGA	A	A	T	A	T	A	G	A	G	A	T	A	C	C	A	G	T	C	T	A	A	A	C	A	G	A	A	A	G	A	A	GAC	TCT	V	T	K	T	A	V	T	T	V	P
ENST00000454366.2	2983	83	2217	683	GTSE1	TAA	G	C	C	G	A	A	C	C	A	A	A	T	C	C	T	T	G	A	A	C	T	C	C	T	C	A	C	C	C	C	T	TTC	AAG	I	D	L	M	T	N	T	P	D	M
ENST00000336294.10	1778	109	1476	193	TMEM39B	TGA	G	C	C	C	T	G	G	G	G	T	C	A	C	C	C	T	C	T	T	T	G	C	C	A	C	C	A	G	G	T	C	TCC	TTC	S	E	K	W	H	Q	T	I	S	L
ENST00000536465.5	2134	241	597	1296	RERG	TAG	G	C	A	G	C	C	C	A	G	C	T	G	A	T	G	A	T	G	A	C	T	A	A	A	A	C	C	A	C	T	C	AGT	AGT	C	T	G	E	G	N	I	T	E	I
ENST00000343307.5	4215	110	1494	2611	B3GLCT	TAA	A	T	C	A	G	G	G	T	G	A	C	C	T	A	T	T	G	A	G	G	A	G	A	G	C	T	T	T	T	G	G	TTA	GAG	Y	P	K	D	Y	L	S	H	Q	V
ENST00000373284.10	1500	24	963	513	TOR2A	TGA	C	T	C	T	C	T	G	A	G	T	G	G	T	C	T	C	C	T	T	C	T	T	C	C	G	C	T	A	A	G	C	CTC	TTC	V	L	N	E	L	A	Q	L	G	L
ENST00000640768.1	1722	213	390	1119	SPIN3	TAA	T	T	A	T	T	T	T	G	G	A	C	T	T	T	T	C	A	G	G	T	T	T	T	A	A	G	A	C	G	G	A	CTT	GGA	E	V	L	K	E	L	H	P	V	K
ENST00000393545.9	2000	162	1797	41	SPATA7	TAA	T	C	T	T	C	A	T	T	A	A	T	A	A	T	T	G	T	A	G	G	T	T	T	C	C	C	G	T	C	A	G	GTT	GAT	V	E	I	S	N	G	L	C	G	L
ENST00000503974.5	2081	103	1449	529	PDLIM5	TAA	T	G	G	A	T	G	A	A	A	G	T	C	C	G	T	C	C	C	C	G	A	A	C	A	G	G	A	A	G	A	A	CTG	CCC	I	C	H	G	C	E	F	P	I	E
ENST00000335867.4	2571	24	2508	39	DACT1	TGA	G	T	G	A	C	A	T	C	A	T	T	G	G	T	T	G	G	C	A	G	C	A	G	T	A	G	T	C	A	A	A	GTT	ACG	F	V	Q	T	L	P	I	Q	T	V
ENST00000235345.6	6193	135	1065	4993	SLC35D1	TGA	C	C	A	G	A	G	G	A	T	T	G	C	T	G	T	G	A	C	G	A	G	G	A	A	A	G	G	G	G	A	A	GTG	GCA	D	Y	I	F	T	W	T	N	F	I
ENST00000436108.6	1477	204	1179	94	CHID1	TAG	G	T	G	G	G	C	A	T	T	G	C	G	G	C	T	C	G	T	C	C	A	G	C	A	T	C	T	T	C	A	T	CTC	CTG	E	Y	K	K	S	R	S	G	R	H
ENST00000589880.1	504	27	168	309	UQCR11	TAA	T	T	A	C	A	C	A	A	A	C	C	C	T	T	A	A	T	A	G	G	A	A	G	A	A	T	T	T	G	A	A	AAT	GAT	G	P	R	Y	R	E	L	V	K	N
ENST00000378454.8	4715	309	1428	2978	DCDC2	TAG	A	A	C	A	T	T	T	T	T	A	A	A	A	T	C	G	G	T	G	C	C	G	T	C	G	T	A	T	C	A	G	GCT	GTG	L	D	K	E	R	K	S	Q	G	A
ENST00000398402.1	655	144	423	88	CST1	TAG	G	G	A	T	C	T	G	T	G	C	C	A	G	C	C	T	A	A	G	A	A	C	T	G	T	G	G	A	C	C	T	TCC	GAA	T	I	C	T	K	S	Q	P	N	L
ENST00000261881.9	1728	55	903	770	TIPIN	TAA	G	T	T	T	C	C	A	T	T	A	A	G	A	A	G	A	T	C	G	A	A	G	T	C	A	T	T	A	T	A	A	AGA	GCT	S	N	G	L	N	E	D	I	L	D
ENST00000258960.7	4881	13	1488	3380	NMT1	TAA	C	C	A	G	T	C	A	C	C	A	G	T	G	A	A	C	A	T	C	G	T	G	G	T	C	A	G	G	T	T	G	CAA	CTA	F	D	V	F	N	A	L	D	L	M
ENST00000564675.5	1682	363	1080	239	SNUPN	TAA	A	G	A	G	A	G	A	A	G	C	C	T	C	T	A	A	G	A	G	G	T	A	C	T	C	C	G	T	A	G	G	AAT	GAG	E	H	K	K	S	Q	K	E	G	M
ENST00000374704.8	5068	545	1023	3500	CCNY	TAA	C	T	A	C	G	G	A	G	G	C	C	C	G	T	C	T	C	T	A	C	T	A	C	C	G	A	C	C	C	C	T	TCT	ATC	E	P	L	S	R	E	R	A	H	K
ENST00000413366.8	8964	239	2016	6709	PRKCA	TGA	A	A	C	T	C	A	C	C	A	G	C	G	A	A	T	G	A	C	G	T	G	A	G	A	C	A	T	T	C	T	A	GTA	GCA	A	E	N	F	D	K	F	F	T	R
ENST00000380420.10	1274	196	870	208	PIR	TAG	T	G	G	A	A	A	G	C	G	G	A	A	G	C	A	A	G	G	G	T	T	A	G	A	A	A	C	T	A	A	A	AAC	GGG	I	A	G	E	P	L	R	E	P	V
ENST00000311437.11	6108	133	1587	4388	ZNF490	TAA	G	A	A	A	G	T	A	A	A	G	T	G	T	C	C	C	G	A	A	G	A	C	A	G	A	T	G	A	T	A	C	CCC	AAG	G	K	A	F	T	C	L	N	S	L
ENST00000382723.5	1940	235	909	796	MSX1	TAG	A	G	G	G	T	C	C	C	A	G	G	T	C	A	C	A	G	T	C	C	A	C	C	A	T	G	T	A	C	G	A	ACA	CTG	S	F	P	L	G	G	P	A	A	V
ENST00000156109.7	1658	13	1428	217	GPKOW	TGA	C	C	C	A	T	G	G	G	A	C	T	C	C	C	A	G	T	A	G	T	A	G	A	C	A	C	A	G	T	G	A	GAC	GAT	G	P	Q	T	G	R	V	G	H	L
ENST00000303775.10	4861	22	642	4197	N6AMT1	TAG	C	A	T	A	C	A	G	T	G	T	G	T	G	T	C	T	G	A	A	C	C	A	C	T	T	G	A	A	C	T	C	TCT	AAG	P	R	G	L	F	Y	L	V	T	I
ENST00000409668.1	1776	468	813	495	TMEM150A	TAA	G	G	T	C	T	G	G	G	G	A	G	G	G	C	T	A	G	T	A	T	C	G	C	T	A	C	G	A	G	A	G	ATC	ATG	Y	G	T	F	S	Y	E	F	G	A
ENST00000449187.6	2438	81	945	1412	CALU	TGA	G	C	T	A	C	G	G	A	G	G	A	A	C	C	T	T	G	A	G	T	A	G	T	A	C	G	G	C	A	T	G	TTC	GAG	A	E	A	E	A	R	H	L	V	Y
ENST00000376215.10	1584	11	1245	328	PDSS1	TGA	C	A	A	C	T	C	T	T	T	C	T	G	T	A	A	A	T	A	G	A	G	A	A	C	A	C	T	C	A	T	G	AAA	GAT	Y	V	L	Q	S	D	G	V	Q	Q
ENST00000308249.4	6560	144	2265	4151	PPM1E	TAA	T	T	T	T	T	C	T	T	T	C	A	A	G	A	A	G	A	T	A	A	A	A	T	A	T	C	G	A	G	G	T	GAA	ATA	S	L	T	G	S	G	K	R	N	R
ENST00000467148.1	8064	70	7947	47	HELZ2	TGA	A	G	A	G	C	C	C	T	C	T	C	C	A	C	C	T	T	C	C	G	T	A	T	C	A	A	C	C	G	G	A	TCC	CCT	R	A	Q	E	G	L	C	L	I	G
ENST00000290200.7	1941	99	975	867	IL10RB	TAG	G	C	T	C	T	G	A	G	A	A	G	G	A	C	G	A	A	A	C	C	C	C	G	G	G	G	A	C	G	G	G	AGC	CAA	N	T	L	L	F	F	S	F	P	L
ENST00000405636.6	1709	104	1083	522	AC011481.1	TGA	G	C	C	C	T	C	C	T	G	G	C	C	C	C	G	G	C	T	A	C	C	A	C	T	C	C	G	G	T	T	T	GGC	ATC	L	L	F	K	G	S	V	D	S	N
ENST00000372156.5	1380	502	810	68	TSPAN14	TGA	G	G	A	G	C	A	G	A	G	T	T	G	A	C	T	T	C	A	C	T	A	C	C	G	G	C	C	G	G	A	A	TTC	CAC	C	I	Q	A	L	E	S	W	L	P
ENST00000042381.9	4092	109	3657	326	RIPOR1	TAA	A	C	T	A	T	T	C	A	C	C	C	A	T	C	T	T	A	C	G	A	C	A	C	G	A	C	C	G	G	T	A	TTC	GCA	Q	T	D	T	E	A	V	R	E	A
ENST00000276202.8	6625	63	6219	343	DOCK11	TGA	G	G	A	A	A	T	G	C	A	G	A	T	G	G	T	G	A	A	G	T	C	G	C	A	T	A	G	A	A	C	C	GTG	GAA	V	K	E	L	S	D	I	I	H	E
ENST00000373191.9	19660	322	2580	16758	AGO3	TAA	A	T	A	G	T	C	C	A	A	G	T	A	T	T	C	G	C	T	T	C	A	T	G	T	A	A	C	A	C	G	C	GCT	TTC	A	F	R	A	R	Y	H	L	V	D
ENST00000258821.8	4737	14	1320	3403	TTC5	TGA	C	C	T	T	T	G	A	C	T	T	G	C	A	A	A	G	T	G	T	G	A	C	A	C	C	A	G	C	G	C	T	GAA	TGT	L	R	L	H	R	I	Q	H	K	G
ENST00000265978.8	3481	359	2958	164	FAM160A2	TAA	C	T	T	T	C	T	T	C	C	A	T	G	G	T	C	C	T	A	A	C	T	C	C	C	C	G	G	G	T	G	T	CCT	AAT	N	A	V	Y	C	A	V	I	F	P
ENST00000265081.7	4443	76	3411	956	MSH3	TAA	A	A	T	G	A	A	G	A	C	T	A	C	A	T	A	C	T	T	C	T	T	C	T	C	T	T	C	A	G	A	C	CAT	CTT	H	K	S	K	E	L	E	G	L	I
ENST00000536178.3	2113	4	2025	84	SH2B2	TAG	C	C	C	G	C	G	G	C	G	C	C	G	C	C	A	T	C	T	T	C	C	T	C	A	T	G	A	C	C	A	A	TAC	TTC	P	R	P	V	E	G	Q	L	S	A
ENST00000327678.10	1337	65	942	330	SERHL2	TAG	C	T	C	T	G	G	G	C	C	T	G	G	A	G	T	C	G	A	C	C	C	G	A	C	C	C	T	C	G	T	A	CTG	CAG	M	I	D	T	M	K	S	T	L	K
ENST00000428638.5	4242	18	2667	1557	ARHGAP27	TGA	C	T	G	C	T	G	G	C	C	T	G	T	G	C	A	C	G	C	C	G	C	C	C	T	T	C	T	A	C	A	G	CAC	CCG	R	M	S	V	Q	S	V	A	I	V
ENST00000336873.9	3786	509	2124	1153	HPS4	TGA	A	C	T	G	C	A	C	C	C	A	G	G	A	C	T	C	G	T	T	C	A	A	G	T	G	G	G	G	C	A	C	CTC	TTG	Y	A	C	C	N	P	I	Q	E	T
ENST00000376529.8	865	10	672	183	SLC35A2	TGA	T	C	A	G	T	A	T	T	A	G	G	G	G	C	T	C	A	A	A	C	C	A	G	G	G	T	C	G	A	C	C	CTC	AAA	A	A	V	F	P	P	W	R	P	H
ENST00000374902.9	3077	180	2787	110	TEX10	TGA	A	G	A	G	G	C	C	A	T	A	G	T	A	T	A	T	G	T	G	A	C	A	T	C	G	G	T	C	A	C	G	TAT	GTG	N	A	I	L	V	Q	Q	I	I	K
ENST00000307138.10	7911	469	6249	1193	RALGAPA1	TAA	G	G	A	G	A	C	A	A	G	C	A	G	C	C	C	T	A	A	A	T	A	A	C	C	G	A	C	T	C	G	G	TCC	AAA	A	G	S	Y	P	E	I	L	P	S
ENST00000269886.7	2516	179	1104	1233	SH3GL1	TGA	C	T	C	A	C	C	C	G	T	G	T	C	C	G	A	C	G	C	C	G	T	C	C	C	C	G	T	G	T	T	C	CAG	CCG	P	E	N	D	G	E	L	G	F	H
ENST00000258646.3	3816	44	1593	2179	RCBTB1	TGA	A	G	C	G	C	A	A	G	G	C	T	G	C	C	A	A	G	A	A	T	T	T	C	C	G	A	G	G	T	G	T	AAC	AAG	Y	D	A	E	D	L	E	E	F	C
ENST00000267973.7	1202	87	915	200	WDR61	TAA	A	C	A	T	C	A	A	A	G	T	C	T	C	T	T	A	A	C	C	T	G	T	T	A	G	T	A	T	C	T	A	ATT	CCA	V	K	V	W	D	V	G	T	R	T
ENST00000216146.9	1296	26	1209	61	RPL3	TAA	T	G	C	C	A	G	G	A	A	C	A	G	A	T	C	G	A	G	G	A	A	G	A	A	G	G	A	A	A	C	G	GCT	GGA	Q	T	K	R	R	A	L	E	K	I
ENST00000435359.5	5224	86	3927	1211	CLUH	TAG	A	G	A	G	G	G	A	G	C	C	A	G	A	A	G	G	G	A	C	G	T	G	C	G	A	G	C	C	T	C	T	GGA	CAG	V	A	R	R	H	Q	L	Q	E	A
ENST00000642475.1	3858	1290	1989	579	TM9SF2	TGA	A	G	A	A	G	T	C	C	A	G	T	G	T	C	A	G	T	T	G	G	A	A	G	T	G	G	T	G	T	G	A	GAC	GTT	K	L	Q	I	T	G	T	A	S	T
ENST00000325680.12	8195	174	6438	1583	YLPM1	TGA	G	A	C	T	T	A	G	T	T	T	T	T	G	A	T	A	T	A	T	A	A	A	C	C	A	A	G	C	T	A	A	ATA	TAT	K	R	V	R	W	A	D	L	E	E
ENST00000381070.8	2065	217	1416	432	CWC27	TAA	A	A	T	G	A	G	A	A	T	A	A	T	G	A	G	A	A	G	A	A	A	G	A	A	A	A	A	A	G	A	G	AGA	AGA	V	L	Q	F	E	D	K	S	R	K
ENST00000396124.9	1795	20	999	776	NDUFAF6	TAA	A	A	T	A	A	T	T	T	C	A	T	G	G	T	A	T	A	C	A	A	A	A	A	G	A	G	G	T	A	C	T	TAT	ACA	A	F	P	A	F	L	Q	T	V	S
ENST00000424785.7	2876	101	666	2109	FKBP7	TAG	C	A	T	A	T	T	T	G	T	A	T	T	T	A	T	C	A	A	G	T	A	G	C	A	C	A	A	C	C	A	T	CTA	GAA	Y	L	Q	R	E	F	E	K	D	E
ENST00000371655.4	12780	149	657	11974	RAB3B	TAG	G	C	A	A	G	G	C	C	C	A	C	C	T	C	G	T	A	C	T	C	G	T	C	A	A	G	A	C	G	A	C	TGC	TCA	I	S	V	R	Q	A	F	E	R	L
ENST00000421176.4	4336	201	1779	2356	ZNF284	TAA	T	T	A	T	T	G	T	C	C	A	T	A	T	A	T	A	T	A	G	T	A	A	A	T	T	T	T	T	A	T	T	ATA	GAT	C	G	K	S	S	E	H	S	S	C
ENST00000237853.9	5826	130	1920	3776	ELL2	TAG	A	A	C	T	C	T	G	C	T	T	G	G	A	C	C	T	G	G	T	A	C	T	G	A	G	A	C	G	A	A	C	TCC	TGG	E	E	V	L	Q	E	Y	Q	K	I
ENST00000348462.6	452	45	369	38	RPL35	TGA	G	G	G	G	C	G	C	A	T	T	G	T	C	C	C	G	G	A	A	C	T	G	G	C	G	C	A	T	G	A	A	GCC	AAG	K	G	K	K	Y	K	P	L	D	L
ENST00000394056.6	2770	495	1857	418	KLC4	TGA	C	A	T	T	C	A	A	C	C	C	G	G	C	C	G	A	C	G	A	A	C	T	T	C	T	C	T	C	C	A	G	AGC	AGC	V	R	K	L	Q	G	T	E	P	R
ENST00000405785.5	3095	336	2625	134	MIOS	TAA	A	A	T	G	T	T	A	C	C	A	C	C	T	A	C	C	G	A	C	C	T	G	T	C	A	G	A	G	A	C	G	CCA	CAG	W	C	H	N	C	R	H	G	G	H
ENST00000249837.7	13300	99	11130	2071	VPS13C	TAA	T	C	A	C	A	G	A	C	C	T	C	A	G	T	C	T	A	C	C	G	T	T	A	A	C	C	C	C	A	G	A	TCT	CCA	N	Q	G	C	V	R	K	V	Y	L
ENST00000381401.11	1451	104	894	453	SLC25A6	TAA	G	G	G	C	C	G	C	G	G	C	C	T	C	C	T	A	G	T	G	G	A	A	G	A	A	C	T	C	G	A	G	ATC	GTG	I	M	Y	T	G	T	V	D	C	W
ENST00000357103.5	3971	208	1158	2605	ADIPOR2	TGA	T	A	C	C	T	A	C	C	A	G	T	C	T	G	T	C	A	C	G	T	A	G	G	A	G	A	A	G	T	G	A	CTG	GCA	F	P	G	K	C	D	I	W	F	H
ENST00000261643.8	2898	102	1329	1467	COX10	TGA	G	A	G	C	A	C	T	G	G	G	A	C	G	C	G	A	C	C	C	T	C	C	C	C	C	G	G	G	A	C	G	AGC	CCC	Y	L	G	F	R	F	Y	V	D	A
ENST00000269391.11	5054	253	2037	2764	RNF157	TGA	G	C	C	C	C	A	G	C	C	T	C	T	G	C	T	G	T	C	G	G	T	T	T	C	C	C	G	G	G	G	T	GTC	GCT	D	N	K	L	C	S	E	V	C	L
ENST00000652299.1	5727	77	1233	4417	ALX4	TGA	C	A	G	G	G	C	A	C	C	C	C	T	G	A	C	A	C	C	G	G	G	T	C	C	T	T	T	A	C	C	G	ACA	GCC	T	H	M	G	S	L	F	G	A	A
ENST00000314358.10	6724	111	5283	1330	KDM3B	TAG	G	C	A	T	G	G	A	G	A	A	A	C	T	C	C	T	G	G	A	A	C	G	G	T	C	A	A	A	C	C	T	TCC	AGG	H	C	F	R	L	T	Q	E	F	R
ENST00000617633.5	6383	26	1797	4560	DDX52	TAA	A	A	A	C	A	G	A	C	T	T	T	A	A	T	G	A	A	A	A	C	A	G	A	A	G	T	T	C	T	C	G	AGT	AAA	S	K	Q	K	K	K	M	I	K	K
ENST00000336665.9	5427	580	2412	2435	AGAP1	TGA	G	G	A	A	C	A	G	C	C	G	T	G	C	C	T	A	C	T	A	C	C	A	C	C	C	G	T	G	G	G	A	ATC	ATC	Y	A	R	Q	A	S	S	Q	E	C
ENST00000392650.8	11079	357	6516	4206	SDK2	TGA	C	A	T	C	A	G	A	A	G	A	G	G	A	T	T	G	T	T	T	A	C	T	A	C	T	T	T	T	A	G	G	GTT	TTT	Q	G	S	L	F	R	P	K	A	S
ENST00000296679.9	3678	96	1377	2205	WDR41	TAG	T	T	T	A	A	G	G	A	A	T	T	A	A	C	T	G	T	C	G	T	T	C	C	A	T	A	T	T	C	A	G	GTC	GCT	M	F	L	Y	F	E	D	H	G	L
ENST00000361991.6	2424	30	1341	1053	CSNK1G3	TGA	C	T	C	T	G	G	A	C	A	C	A	G	A	A	A	A	C	A	C	C	G	C	G	A	C	A	T	A	C	C	A	AAA	CAC	S	T	N	G	E	L	N	T	D	D
ENST00000510080.1	858	192	381	285	PAIP2	TGA	G	T	A	G	A	C	G	G	G	G	C	C	C	T	T	A	T	A	A	A	G	G	C	A	T	G	A	A	G	T	G	ATT	AAT	R	D	L	P	Q	T	M	D	Q	I
ENST00000375135.4	4343	802	2883	658	FGD1	TAG	A	G	G	G	T	T	T	G	G	G	A	C	A	C	C	A	G	A	A	C	A	G	A	G	C	C	C	A	G	A	C	ACC	AAG	W	M	A	V	L	G	R	A	G	R
ENST00000569842.5	2834	96	2640	98	NUP93	TAG	G	C	T	G	G	G	G	T	T	T	C	T	G	C	A	C	C	C	G	G	G	T	A	C	A	C	G	G	A	C	T	CAC	GCC	S	D	Y	L	C	W	N	D	T	I
ENST00000216259.8	1242	35	786	421	PMM1	TGA	C	C	G	G	G	G	C	C	C	A	C	A	T	G	C	G	G	A	G	T	A	C	T	C	G	A	C	A	G	A	G	GCG	GAG	I	H	F	F	G	N	E	T	S	P
ENST00000374423.9	10285	386	7062	2837	ZDBF2	TAG	A	A	G	T	T	G	G	T	T	T	T	G	T	A	A	A	A	T	G	G	A	G	T	A	A	T	G	G	A	G	A	AAA	GTA	R	K	K	T	D	E	S	Y	H	G
ENST00000543589.5	632	29	480	123	PXMP2	TAA	A	A	A	G	G	C	A	G	T	C	G	C	T	T	T	T	C	T	G	T	C	C	C	A	A	G	A	C	T	G	T	TTT	GTC	T	V	D	V	G	L	G	V	S	P
ENST00000354570.7	4152	411	2247	1494	MAP7	TGA	G	T	G	T	T	T	C	T	T	C	T	G	A	A	T	A	T	T	G	A	A	G	A	C	G	T	C	A	G	A	C	ATA	GTT	I	G	S	K	P	S	R	L	D	V
ENST00000403733.8	8862	235	3576	5051	WWC2	TGA	T	T	A	C	A	T	G	A	C	T	T	A	A	G	T	G	T	A	G	T	A	G	T	C	G	A	C	C	G	T	C	GTG	GAT	E	K	L	M	R	Q	V	S	K	D
ENST00000371951.5	3288	819	1374	1095	HTR2C	TGA	G	A	A	A	G	A	A	C	A	G	C	A	C	G	T	G	T	G	A	C	G	A	T	T	A	G	G	A	A	A	G	GTG	AGT	R	E	L	N	V	N	I	Y	R	H
ENST00000273047.9	2518	518	645	1355	RAB5A	TAA	A	C	C	T	C	T	A	G	T	T	T	G	A	C	A	A	T	G	A	T	G	T	T	G	T	G	A	C	T	A	A	AAC	AGT	T	S	M	N	V	N	E	I	F	M
ENST00000266025.4	2107	458	1053	596	TMEM115	TAA	C	T	C	C	A	G	A	C	C	A	C	C	T	G	T	C	G	C	A	G	C	C	C	C	C	T	C	G	A	C	G	CTG	ACG	S	I	W	P	S	M	D	D	D	E
ENST00000534182.2	1669	112	249	1308	ARCN1	TAG	A	A	C	A	G	T	A	C	C	A	T	G	A	T	T	G	A	C	C	T	T	C	C	T	G	T	C	C	G	G	G	GTT	CCA	A	A	F	P	K	L	M	N	T	G
ENST00000383836.8	8923	695	3297	4931	SRGAP3	TGA	C	C	T	G	C	A	G	G	A	T	G	G	G	G	T	A	C	C	A	C	G	G	G	C	T	G	A	A	C	A	G	ATG	ACC	A	Q	L	R	P	P	P	M	R	P
ENST00000316398.5	2348	65	1122	1161	CCDC89	TAG	G	G	A	A	G	T	T	T	C	T	G	C	T	A	C	C	T	C	T	C	T	C	T	A	C	C	G	C	C	T	C	CCA	TCT	L	R	V	R	E	L	Q	R	K	V
ENST00000371144.7	4281	280	3693	308	STAG2	TAA	T	A	C	C	A	G	T	A	C	A	C	A	A	T	T	T	G	T	A	A	C	T	G	T	G	A	G	G	T	T	C	TTT	ATG	I	E	D	L	N	E	G	M	D	F
ENST00000378755.9	2612	94	1902	616	ATAD3A	TGA	G	T	C	C	A	C	A	G	G	G	A	G	A	C	C	T	A	C	C	C	C	T	C	C	C	G	A	G	C	A	G	TCC	CCA	W	Q	A	T	A	Y	A	S	E	D
ENST00000422556.1	4138	350	1560	2228	SPATA2	TAG	A	C	C	G	G	C	C	T	C	G	C	C	C	A	G	A	C	A	T	G	T	G	C	T	C	T	A	C	C	C	T	AGA	TAC	T	C	T	Q	C	S	K	V	S	C
ENST00000408923.8	2323	101	1698	524	RGS14	TGA	C	A	G	C	T	A	C	C	C	A	A	C	A	C	T	C	C	C	G	A	C	T	C	A	G	C	C	A	C	C	A	CTC	GCC	R	G	L	L	R	K	E	D	L	V
ENST00000419716.7	4697	561	2613	1523	SULF1	TAA	T	C	A	G	C	C	C	C	G	T	C	T	C	T	G	G	A	A	G	G	G	T	A	G	G	T	A	G	G	G	T	GGT	GAA	L	N	Q	L	H	V	Q	L	M	E
ENST00000323076.7	3643	91	1881	1671	LCP1	TGA	G	G	C	C	C	A	A	T	G	G	G	G	C	G	T	G	G	G	A	G	A	A	G	T	A	A	G	G	A	A	A	GTG	AGG	E	K	L	N	N	A	K	Y	A	I
ENST00000232496.5	1669	124	330	1215	TUSC2	TGA	C	C	C	T	G	G	G	A	G	G	T	G	G	G	T	G	G	A	G	T	A	T	C	T	C	C	T	A	G	T	G	GTG	GAG	H	E	F	Y	E	E	T	I	V	T
ENST00000356218.8	4768	493	1842	2433	FRMD6	TAA	A	G	T	C	C	G	T	C	T	G	T	G	T	G	T	G	T	T	G	T	T	T	G	A	G	A	C	C	T	T	G	GTG	GTT	C	G	H	E	L	D	E	E	G	L
ENST00000327443.9	7680	116	2355	5209	SP1	TGA	G	A	T	C	A	G	G	C	A	C	C	C	G	C	T	T	C	G	G	T	A	A	C	G	G	T	G	A	C	T	A	TTC	GGC	G	T	A	T	P	S	A	L	I	T
ENST00000609923.6	6581	148	996	5437	SLC25A16	TAA	A	A	A	A	A	A	A	T	T	A	T	G	G	C	A	A	C	T	C	C	A	C	T	T	T	T	T	T	G	A	C	AAC	CTC	M	R	D	T	M	K	Y	V	Y	G
ENST00000319550.9	6919	78	1365	5476	NT5DC1	TAA	G	T	T	G	T	C	T	T	T	A	C	T	G	A	A	A	C	C	T	A	T	A	G	T	C	A	C	A	G	A	G	AAA	TCC	S	T	I	A	I	P	S	I	E	A
ENST00000410092.7	5533	179	2226	3128	SPIRE1	TGA	G	C	C	T	C	G	T	G	C	C	T	T	T	C	T	A	G	A	G	T	G	A	C	T	A	G	C	A	G	G	A	ATC	GAG	K	F	I	S	E	I	I	S	S	S
ENST00000593209.5	1827	164	1437	226	GHDC	TGA	G	C	T	C	C	A	G	G	A	C	T	T	T	C	A	C	C	C	C	C	T	T	A	C	C	G	A	C	C	C	G	CAC	CCC	D	S	S	A	G	S	A	P	H	Y
ENST00000405858.6	5075	566	2091	2418	ZNF12	TGA	A	G	T	C	A	G	A	C	C	T	C	A	T	C	T	C	T	T	C	G	G	A	A	G	G	G	T	G	T	A	G	CTC	CTT	L	T	V	H	Y	R	T	H	S	G
ENST00000375712.4	6116	180	2241	3695	KIF3B	TAA	A	G	C	C	A	G	C	T	T	C	T	C	C	G	A	A	A	C	C	T	T	G	G	T	C	G	G	G	G	G	C	AAG	CCA	I	Q	V	D	A	S	S	F	E	S
ENST00000251691.5	14859	148	6531	8180	ARFGEF3	TAG	C	C	G	A	C	T	C	C	T	G	T	T	C	G	T	G	T	T	A	C	T	A	C	A	G	T	A	T	C	T	G	GTG	ATT	Q	I	L	P	D	Q	T	F	T	A
ENST00000523213.1	2484	521	1782	181	ZBED8	TAA	G	C	T	G	A	T	A	T	A	C	T	T	T	G	T	C	A	C	T	G	A	A	G	A	C	G	A	C	A	T	C	CTG	TCA	E	L	G	F	S	S	L	L	H	F
ENST00000370706.9	5088	66	3183	1839	ZNF451	TAA	T	T	A	A	A	G	A	T	A	T	T	A	C	G	T	A	A	A	G	G	A	G	T	T	C	T	G	A	A	G	A	ATG	GAA	C	A	L	L	N	S	I	S	D	T
ENST00000454963.5	1849	208	1212	429	PRKAR2A	TAG	C	A	T	G	G	G	G	A	A	T	C	A	A	G	A	C	G	G	G	C	T	C	C	A	A	C	G	G	G	T	C	CAG	GGG	G	D	V	K	C	L	V	M	D	V
ENST00000405878.5	2200	146	1827	227	XRCC6	TGA	C	C	A	G	A	G	G	C	C	G	C	G	C	C	A	G	G	A	C	C	T	T	C	A	C	G	A	A	C	C	A	GAC	CAG	S	E	E	E	L	K	T	H	I	S
ENST00000554736.5	569	137	213	219	GNG2	TAA	G	T	C	T	T	T	G	A	G	A	G	G	G	T	T	C	C	T	A	C	C	G	T	G	T	C	T	T	T	T	T	CTT	ATC	E	A	N	I	D	R	I	K	V	S
ENST00000591399.5	2225	425	783	1017	WBP2	TAG	G	C	C	C	T	C	C	T	G	C	C	T	C	G	A	C	C	C	A	G	A	A	G	A	A	T	A	G	A	A	G	CAG	ACC	D	V	P	S	T	P	A	A	E	A
ENST00000493615.5	1876	252	1461	163	NECTIN3	TGA	T	T	T	T	T	C	T	C	T	T	T	T	T	G	T	G	T	A	T	T	A	C	A	A	G	A	G	C	A	C	C	GTG	TAT	Y	E	D	E	N	P	V	G	E	D
ENST00000561610.1	1333	153	921	259	PPP4C	TGA	C	C	C	C	G	C	C	C	G	G	C	C	C	G	T	C	C	T	T	C	A	T	C	A	G	C	C	G	G	T	G	CTG	TTC	S	A	P	N	Y	C	Y	R	C	G
ENST00000518721.6	6259	242	3387	2630	ASAP1	TAG	C	A	A	A	A	C	G	C	A	G	A	A	C	C	A	G	T	C	T	G	T	C	C	T	A	T	A	C	T	T	G	GAC	TCT	A	D	N	D	D	E	L	T	F	I
ENST00000618787.5	5684	268	2037	3379	ZNF283	TGA	T	T	G	A	A	A	G	T	T	G	T	A	A	A	T	T	C	C	A	A	A	G	T	A	G	T	C	A	T	A	G	TTA	ACC	K	E	F	G	K	T	F	T	C	G
ENST00000330560.8	3486	241	3069	176	CDCA2	TAA	T	T	G	A	C	A	T	T	T	C	C	T	G	G	A	C	G	A	A	A	G	A	A	A	G	A	G	G	T	A	A	CAG	AAG	R	R	K	S	F	C	I	S	T	L
ENST00000438132.7	3855	48	3156	651	VPS35L	TGA	C	C	C	C	C	G	G	G	C	C	C	A	T	C	C	A	G	G	A	A	C	A	A	A	C	G	T	C	T	C	C	ACC	AGG	V	N	L	W	H	L	A	Q	R	H
ENST00000371589.9	2707	15	2097	595	MAN1B1	TAG	G	G	T	G	G	A	T	G	G	C	T	G	C	C	C	G	T	C	C	C	C	A	G	G	T	C	T	A	T	C	C	GCC	CCT	P	E	P	R	D	K	M	E	S	F
ENST00000582783.5	3628	13	1266	2349	C19orf47	TAG	C	C	C	A	C	C	T	G	T	G	G	G	C	C	T	T	C	C	A	G	G	A	C	G	C	C	G	G	G	T	C	TTC	ACC	T	K	S	K	S	S	A	E	V	K
ENST00000222330.8	2193	137	1449	607	GSK3A	TGA	G	G	G	C	C	C	C	A	C	C	A	A	G	C	C	T	C	C	T	C	A	A	T	C	A	C	T	C	C	C	A	TCC	TCC	P	S	L	N	A	I	L	I	P	P
ENST00000358679.3	2075	150	915	1010	SLAIN1	TAA	T	G	C	A	G	T	T	T	T	A	T	G	T	C	A	T	C	G	T	T	G	G	T	A	G	A	G	A	G	G	T	TAC	TGC	S	A	L	P	R	P	S	L	A	I
ENST00000330263.5	2049	31	717	1301	MRTO4	TGA	A	A	G	G	G	A	C	T	C	G	G	G	A	C	A	G	T	A	G	T	A	G	A	A	G	A	C	T	C	A	G	GAC	GAT	L	K	L	F	G	Y	E	M	A	E
ENST00000328024.11	1590	57	654	879	RAB11B	TGA	C	C	C	C	T	G	C	G	C	C	T	C	C	G	T	C	C	A	A	G	A	C	C	G	T	C	G	T	G	A	C	CTG	AAC	L	T	E	I	Y	R	I	V	S	Q
ENST00000590954.5	1339	264	867	208	TXNL1	TAA	G	G	T	A	C	A	A	A	A	G	A	C	A	C	A	C	C	G	A	A	A	G	A	G	G	A	A	A	A	A	A	CAC	AGC	N	V	N	S	V	T	I	F	V	Q
ENST00000359894.6	2387	64	2238	85	PLPPR3	TAG	C	G	C	G	G	C	G	G	G	G	C	C	G	C	A	G	C	C	C	C	T	T	C	G	C	C	G	C	G	C	G	GAC	CCC	P	L	G	A	A	D	G	A	L	G
ENST00000602845.2	870	43	297	530	NCBP2-AS2	TAA	T	C	C	T	G	G	G	C	T	G	T	G	C	T	T	A	C	A	A	A	C	G	C	G	G	T	C	C	C	G	G	ATT	AAC	R	L	Q	D	L	A	A	G	P	V
ENST00000297145.9	3940	125	1215	2600	BMT2	TAA	T	A	T	A	G	A	A	G	C	A	A	A	A	T	G	A	A	T	T	T	T	C	A	T	T	A	T	A	C	C	C	AGT	TTA	S	C	Y	V	R	S	D	I	E	D
ENST00000252071.8	1218	190	630	398	ACTR3C	TGA	G	A	T	G	A	T	A	T	A	T	T	G	A	T	A	C	T	T	T	A	C	C	T	C	C	A	C	T	G	T	C	CAT	TTT	P	D	S	M	E	S	I	S	D	V
ENST00000316045.9	7277	857	4449	1971	ZNF518A	TAG	T	T	T	A	C	C	A	T	A	A	T	T	A	A	A	G	A	T	T	G	T	A	C	A	A	G	G	T	T	A	G	GAA	TTA	Y	Q	I	V	K	T	T	S	E	N
ENST00000304231.12	1990	193	1062	735	HOMER2	TAG	G	G	C	T	G	G	C	C	G	A	G	G	C	C	A	A	T	A	G	C	C	A	C	G	G	G	T	C	G	A	A	AAC	GAT	V	R	S	L	K	T	D	I	E	E
ENST00000369536.10	2242	30	1734	478	RARS2	TAA	T	T	T	C	C	A	T	T	A	A	A	A	T	G	T	A	G	G	A	T	G	T	A	T	G	T	C	C	A	C	A	ATG	AGG	S	H	L	A	A	V	A	H	K	T
ENST00000424542.7	2160	104	1011	1045	SLC9A3R2	TGA	G	C	C	C	C	T	T	C	C	T	G	C	C	C	T	T	C	A	A	C	G	A	C	T	T	C	T	A	A	A	G	TTC	AAC	S	A	W	K	Q	D	P	F	Q	E
ENST00000370025.9	4831	282	1638	2911	PRPF38B	TGA	A	A	A	T	A	T	T	T	T	G	T	A	A	G	T	G	T	C	A	G	A	G	T	A	G	A	A	A	C	A	A	GTG	ACT	S	R	K	R	S	R	S	K	E	R
ENST00000378494.8	1512	61	969	482	CAMKMT	TAG	A	A	G	A	T	T	A	A	G	C	T	T	C	A	G	G	T	A	C	A	A	A	C	C	A	G	T	T	T	T	A	GGA	CAT	L	A	E	K	A	G	F	C	I	Q
ENST00000615206.4	5216	319	951	3946	RNF41	TAA	G	A	G	A	A	C	T	C	G	A	C	T	G	A	T	A	G	A	G	A	A	G	G	T	G	C	G	G	T	A	C	ATA	GAG	N	R	R	Y	Y	E	N	Y	V	A
ENST00000370859.7	3896	146	2151	1599	SLC44A5	TAG	A	A	G	A	G	C	A	A	A	C	T	G	G	G	A	C	G	A	A	G	G	A	T	C	A	A	A	C	A	C	C	CAG	AAG	F	S	V	Y	A	M	C	V	E	T
ENST00000529710.5	3228	277	2373	578	PPP6R3	TAA	G	C	C	C	T	G	G	G	A	C	A	G	G	G	A	C	G	A	C	T	G	A	G	G	T	G	A	C	A	G	G	CAG	CAG	L	S	T	S	Q	D	A	A	C	K
ENST00000651854.1	5137	1251	3534	352	PC	TGA	T	C	T	T	G	C	C	C	C	A	G	A	C	G	A	G	C	T	A	G	A	G	G	T	C	C	T	A	C	T	C	GAG	ATC	A	K	V	A	K	G	Q	P	L	C
ENST00000261965.8	3879	173	2721	985	TUBGCP3	TGA	A	G	C	T	C	G	C	G	G	T	C	C	T	G	C	A	C	A	C	C	C	T	C	G	A	C	G	C	G	G	C	ACG	CAC	V	Q	Q	F	L	V	L	L	T	T
ENST00000369075.8	7148	53	3000	4095	SEC23IP	TGA	T	C	A	A	A	C	T	T	C	A	G	T	T	T	A	C	G	A	C	C	C	C	G	A	C	A	A	G	A	C	C	CAT	CAG	V	L	Q	E	K	P	I	E	S	F
ENST00000324439.9	4686	399	783	3504	RCHY1	TGA	C	G	A	G	C	C	T	A	C	A	C	A	G	A	A	C	G	A	C	T	A	G	G	T	C	A	C	T	T	T	A	CAA	CAG	E	Y	Q	N	M	T	V	D	I	L
ENST00000356800.6	1669	129	1410	130	SMARCD3	TAG	G	A	G	C	C	C	A	A	A	A	A	T	A	C	C	A	C	A	A	C	G	C	G	T	G	T	T	G	G	T	C	ACC	AAC	M	T	D	V	A	G	N	P	E	E
ENST00000368594.8	3000	310	1236	1454	INPP5A	TGA	C	G	T	G	G	T	G	G	G	A	A	G	A	G	A	C	G	T	G	C	T	G	T	G	T	T	G	T	G	A	A	CAG	GTG	R	S	E	S	E	E	K	V	V	T
ENST00000289013.11	3695	112	2010	1573	RHPN1	TGA	G	G	G	C	C	A	G	G	A	T	C	C	C	G	C	C	G	G	T	G	G	G	A	C	C	C	A	C	G	A	A	CCG	TGG	C	K	T	P	A	S	T	W	A	S
ENST00000321685.7	1288	465	723	100	DNAJC4	TGA	G	G	G	G	C	T	C	A	C	C	T	G	G	C	C	C	C	G	G	C	C	G	C	G	G	G	G	C	C	C	C	CCC	GGC	I	I	T	A	F	Y	N	E	A	R
ENST00000368576.8	2167	216	1734	217	ZUP1	TGA	A	G	A	A	T	C	A	A	G	C	A	T	T	T	C	C	T	T	A	G	A	A	G	A	G	C	C	G	A	C	A	CCT	ATT	E	A	S	S	L	K	Q	L	R	K
ENST00000316059.7	5776	219	1710	3847	ZFP91	TAG	T	G	G	A	C	A	G	G	A	A	G	A	C	T	C	C	A	G	G	C	C	G	T	C	T	C	A	G	A	C	T	CCT	GGA	S	G	T	E	R	V	S	L	M	A
ENST00000233714.8	1647	75	1197	375	LANCL1	TGA	A	A	G	G	A	T	A	G	C	A	T	G	C	C	T	C	A	A	G	T	T	T	A	C	G	T	C	C	C	T	T	CTC	GAA	K	F	A	E	W	C	L	E	Y	G
ENST00000591776.5	797	152	363	282	EIF1	TAA	C	C	A	T	T	T	G	G	G	G	T	C	C	G	T	A	A	T	A	T	G	T	T	C	G	A	C	A	C	T	C	ATG	ATA	T	V	I	E	H	P	E	Y	G	E
ENST00000216840.10	2088	307	1701	80	RABGGTA	TAA	G	A	G	G	C	C	C	T	G	C	C	C	C	C	C	A	C	T	C	C	T	G	C	G	A	C	G	A	T	T	G	ACC	CTC	N	R	L	Q	Q	P	A	V	L	Q
ENST00000602719.5	1002	222	228	552	C16orf74	TGA	A	G	A	A	A	A	C	A	T	T	C	C	C	G	A	C	C	G	T	T	T	A	T	A	A	A	C	A	C	A	A	CAG	TGC	V	L	N	D	K	H	L	D	V	P
ENST00000502906.5	2638	173	2406	59	FGFR4	TGA	G	C	A	A	G	G	C	T	C	A	A	G	G	A	C	A	G	A	C	G	T	G	G	G	G	T	C	T	G	G	G	ACA	CAG	E	Y	L	D	L	R	L	T	F	G
ENST00000616140.2	4480	61	4329	90	CPSF1	TAG	C	C	C	C	G	T	G	G	A	T	G	C	C	C	T	T	C	A	C	C	C	G	C	C	A	C	T	G	C	G	C	TTC	CAC	A	V	R	N	V	L	D	G	E	L
ENST00000612956.4	1542	66	825	651	MYCBP2	TAA	A	C	T	C	T	G	C	T	C	A	G	G	A	T	T	G	A	A	G	T	G	G	C	G	T	A	G	G	A	G	A	GTT	GAA	C	P	L	H	V	V	H	P	P	T
ENST00000325748.9	1770	145	939	686	PRKRA	TAA	A	T	C	T	G	G	A	G	C	A	A	C	T	G	A	A	A	G	A	A	A	G	A	C	G	A	T	A	A	T	A	AAG	AGA	L	S	A	N	G	Q	Y	Q	C	L
ENST00000334743.9	4328	48	1572	2708	PPP2R5C	TAG	C	C	T	C	C	G	G	G	G	C	G	C	C	C	G	C	C	G	G	C	A	G	G	A	C	C	C	T	C	C	G	CGC	GGC	V	K	D	E	A	H	Q	A	Q	K
ENST00000380763.7	1000	124	804	72	HCCS	TAA	A	G	C	A	C	T	G	T	T	T	C	A	G	G	C	T	C	C	A	G	G	T	T	G	C	G	G	T	G	G	T	TCG	ACC	G	T	E	V	R	Y	V	I	D	Y
ENST00000366994.8	4430	120	2886	1424	INTS7	TAA	C	C	A	T	G	G	A	A	T	G	A	A	T	T	T	T	G	G	C	A	C	A	C	A	T	C	C	G	T	A	A	TTT	CGG	A	N	G	I	V	W	K	T	G	P
ENST00000308020.6	2458	177	1461	820	PTDSS2	TGA	C	C	T	G	G	G	C	C	G	T	G	G	C	C	A	A	A	C	C	T	C	A	A	C	C	A	C	G	A	G	G	AAC	CCA	L	R	Y	K	E	T	R	W	Q	K
ENST00000296786.8	2179	117	954	1108	UBLCP1	TAG	T	T	A	C	A	A	G	T	T	A	T	A	C	G	A	C	A	G	G	A	A	C	G	A	A	G	A	A	A	C	T	CAG	GGA	R	P	F	M	K	A	H	L	N	R
ENST00000527275.5	2188	124	1890	174	SMPD1	TAG	G	G	C	C	C	C	A	G	G	G	C	C	C	C	G	T	T	T	T	G	T	C	A	C	C	G	G	A	A	C	C	TGC	TTT	P	S	E	P	C	G	T	P	C	R
ENST00000396954.8	4166	676	564	2926	MOCS2	TAA	T	C	A	C	T	T	A	T	G	T	T	T	T	T	G	A	C	A	A	C	C	T	A	C	G	G	G	T	T	T	T	AGT	AAC	V	S	S	A	H	R	A	A	S	L
ENST00000344895.4	2610	178	477	1955	TSLP	TAA	A	C	C	A	T	C	T	T	T	A	T	T	A	G	A	C	A	A	C	A	A	A	G	T	C	A	T	T	T	C	C	CAG	CAA	C	P	G	Y	S	E	T	Q	I	N
ENST00000622082.4	1369	2	1260	107	NUCB2	TAA	A	G	T	C	T	G	A	A	G	T	C	C	A	T	T	A	C	A	C	A	C	C	G	A	G	T	T	T	G	A	A	ATT	CAC	Q	K	E	E	L	Q	R	Q	H	D
ENST00000035307.6	3978	1513	2316	149	CHPF2	TAG	C	C	C	G	C	C	T	G	G	G	G	G	C	T	C	A	C	G	A	T	A	A	C	C	G	G	A	C	G	A	G	ACT	AGC	G	L	V	Q	K	F	S	L	R	D
ENST00000528450.5	2358	118	1677	563	SLC43A1	TAG	A	C	T	T	C	T	C	A	G	A	C	C	A	A	C	G	C	C	A	G	T	G	G	A	G	T	C	T	C	G	G	GCA	ACC	F	W	V	N	L	G	L	L	L	F
ENST00000439220.6	1900	178	1350	372	CSK	TGA	C	G	G	C	T	G	G	C	C	T	C	C	G	G	T	C	C	A	C	G	T	C	G	A	G	C	A	C	C	C	A	CTG	CAC	K	G	Y	K	M	D	A	P	D	G
ENST00000354700.10	3793	115	2502	1176	ACAP3	TAG	G	G	C	C	G	G	G	C	A	G	G	C	C	C	G	A	G	A	G	A	A	G	G	T	C	C	A	C	C	T	C	AGC	GAG	V	T	L	L	R	L	A	R	M	A
ENST00000649662.1	1948	30	1680	238	CDC6	TAA	A	T	T	C	T	T	C	T	C	T	T	A	C	T	C	C	G	T	T	A	G	G	T	C	A	T	C	G	A	T	T	CCT	TTG	G	L	L	E	A	R	G	I	L	G
ENST00000628593.1	1306	294	813	199	SETD9	TGA	C	A	T	G	A	C	T	G	T	C	T	A	C	G	G	A	A	A	C	A	A	A	C	A	G	T	A	T	C	G	A	AGG	CAA	N	P	L	A	V	G	Q	Y	V	N
ENST00000506197.2	935	110	201	624	SMIM20	TGA	G	A	G	G	G	C	T	G	T	C	A	T	C	A	A	A	G	G	A	C	G	G	T	T	T	A	C	C	T	A	G	AAA	AGG	I	G	A	A	F	Y	P	I	Y	F
ENST00000417237.5	1844	245	1488	111	TCAIM	TAA	C	A	C	A	G	A	A	A	T	C	T	G	T	G	A	A	T	T	A	C	C	G	A	A	G	A	G	G	T	A	A	AAG	ATT	I	Q	M	V	D	C	C	K	R	L
ENST00000421017.6	1444	136	1017	291	ANXA2	TGA	A	G	C	C	C	G	A	C	A	C	G	G	C	C	A	G	T	A	G	A	G	G	T	G	G	T	G	T	G	T	C	GAC	GAT	R	I	M	V	S	R	S	E	V	D
ENST00000359326.9	4011	356	2559	1096	C1orf112	TGA	A	A	C	T	T	A	T	C	A	C	T	A	G	G	G	G	A	T	C	T	C	A	T	A	C	A	T	A	C	A	T	GGG	CTA	Y	R	S	A	L	H	T	I	A	G
ENST00000005340.10	2989	255	2208	526	DVL2	TAG	C	C	C	A	C	T	G	T	G	G	G	G	C	G	T	A	T	T	G	T	A	G	G	T	G	T	T	T	C	T	T	ATG	GTT	P	P	P	P	P	V	P	P	A	V
ENST00000329082.11	11350	272	1350	9728	RGMA	TAG	A	C	G	C	G	T	A	G	A	T	G	T	G	C	G	T	C	T	T	G	T	G	T	C	C	C	T	C	G	T	C	TGC	TTC	V	K	M	L	H	S	N	K	D	K
ENST00000242209.9	3424	134	1710	1580	FKBP9	TAA	A	C	C	T	G	G	C	A	T	G	A	A	C	C	T	C	A	A	G	T	A	G	C	A	C	A	A	A	C	C	G	CTC	GAA	V	A	S	G	K	G	K	L	A	P
ENST00000356489.9	1514	47	1176	291	BCKDHB	TGA	C	C	A	T	A	T	A	G	A	A	A	A	G	T	A	T	C	A	A	C	T	A	G	T	A	A	A	A	A	G	C	TAT	AAC	S	T	V	Q	E	E	C	F	L	N
ENST00000300209.13	2687	111	678	1898	EEF1AKMT3	TGA	C	A	T	C	A	C	C	C	T	T	G	C	T	T	C	G	T	C	C	A	G	A	A	C	C	A	A	G	G	G	A	GCT	CCT	Y	L	A	S	K	M	R	K	E	H
ENST00000340360.10	5681	332	2376	2973	XRRA1	TAG	A	G	C	T	G	T	G	C	A	T	G	G	G	C	G	G	A	A	C	A	C	T	C	A	G	T	G	A	C	C	G	GGC	CAA	L	V	S	G	S	L	R	T	V	F
ENST00000614239.1	3425	723	1218	1484	LHX1	TAG	C	G	G	G	G	T	C	T	C	G	C	A	C	G	G	T	G	T	G	C	C	G	G	C	G	G	A	G	C	A	A	TGG	GTG	P	E	P	S	L	P	G	P	L	H
ENST00000381527.8	3065	513	1392	1160	CDK8	TGA	G	C	T	G	C	A	T	C	G	G	A	A	T	C	A	T	G	G	C	T	A	C	A	C	A	G	A	C	T	A	C	TAC	CGG	G	L	I	M	T	S	D	Y	Q	R
ENST00000290705.12	396	73	183	140	MT1A	TGA	T	G	T	C	C	G	G	A	C	A	G	C	C	C	C	G	T	G	T	C	G	T	C	G	A	C	G	T	G	A	A	GCC	TGT	S	C	T	C	T	G	S	C	K	C
ENST00000393143.5	3649	41	459	3149	PRIMA1	TGA	G	T	C	T	G	C	A	G	G	C	C	C	T	G	T	G	G	T	G	A	C	G	C	A	A	C	A	A	G	T	G	GTG	GTG	L	V	F	L	T	V	L	V	I	I
ENST00000535642.5	1904	171	1374	359	ZNF239	TAA	C	T	G	A	C	A	T	T	A	G	C	C	C	C	G	C	T	C	C	T	A	G	A	A	A	G	A	A	C	A	C	CGC	CCT	G	K	G	F	S	Q	S	S	K	L
ENST00000599538.5	2126	665	1422	39	VRK3	TAG	G	T	G	G	A	A	T	C	C	A	G	A	A	C	C	C	G	T	G	G	T	A	G	C	C	C	T	C	C	G	G	CCC	GTG	S	E	T	L	Q	K	Y	L	K	V
ENST00000356260.10	3003	104	2061	838	SDAD1	TAA	C	T	T	C	C	T	G	G	C	A	A	G	T	G	A	A	G	T	A	A	G	A	A	A	A	A	G	A	G	A	A	AAG	ATG	S	S	S	T	N	K	E	K	K	K
ENST00000316981.8	7311	474	1500	5337	PLAG1	TAG	G	A	T	T	C	T	G	G	G	A	C	A	T	G	A	C	T	T	T	T	C	G	A	A	C	T	A	C	C	T	T	CAG	TTT	S	S	V	S	Q	L	P	P	Q	T
ENST00000377990.7	5803	159	2271	3373	CEP68	TAA	C	C	T	G	G	C	A	T	C	T	T	C	T	T	T	G	G	G	G	A	A	G	T	G	T	A	C	C	C	A	C	GTT	GGG	G	R	I	A	K	Q	S	G	E	L
ENST00000225972.8	2880	206	921	1753	LRRC59	TGA	G	C	T	T	G	T	C	C	C	C	A	G	C	G	A	C	G	A	C	T	C	T	C	A	G	C	C	A	G	A	C	CAG	CAG	G	V	A	G	G	L	V	A	C	R
ENST00000262764.11	2297	17	1668	612	PGS1	TGA	G	G	A	C	A	G	A	C	A	G	G	A	A	C	T	T	C	T	T	C	A	A	G	A	A	C	T	A	G	T	C	TTC	TTC	E	N	Q	A	L	Q	Q	Q	L	H
ENST00000439350.1	758	55	672	31	ATP6AP1L	TAG	C	A	G	C	A	C	A	G	G	C	T	G	G	T	T	G	T	A	T	C	T	A	A	A	A	C	G	A	C	T	A	GTT	TAT	Y	L	D	Q	Q	Y	D	L	I	A
ENST00000546966.5	754	62	579	113	CSRP2	TAA	G	A	T	G	T	A	A	A	C	C	C	T	G	G	A	C	C	C	G	T	A	C	T	T	G	T	T	C	T	C	G	CAG	GCC	F	R	C	A	K	C	G	K	S	L
ENST00000280057.6	2104	131	1746	227	FAM124A	TGA	A	T	G	C	C	C	T	C	T	G	C	T	C	C	T	A	C	A	T	C	T	T	A	A	G	G	A	G	G	T	A	ATC	TAC	A	P	P	A	P	S	T	S	T	L
ENST00000319357.6	3918	136	1242	2540	STK17A	TGA	G	C	A	A	T	A	T	T	T	C	C	C	T	C	A	T	C	T	A	T	T	T	A	A	G	A	G	G	A	C	C	TAC	ATC	I	V	T	E	E	L	I	V	V	T
ENST00000369713.10	813	37	723	53	GSTO1	TGA	A	G	G	G	G	G	C	A	G	G	A	G	T	C	T	C	G	G	G	T	A	T	C	A	G	T	G	T	C	C	G	CTC	GGG	C	V	D	H	T	P	K	L	K	L
ENST00000367478.9	9636	225	7089	2322	TPR	TAA	A	T	G	G	T	C	T	G	T	A	A	A	C	T	A	A	T	T	A	T	A	A	A	G	G	A	G	A	C	A	A	AAT	ATT	D	T	S	S	S	Q	P	K	P	F
ENST00000375078.4	2326	831	234	1261	CAMK2N1	TAA	C	T	C	C	C	C	C	A	A	A	G	A	C	C	T	G	T	G	G	T	C	C	T	C	C	A	C	G	G	A	A	GTC	GGT	L	Q	D	T	N	N	F	F	G	A
ENST00000378026.5	3121	169	1806	1146	CKAP4	TAA	A	T	G	A	A	T	T	G	C	G	T	G	T	C	T	G	G	A	A	A	A	G	C	A	C	T	T	A	G	A	A	GTC	AAG	L	R	T	A	V	D	S	L	V	A
ENST00000620048.6	8365	325	2325	5715	DENND1B	TAA	A	T	C	T	T	G	C	A	T	C	C	A	A	T	C	A	A	A	C	C	A	A	A	G	G	T	A	A	A	C	A	ACT	CAA	F	V	P	W	E	K	E	G	K	E
ENST00000604420.5	3030	312	2487	231	ODF2	TGA	G	G	C	C	A	C	T	T	A	T	C	A	G	C	C	G	T	C	C	T	C	C	T	C	T	A	G	C	C	C	T	GCC	CCT	K	D	R	L	E	Q	S	E	S	T
ENST00000622254.1	2836	125	735	1976	MAPK1IP1L	TAA	G	T	T	A	A	C	A	A	T	G	G	A	C	T	A	C	C	A	T	T	C	T	T	A	C	C	C	C	C	G	G	CAT	TAC	P	G	A	W	G	P	P	A	P	Y
ENST00000256897.9	1280	136	969	175	CCNH	TAA	C	C	A	T	T	T	G	A	A	G	T	T	G	C	T	C	T	C	T	A	A	G	A	T	G	G	T	C	C	A	G	CTC	TCT	K	Q	K	L	E	R	C	H	S	A
ENST00000312629.10	1733	52	1446	235	RPS6KB2	TAG	G	A	A	G	C	C	G	G	G	T	G	G	G	C	G	C	G	G	G	A	C	C	T	G	C	G	G	G	T	G	C	CGC	GGG	F	R	P	S	P	S	L	P	E	P
ENST00000555993.6	4449	363	3354	732	MAP3K9	TAG	C	A	C	G	A	A	A	A	G	G	A	T	T	T	C	T	G	G	T	C	T	T	G	A	G	G	A	C	G	A	C	TCT	TGG	F	Q	A	G	P	L	P	P	T	E
ENST00000616976.1	1376	26	1200	150	NOL4L	TAG	A	A	T	C	A	C	C	T	T	C	G	T	G	T	T	G	T	C	T	C	G	A	C	G	T	C	G	G	G	G	T	GTT	TCT	Q	P	P	A	S	L	Q	T	G	N
ENST00000357275.6	1036	80	483	473	DBNDD2	TAG	C	A	G	T	G	G	G	C	C	C	C	T	G	C	G	A	C	G	T	C	C	G	A	G	G	T	C	C	G	A	G	AGC	TGC	T	S	R	T	S	S	S	S	S	S
ENST00000038176.8	3574	222	2751	601	NSMAF	TAA	G	T	G	C	C	T	T	T	T	C	C	T	C	T	A	T	G	A	C	G	T	T	A	A	A	G	G	T	C	T	T	TAT	CAG	L	L	V	W	D	L	L	G	A	K
ENST00000620217.4	1073	97	708	268	GRTP1	TGA	C	A	C	T	G	G	A	C	C	A	A	C	T	T	G	A	G	A	C	C	T	T	T	C	C	C	C	G	T	A	G	AGT	CAG	P	E	N	I	F	R	T	W	K	L
ENST00000366777.4	2866	115	1941	810	COQ8A	TAG	G	G	C	T	G	C	G	G	G	C	C	A	C	G	A	C	G	A	C	C	C	G	G	A	C	G	G	A	G	A	A	CAG	CAG	R	L	V	P	P	P	E	E	T	Y
ENST00000358704.4	3851	149	1593	2109	ZBTB18	TAA	T	T	T	T	A	T	A	T	A	T	A	T	A	A	A	A	G	G	T	T	T	C	A	A	G	A	A	C	T	C	T	AAA	TGG	R	R	F	T	Q	S	G	D	L	Y
ENST00000367604.6	10032	1062	7338	1632	HIVEP2	TGA	T	C	T	A	T	G	A	T	G	C	A	T	G	T	A	C	A	T	C	G	A	C	T	G	A	G	A	A	A	A	G	CAT	CTA	F	G	T	S	Q	T	P	L	A	H
ENST00000375050.6	3229	287	1290	1652	PBX2	TGA	T	C	T	T	G	C	C	C	C	T	C	A	G	C	A	A	C	C	T	C	C	A	T	A	G	T	C	T	C	A	C	AAC	TCC	P	G	G	Y	G	D	N	L	G	G
ENST00000392455.9	8629	281	1446	6902	CCDC50	TAA	A	A	A	C	C	T	A	G	G	A	A	T	C	T	A	C	A	A	A	C	A	T	T	A	C	T	T	T	T	G	G	CAT	AAA	H	S	K	N	E	R	P	A	R	P
ENST00000529196.5	2402	206	2115	81	STT3A	TAA	A	T	G	T	C	A	C	G	T	C	C	A	G	A	C	A	G	G	A	A	C	T	G	T	T	C	G	G	A	G	C	ACA	AGG	R	P	P	G	F	D	R	V	R	N
ENST00000274811.9	4122	507	1296	2319	RNF44	TGA	G	G	C	C	A	C	G	C	A	G	C	C	G	G	A	G	T	C	G	G	A	G	G	G	A	C	C	C	G	T	G	GAG	GCT	C	F	S	D	F	E	A	R	Q	L
ENST00000301281.11	1915	97	1323	495	UBXN6	TGA	A	A	T	A	A	A	A	G	C	A	G	G	G	G	T	T	C	T	C	G	A	A	G	A	G	C	T	A	C	C	G	TTG	CTC	N	L	A	L	N	E	C	G	L	V
ENST00000262995.8	7981	427	2172	5382	GAB1	TGA	A	A	A	T	A	T	T	G	C	C	T	T	G	A	A	A	G	T	G	T	G	A	G	A	A	G	C	G	A	C	C	AAA	GTG	S	S	G	S	G	S	S	V	A	D
ENST00000274458.9	1435	28	606	801	COMMD10	TGA	T	G	T	T	T	T	C	G	A	A	G	A	C	A	C	A	T	T	C	C	C	T	T	A	G	G	T	C	G	A	C	ACA	CTT	L	K	S	P	Q	A	V	L	Q	L
ENST00000376588.4	2206	86	1110	1010	PSAT1	TGA	A	C	A	C	A	T	C	C	T	A	A	C	C	A	T	C	G	A	C	T	A	C	G	T	A	G	A	G	G	T	T	CTA	CAG	L	D	K	A	L	E	L	N	M	L
ENST00000607537.6	2083	410	1425	248	CSNK1G1	TGA	A	A	T	G	G	T	T	C	C	T	C	C	A	T	T	A	T	G	T	G	A	A	C	T	T	T	A	A	C	T	G	ATT	TGT	N	A	P	I	T	A	H	A	E	V
ENST00000369636.6	786	50	597	139	RHOC	TGA	G	G	G	C	T	C	C	A	T	G	C	T	G	C	C	T	C	C	G	A	C	C	C	C	A	A	C	A	T	C	C	TCC	GCC	C	L	R	W	P	L	G	L	A	S
ENST00000281471.11	1952	13	774	1165	AMN1	TGA	T	G	C	T	T	T	T	T	T	G	A	A	G	T	A	T	T	T	G	T	C	A	G	G	T	A	C	A	G	T	G	TAT	GTT	D	G	A	V	E	A	V	L	T	Y
ENST00000261349.9	10252	309	4839	5104	LRP6	TGA	G	G	A	G	G	G	G	C	C	C	T	C	C	C	C	T	C	C	T	C	A	G	A	C	A	T	G	T	C	C	C	TCC	TCC	S	E	P	V	P	P	P	P	T	P
ENST00000243563.8	1277	206	846	225	SNRPA	TAG	C	A	C	C	T	T	T	T	C	C	C	C	C	G	A	A	G	A	A	C	C	G	T	T	T	C	C	T	C	T	A	AAG	AAG	G	F	K	E	V	R	L	V	P	G
ENST00000264255.8	1508	127	678	703	TXNDC9	TAG	A	G	C	T	C	A	A	T	A	A	T	T	C	T	A	G	T	A	G	T	A	G	T	C	T	C	A	G	A	C	T	GAT	GAT	W	R	L	G	S	S	D	I	L	N
ENST00000369738.9	2293	31	573	1689	PIFO	TGA	G	C	G	G	C	T	G	T	A	A	C	T	A	T	A	A	T	A	T	T	A	T	G	T	C	C	G	A	A	T	C	AAT	TAT	P	K	I	A	W	P	M	K	F	G
ENST00000244519.7	2970	211	1752	1007	BTN3A3	TGA	T	A	T	T	C	A	T	T	C	C	A	T	T	C	A	T	T	T	C	A	C	G	A	A	G	T	C	A	C	G	C	TAC	CTT	P	L	T	P	G	L	A	N	E	S
ENST00000335626.8	6237	135	5814	288	TCF20	TGA	G	A	A	G	G	T	G	G	T	G	G	A	C	A	G	A	G	G	T	G	T	C	A	G	A	G	T	G	G	A	A	AGA	TGG	H	C	Q	E	A	G	A	T	L	G
ENST00000317907.9	2888	243	2529	116	TTC27	TGA	T	T	C	T	G	C	T	G	G	A	A	G	C	T	A	T	G	A	C	T	A	A	A	G	C	T	T	T	G	A	C	TAT	CAG	N	L	R	G	L	L	S	K	A	K
ENST00000344726.9	872	129	297	446	HMGN3	TGA	A	T	T	G	T	C	A	T	G	A	A	A	A	A	A	G	A	G	G	G	A	G	C	A	A	T	A	G	A	T	G	GAA	GGA	K	E	P	G	A	K	I	S	R	G
ENST00000334828.6	1802	117	762	923	PGAM1	TGA	A	G	G	C	C	G	G	C	G	G	G	G	A	G	A	A	G	A	A	C	C	G	G	A	A	C	G	G	G	A	C	AAG	AAG	I	M	E	L	N	L	P	T	G	I
ENST00000381176.5	6853	233	597	6023	SHISAL1	TGA	A	A	A	C	G	C	T	T	T	T	G	C	T	C	C	G	T	C	T	G	C	T	T	G	A	G	A	C	C	T	T	GCC	TCT	G	N	P	A	R	A	P	R	P	G
ENST00000360270.7	3960	188	1731	2041	MSN	TAA	T	G	G	G	C	A	C	C	C	A	G	C	C	G	T	A	T	C	T	G	A	G	T	T	T	A	A	G	C	A	G	ATG	TCT	E	L	A	N	A	R	D	E	S	K
ENST00000393708.3	1012	10	558	444	FDX2	TGA	C	A	T	G	A	A	C	A	C	C	T	G	G	C	A	C	C	C	C	G	A	A	C	C	C	C	T	G	T	A	C	CAC	CCC	D	D	M	L	D	M	A	P	L	L
ENST00000506970.2	651	8	570	73	HMX1	TGA	C	C	G	C	G	T	G	G	A	G	C	A	G	G	A	G	C	C	C	C	C	A	G	G	T	C	C	G	A	C	T	GAG	CCC	V	Q	C	G	E	G	Q	V	T	R
ENST00000355296.8	2591	22	1359	1210	DNAJA3	TAG	G	C	C	G	G	G	A	A	G	C	A	G	C	C	A	A	A	G	G	T	C	A	C	C	T	A	G	A	A	A	A	AAC	GGA	H	Y	I	H	I	K	I	R	V	P
ENST00000612133.4	4938	835	1656	2447	MPP2	TGA	G	C	C	T	G	T	T	C	A	C	C	T	G	C	A	T	G	T	G	G	G	T	C	G	A	C	T	G	T	C	C	TAC	GTG	E	E	S	S	R	I	Q	R	G	Y
ENST00000215957.10	4710	126	2589	1995	MICALL1	TAA	C	A	G	C	A	C	G	A	G	A	A	G	C	C	G	A	G	A	A	C	A	G	A	G	A	C	C	C	C	C	T	AGC	AAG	K	M	L	E	A	M	I	K	K	K
ENST00000562103.2	3366	74	2712	580	ZNF598	TAG	C	T	C	C	C	G	C	C	A	G	C	G	T	G	C	A	C	T	A	C	T	A	G	G	A	C	C	G	C	T	A	ACG	ATC	A	T	T	Q	Q	A	G	L	D	C
ENST00000585916.6	11243	162	1863	9218	PIAS2	TAA	A	G	G	A	G	G	A	C	T	C	A	C	T	C	A	G	G	T	T	A	C	T	C	T	A	C	T	A	C	A	G	GAC	TTG	L	T	S	P	L	T	A	S	S	T
ENST00000341550.9	1659	18	744	897	ING4	TAG	A	T	A	A	G	G	G	C	C	T	T	G	G	A	A	A	G	A	A	G	A	A	G	G	C	A	A	G	A	A	C	AAA	AAG	L	C	H	Q	V	S	Y	G	E	M
ENST00000410069.1	890	345	420	125	CCDC126	TAG	C	A	G	T	T	G	A	A	A	A	T	C	A	A	G	A	C	T	A	T	G	A	C	G	G	G	C	T	C	T	G	AGA	ATC	D	D	I	L	Q	R	L	V	K	L
ENST00000307921.7	1869	146	1506	217	ADAT1	TGA	G	A	A	G	G	A	A	A	T	G	T	T	T	G	A	A	C	T	T	G	A	C	C	A	C	T	A	T	T	A	G	AAG	TTC	K	W	P	H	S	L	R	V	Q	K
ENST00000310227.3	2846	164	1530	1152	INSM1	TAG	A	G	C	G	C	G	C	C	C	T	C	C	A	C	G	T	C	C	G	G	C	C	C	G	C	G	T	G	C	C	C	TGC	GCC	R	L	L	H	A	A	Q	V	F	P
ENST00000368321.8	2961	40	1842	1079	KHDC4	TAG	G	A	A	A	C	A	G	T	G	G	A	A	C	C	C	C	T	C	G	G	T	A	G	G	T	C	T	T	A	C	C	CCC	GCT	V	A	Y	A	A	D	S	S	D	E
ENST00000269601.10	3472	171	426	2875	TXNL4A	TGA	G	G	C	G	C	C	C	T	C	A	G	T	C	C	A	T	C	G	C	C	A	T	G	A	A	C	C	A	C	C	T	TAC	CGC	D	L	G	T	G	N	N	N	K	I
ENST00000383791.8	3279	178	1365	1736	SH3BP5	TGA	T	T	C	A	T	C	C	T	G	G	G	C	C	C	G	G	T	T	A	G	A	C	G	T	G	G	T	A	A	A	A	GGC	ATT	S	S	S	G	S	G	G	S	S	K
ENST00000256413.8	5765	310	1794	3661	CTIF	TGA	C	A	G	C	C	A	G	G	G	G	G	C	C	C	C	G	A	C	A	G	T	C	A	A	A	G	A	C	C	T	A	GCC	ACA	S	A	R	D	K	M	L	C	P	S
ENST00000215061.9	1111	22	792	297	OCEL1	TAA	G	T	G	C	C	C	C	T	G	C	A	G	A	C	T	T	C	A	T	G	T	G	C	C	T	C	G	G	G	A	G	TTC	TAC	V	W	R	E	F	E	M	K	R	M
ENST00000431350.7	5723	465	2298	2960	TLK1	TGA	C	T	T	T	C	C	T	C	C	A	A	G	A	C	A	T	T	C	A	T	T	A	A	T	A	C	G	A	A	C	T	TAC	ACT	Y	R	K	E	D	R	F	D	V	H
ENST00000393066.7	3622	460	2892	270	TRIM37	TAA	T	T	T	G	A	T	T	T	G	A	A	A	C	A	G	A	A	G	G	T	G	A	T	A	A	A	A	G	T	A	G	AGA	GGA	Q	E	E	H	T	S	V	G	G	F
ENST00000537471.5	5954	338	1326	4290	MIPOL1	TGA	T	T	G	A	A	A	A	A	A	A	A	C	G	C	T	A	G	T	G	A	C	A	G	G	A	G	T	A	C	C	A	ATC	GTG	Q	A	L	T	E	R	A	N	M	E
ENST00000418115.6	1805	159	579	1067	RHOA	TGA	A	A	C	C	T	T	G	C	T	G	C	A	A	G	T	T	C	T	G	T	T	C	C	G	T	G	G	G	T	C	T	TTG	GTC	G	R	D	M	A	N	R	I	G	A
ENST00000414716.8	6727	273	4662	1792	CEP170B	TAG	G	C	C	C	C	A	G	A	C	C	T	G	G	C	T	A	G	T	C	C	T	T	G	G	A	G	A	G	C	C	G	ATC	CTG	R	V	A	A	Q	S	P	P	S	P
ENST00000426004.5	2915	180	228	2507	SYS1	TGA	C	A	G	G	G	T	C	T	T	G	C	T	C	C	C	A	C	T	C	C	C	G	C	A	A	C	T	C	C	T	A	ACC	CTC	Y	G	S	L	G	L	W	L	A	L
ENST00000382592.5	5546	445	3264	1837	LATS2	TAG	A	T	G	G	G	G	G	C	C	A	G	G	C	G	T	G	C	A	T	G	T	G	T	C	C	G	A	C	C	G	T	GTG	TAC	E	F	T	F	R	R	F	F	D	D
ENST00000279394.7	4246	403	3147	696	TAOK2	TGA	G	G	T	G	C	A	G	C	G	G	G	G	A	C	C	T	T	A	T	C	T	T	C	A	C	C	C	T	T	C	T	TCC	TAT	R	N	S	P	Q	P	L	R	R	A
ENST00000341255.4	5419	445	717	4257	RTL6	TAA	G	A	A	T	C	C	G	C	C	A	G	C	A	T	T	C	T	A	A	G	G	C	A	C	G	A	G	C	C	C	G	CTT	AAT	R	K	T	S	A	S	N	R	A	V
ENST00000283131.4	7684	223	3156	4305	SMARCA5	TGA	A	T	A	T	G	T	T	T	T	T	G	T	T	A	T	C	A	A	A	G	T	C	G	A	A	G	A	A	A	A	A	CTA	AAA	T	L	I	T	L	I	E	R	E	N
ENST00000374234.1	713	186	165	362	INIP	TAA	T	A	T	C	A	A	A	T	G	C	C	A	A	G	T	T	T	C	A	G	T	G	A	A	A	A	G	G	T	A	G	TTG	ACT	S	T	N	H	P	G	A	S	M	L
ENST00000369705.4	3338	97	1716	1525	ME1	TAG	G	A	T	A	A	T	A	G	C	A	A	A	C	G	A	C	C	A	G	T	T	G	A	A	A	C	C	A	G	A	C	CAG	GAC	Q	E	K	T	A	T	V	Y	P	E
ENST00000372759.4	2975	36	1425	1514	ZMPSTE24	TGA	G	A	T	G	T	C	C	A	G	G	A	T	C	C	A	C	A	A	C	G	A	A	G	T	A	T	C	A	A	A	A	CAC	CAA	G	K	A	K	D	L	Y	S	A	L
ENST00000377818.4	2231	27	246	1958	MZT1	TGA	C	T	T	T	C	T	G	G	A	G	A	A	A	C	G	A	A	C	A	G	T	A	T	A	A	A	A	G	T	C	G	AGC	ACA	R	I	L	N	T	G	L	D	M	E
ENST00000620195.4	11031	332	2187	8512	ZNF778	TAA	T	G	T	A	A	A	G	A	A	T	G	T	G	C	T	T	T	C	C	A	A	A	G	A	G	T	A	G	T	C	A	TTC	CCT	K	A	Y	N	R	F	Y	L	L	K
ENST00000346177.6	9042	212	8076	754	FLNC	TGA	A	T	C	C	C	A	A	A	A	G	T	G	C	T	C	C	C	T	G	G	A	A	C	T	G	A	A	A	C	T	T	CCT	GTC	K	T	P	C	E	E	V	Y	V	K
ENST00000328404.8	780	53	600	127	CATSPERZ	TAA	A	A	A	C	G	C	C	A	C	C	T	T	G	T	A	A	G	T	G	C	A	T	G	T	C	G	G	A	G	A	A	AAT	GTG	E	L	M	E	N	E	A	L	E	I
ENST00000372940.3	866	211	297	358	MRPS16	TAA	A	A	G	C	C	T	G	A	A	G	T	C	A	T	T	T	G	T	G	T	A	C	C	C	T	T	A	T	G	A	A	TTT	GTG	Q	L	G	S	Y	D	P	L	P	N
ENST00000312251.8	2203	21	1545	637	NAGPA	TGA	A	G	C	C	T	C	A	A	G	C	T	G	C	C	A	G	G	A	A	C	T	T	C	C	C	C	A	A	C	A	C	GAC	AAG	A	A	N	L	S	L	L	L	S	R
ENST00000553612.6	6343	441	1128	4774	GTF2A1	TGA	A	G	A	G	T	T	G	C	T	T	T	T	T	G	G	T	A	A	G	A	C	G	T	A	G	A	G	G	T	T	A	TGG	GAA	E	L	F	D	T	E	N	V	V	V
ENST00000271628.9	1544	44	1272	228	SF3B4	TAA	A	T	T	C	A	C	A	T	T	T	T	C	C	G	A	C	T	C	C	C	T	C	T	C	C	C	G	G	A	G	C	CAG	CCT	G	P	P	P	L	M	P	P	H	G
ENST00000506351.6	3028	77	2670	281	TNPO1	TAA	T	C	T	A	A	T	A	C	A	C	T	T	A	T	T	G	T	G	G	T	A	T	T	T	T	T	C	G	A	C	G	GTT	GGT	S	W	I	N	P	K	D	D	L	R
ENST00000418109.5	5674	165	5394	115	LAMB2	TGA	C	C	C	C	T	G	C	C	C	A	A	G	G	G	A	C	C	G	T	C	C	A	C	A	A	C	A	T	C	T	A	CAG	TGC	L	Q	R	L	Q	E	L	E	G	T
ENST00000425792.5	1248	251	603	394	UBE2E2	TAG	G	G	G	C	C	T	G	C	T	G	C	C	T	A	C	A	C	C	G	C	A	T	G	G	C	G	A	A	C	C	A	ACA	GCC	T	I	S	K	V	L	L	S	I	C
ENST00000614556.5	6324	201	1026	5097	DCAF7	TAG	T	G	T	T	G	G	T	G	G	C	G	C	T	G	T	G	A	G	A	C	T	C	A	T	A	G	A	G	G	T	C	GTG	AGA	I	W	D	I	Q	Q	M	P	R	A
ENST00000377041.6	1312	301	879	132	ABHD17B	TGA	T	T	T	T	C	T	C	A	A	G	G	T	C	G	A	A	G	G	G	A	A	G	A	A	A	T	A	C	A	A	A	AAG	GGG	L	A	L	F	E	R	C	Q	R	P
ENST00000544455.5	10984	227	10254	503	BRCA2	TAA	G	C	A	T	T	T	G	C	A	A	A	G	G	C	T	A	T	A	T	A	A	A	A	A	A	T	C	A	A	C	A	ATC	TAT	T	R	T	A	P	T	S	S	E	D
ENST00000352410.9	5793	32	1269	4492	MPI	TAA	A	G	G	C	T	G	C	A	G	C	C	T	C	G	T	C	G	T	C	T	G	T	C	G	T	C	C	G	T	G	C	CTG	CTG	Q	G	T	V	I	A	S	T	P	T
ENST00000265388.9	4153	144	2769	1240	TNPO3	TAG	C	T	C	A	C	A	C	T	C	C	T	G	C	A	G	C	T	T	T	G	T	T	G	G	A	C	C	A	C	T	T	CGA	TTT	N	S	L	K	G	L	P	K	E	T
ENST00000449844.6	2043	162	1770	111	NPAS1	TGA	G	G	A	C	T	G	G	C	A	G	A	G	C	C	A	G	G	G	G	G	A	A	G	G	C	G	C	C	G	T	C	GAC	GGG	T	I	R	Y	G	P	A	E	L	G
ENST00000263974.4	1359	435	483	441	TAF12	TAA	C	A	C	A	C	G	G	A	A	A	G	G	T	A	A	A	G	A	A	C	C	A	A	C	A	A	A	A	G	G	C	AAA	AAG	E	V	K	D	V	Q	L	H	L	E
ENST00000216218.8	3212	99	1107	2006	ST13	TAA	T	G	T	C	C	T	T	C	T	G	A	T	A	G	C	G	A	A	C	T	G	G	A	G	G	T	T	T	A	A	A	GCG	CAA	P	E	V	L	A	A	M	Q	D	P
ENST00000335420.10	6398	110	1326	4962	KLHDC10	TGA	G	G	A	T	T	T	C	T	G	G	A	C	T	A	A	A	G	T	T	C	G	C	A	A	G	C	T	A	C	T	C	AAA	TTG	G	S	L	F	K	I	W	L	V	V
ENST00000272139.5	1290	98	789	403	C1orf35	TGA	T	G	G	C	T	G	G	A	C	C	C	T	G	C	C	G	G	A	G	T	C	T	C	G	G	A	G	A	C	A	G	GCC	GAG	A	T	S	S	P	T	S	P	E	R
ENST00000521022.6	2549	87	1974	488	INTS9	TGA	G	T	G	G	G	C	C	A	T	C	T	G	A	C	T	T	G	A	A	G	A	C	A	T	T	C	T	T	A	A	A	TTC	AAG	E	D	T	A	K	G	H	I	V	L
ENST00000369908.9	1954	300	1599	55	UCKL1	TAG	C	T	G	C	C	C	A	G	T	G	A	G	C	T	G	G	G	C	A	C	A	T	C	C	G	G	T	G	A	A	G	GGT	ACG	P	R	V	R	I	I	T	T	A	V
ENST00000007264.7	2048	133	936	979	RPUSD1	TGA	G	A	G	C	C	G	T	G	G	G	G	C	T	C	G	A	C	A	G	G	C	C	A	A	G	G	T	C	G	C	A	AGC	GAC	E	D	R	G	P	R	P	G	S	P
ENST00000377069.8	5224	407	3795	1022	KDM2B	TGA	G	C	C	G	A	C	A	C	T	T	T	C	C	G	A	G	T	A	G	G	G	G	G	T	T	T	G	C	C	C	A	GAG	GAT	C	L	S	F	F	K	R	C	G	N
ENST00000361060.5	8632	177	2043	6412	GFPT1	TGA	G	G	A	A	T	A	T	C	T	A	T	A	C	G	A	G	A	T	G	T	C	A	G	T	G	T	C	T	A	A	A	GAG	GTA	K	R	T	I	K	V	P	H	S	V
ENST00000262519.14	5991	226	5121	644	SETD1A	TGA	G	G	T	G	G	G	G	C	A	G	G	A	T	C	A	A	A	T	C	C	C	T	C	G	G	G	G	C	C	G	T	AAC	CTA	I	T	I	E	S	Q	K	K	I	V
ENST00000559916.1	1081	34	357	690	B2M	TAA	G	C	A	G	C	A	T	C	A	T	G	G	A	G	T	A	C	A	G	A	G	C	T	A	G	G	G	T	G	A	A	ATG	GAC	E	H	S	D	L	S	F	S	K	D
ENST00000222008.11	750	29	555	166	RABAC1	TGA	G	G	T	G	T	C	T	T	C	T	G	G	G	G	T	G	C	C	C	A	A	G	G	T	A	G	A	C	G	T	C	GTG	CCC	G	G	I	S	F	P	F	F	W	L
ENST00000270722.10	8698	57	3828	4813	PRDM16	TGA	C	G	G	G	C	T	G	G	G	C	A	G	C	C	T	C	C	A	C	C	A	A	C	T	A	C	C	C	C	A	C	CTC	CAC	R	Q	A	K	N	Q	A	Y	A	M
ENST00000336216.9	3805	121	1041	2643	HMG20A	TAG	G	G	A	A	T	G	G	T	C	T	T	A	G	T	G	C	T	A	G	C	T	C	A	G	A	C	A	A	G	T	G	CGT	GAT	S	M	P	L	P	G	S	G	E	T
ENST00000309234.10	1158	2	1011	145	HFE	TGA	G	T	T	C	C	T	G	C	A	T	G	C	C	C	T	T	T	G	A	A	C	T	T	G	G	G	A	C	G	G	A	TTC	AGT	G	L	D	Q	P	L	I	V	I	W
ENST00000373791.7	2416	373	891	1152	MECR	TGA	T	C	A	T	C	C	C	A	A	A	A	G	A	G	T	A	C	C	A	C	T	C	T	T	A	G	A	C	G	A	A	ATG	ACC	F	K	E	L	I	L	T	L	C	D
ENST00000348411.3	1899	285	987	627	FTSJ1	TAA	C	C	C	A	T	T	A	C	G	C	T	G	G	T	C	C	A	C	T	T	G	T	T	G	A	G	T	A	A	A	G	CCT	TCA	L	K	R	K	G	Q	L	A	K	E
ENST00000367835.1	2400	557	1587	256	GPR161	TGA	G	G	G	C	C	T	C	A	G	G	G	T	G	A	G	A	G	A	C	G	A	G	C	C	G	T	C	G	A	T	T	AGA	CAG	G	E	E	A	L	P	G	V	L	V
ENST00000287020.7	3712	114	1365	2233	GDF6	TAG	C	G	G	T	G	C	C	T	T	T	C	C	C	G	G	A	C	G	T	C	G	G	C	G	T	G	C	T	G	A	G	AGG	TGC	L	M	N	S	M	D	P	G	S	T
ENST00000335154.10	12625	225	3081	9319	FMNL3	TGA	G	A	C	C	C	T	C	T	C	G	G	A	G	C	A	C	C	C	C	C	G	G	A	C	C	T	C	G	G	G	C	CAC	CCC	Q	A	K	E	H	R	P	V	Y	E
ENST00000357749.7	5438	26	1959	3453	CHM	TAA	T	G	G	A	T	A	T	A	C	A	C	C	A	A	A	G	T	C	T	C	C	T	G	A	G	G	A	G	A	T	C	GAA	TCT	F	C	P	P	P	P	N	P	E	D
ENST00000570010.6	3287	163	1221	1903	ZFP1	TGA	A	A	C	T	C	C	A	G	C	C	A	G	G	C	C	C	A	A	A	G	A	G	G	G	G	C	T	A	C	A	C	CCC	AAA	G	K	T	F	S	Q	R	S	T	L
ENST00000296137.7	8514	215	4434	3865	FYCO1	TAG	C	T	T	C	A	G	C	A	C	C	T	C	A	G	T	C	C	T	T	T	A	G	T	G	A	A	G	G	T	A	G	CTG	TTC	K	E	N	I	Q	G	Q	L	K	V
ENST00000595329.5	1299	132	834	333	FBXO17	TAG	C	G	A	C	T	G	G	A	C	T	A	C	T	C	C	T	G	T	C	T	G	C	C	T	A	G	G	A	C	T	G	TCC	CTG	C	R	Q	V	S	H	V	F	T	N
ENST00000419727.6	972	157	489	326	JDP2	TGA	C	C	A	T	G	G	G	C	T	G	G	G	A	G	A	A	G	A	A	G	A	G	C	T	C	G	A	C	G	A	G	AAG	AAG	L	K	T	Q	I	E	E	L	K	Q
ENST00000392062.7	5061	425	945	3691	RHBDD1	TGA	G	G	T	G	G	C	A	T	C	T	T	G	G	G	A	C	C	G	A	T	A	G	C	T	T	A	G	A	C	A	C	CAG	AGC	A	G	L	S	E	E	E	Q	L	E
ENST00000374782.7	3505	194	3132	179	CEP131	TGA	C	C	A	G	G	G	A	T	G	C	C	G	G	G	A	A	C	C	A	T	G	A	A	C	C	G	C	A	C	C	C	AAG	ACC	E	E	V	H	R	R	V	K	T	A
ENST00000345254.9	4445	94	3282	1069	SEC24C	TAA	A	G	C	A	A	G	T	G	G	G	T	A	A	C	G	A	G	T	C	A	T	C	G	A	C	G	G	C	T	T	A	AGC	CTG	R	Y	M	K	L	T	V	V	K	Q
ENST00000313511.8	2011	79	1365	567	TUFM	TGA	G	T	G	T	G	C	A	G	A	T	C	T	C	T	G	G	G	G	T	A	A	A	C	T	A	T	A	A	G	A	A	GGT	TGG	D	L	K	F	N	L	I	L	R	Q
ENST00000290354.6	998	114	831	53	CBR3	TAA	A	C	G	T	C	T	G	C	T	T	C	G	G	G	G	T	C	A	A	A	A	C	G	T	G	T	T	G	A	A	A	TGG	AAC	P	G	P	V	K	T	D	M	D	G
ENST00000292140.9	2591	361	1920	310	PHLDB3	TGA	G	T	G	G	C	C	C	C	G	C	C	C	T	C	C	C	C	C	G	C	A	C	C	A	A	A	A	G	C	A	G	CCC	GCC	L	R	C	A	F	K	S	P	N	P
ENST00000263956.8	4261	72	2658	1531	GTF3C3	TAA	A	G	C	A	C	C	G	C	A	A	C	T	G	A	T	A	T	C	T	T	G	T	T	A	T	C	C	A	T	A	T	ATA	TCT	A	L	E	L	P	P	L	V	V	E
ENST00000567147.5	830	15	771	44	RNPS1	TAG	C	C	A	A	A	G	G	A	A	G	A	C	C	C	T	T	T	T	C	A	C	T	G	T	T	T	T	G	A	C	T	TTC	CTT	G	A	G	P	P	C	A	G	D	H
ENST00000534061.6	3466	96	2220	1150	NAALAD2	TAG	A	A	G	G	T	C	T	C	A	A	G	T	G	A	T	T	A	T	G	A	A	G	A	A	A	G	T	C	T	C	A	TTA	GTA	A	G	E	S	F	P	G	I	Y	D
ENST00000280772.7	17019	337	13131	3551	ANK3	TAA	C	A	G	C	G	A	A	C	G	G	T	C	A	G	C	T	C	A	C	C	G	A	G	A	A	G	A	A	A	A	G	TCG	CAC	K	M	S	R	T	S	P	A	D	G
ENST00000314754.12	2220	65	1320	835	CD55	TAG	A	C	T	T	A	T	C	T	G	C	A	T	A	T	C	T	T	T	G	A	T	C	C	T	T	G	T	C	A	G	A	TCT	GTT	F	S	L	P	S	S	W	Y	Y	R
ENST00000263847.6	4713	110	2421	2182	OSBP	TGA	A	A	C	G	G	C	A	G	T	A	A	C	A	C	T	T	T	T	A	C	A	G	G	C	C	C	G	T	A	C	T	TTC	ATT	T	E	D	G	T	P	Y	D	P	Y
ENST00000350498.8	2604	49	543	2012	PDAP1	TAA	C	T	G	C	G	A	C	C	C	G	T	G	G	G	A	A	T	A	A	G	T	C	C	C	T	C	T	C	A	C	T	AAG	AAT	K	T	E	Q	A	K	A	D	L	A
ENST00000421755.5	1572	51	1359	162	AP4M1	TGA	G	G	C	T	C	C	C	C	A	A	A	C	G	C	T	A	G	G	C	T	T	A	C	T	G	T	A	T	C	C	G	ATC	CGG	P	A	S	L	S	F	E	L	P	R
ENST00000389749.9	3217	95	867	2255	TRMT61A	TAG	G	G	G	G	C	C	G	C	C	T	C	C	C	C	G	G	A	C	C	C	C	A	G	A	A	C	C	A	C	C	G	GGC	CCA	V	R	T	V	S	L	P	P	P	D
ENST00000264350.8	3511	151	3072	288	HERC5	TGA	C	C	A	G	C	T	T	G	C	T	T	G	T	C	G	G	T	T	T	A	G	G	A	G	A	C	A	A	C	A	A	GGC	TTT	I	T	F	C	C	P	E	S	W	N
ENST00000423485.6	5695	105	4593	997	TOP2A	TAA	A	A	T	G	T	G	A	G	G	C	G	A	T	T	T	T	G	T	C	T	A	G	T	A	G	A	A	G	T	A	G	TTT	CTG	V	S	K	A	V	T	S	K	K	S
ENST00000378555.8	5986	269	1674	4043	PODXL	TAG	T	C	C	G	G	T	C	T	G	C	C	G	G	C	T	C	C	A	C	A	C	A	C	A	G	A	A	G	G	A	G	CTC	CAC	D	N	P	T	L	E	V	M	E	T
ENST00000317025.13	10768	517	4311	5940	NSD3	TAA	A	T	G	T	G	T	G	G	T	G	T	C	C	A	A	G	A	A	A	A	T	G	A	A	G	A	A	G	A	G	G	GAA	AAA	D	H	E	K	G	A	L	V	P	S
ENST00000256649.9	3536	548	1740	1248	TRIM45	TGA	T	G	G	G	T	T	T	G	T	G	C	T	C	C	T	C	T	C	G	G	T	G	T	C	A	G	G	A	T	T	C	CTC	GCT	P	G	G	Y	L	G	C	G	H	G
ENST00000221494.10	1619	115	1392	112	SF3A2	TGA	G	A	A	G	C	T	G	C	T	C	C	C	T	C	A	A	C	C	A	A	C	C	C	C	C	T	C	C	C	C	C	AAC	ACC	H	P	S	A	P	G	V	H	P	Q
ENST00000347230.9	9674	140	7617	1917	ZFYVE26	TGA	C	C	T	T	G	G	G	C	A	G	T	G	G	G	A	A	G	G	A	C	C	T	C	G	G	A	C	C	C	G	G	AAG	AGG	V	K	Q	E	H	S	R	A	T	A
ENST00000618250.4	2070	289	714	1067	RHNO1	TGA	C	T	G	C	C	A	T	C	A	G	T	A	A	C	G	A	A	A	A	G	T	G	T	T	C	C	T	T	A	A	C	AGC	AAA	P	N	S	P	E	P	G	P	V	L
ENST00000317905.10	3669	125	2973	571	RECQL5	TGA	C	C	A	A	C	T	G	C	T	G	G	C	T	A	G	A	G	A	C	C	C	C	C	G	G	T	G	T	G	T	C	AGA	CAG	A	R	H	L	S	H	L	L	T	Q
ENST00000228495.11	3920	38	939	2943	KCTD10	TGA	G	C	A	G	G	C	A	A	G	A	G	A	C	G	A	C	C	A	C	C	T	C	C	A	C	C	C	G	G	G	C	CAG	CAC	G	R	G	P	D	N	A	L	L	E
ENST00000356628.4	2641	343	342	1956	NRARP	TGA	T	G	C	C	C	G	C	C	G	G	G	A	C	G	G	C	C	G	G	C	G	A	C	C	G	G	C	G	C	A	T	CGG	GGC	E	L	V	K	L	L	V	K	F	G
ENST00000299824.6	6259	197	1701	4361	PPP1R16B	TAG	T	C	T	C	C	G	T	G	T	G	A	T	G	C	C	T	C	T	A	T	G	C	C	G	T	T	G	T	C	G	G	TCC	ATC	A	P	L	I	G	G	R	T	S	P
ENST00000555818.5	7831	348	5412	2071	SIPA1L1	TAG	G	G	A	A	G	G	C	T	G	A	G	G	A	C	G	A	G	T	A	C	A	G	A	T	A	C	C	A	C	A	A	AGC	ATG	L	K	K	E	K	E	D	K	A	H
ENST00000406948.7	2247	134	1728	385	ACSF3	TGA	C	C	C	G	G	C	A	G	A	C	T	G	G	A	C	T	C	C	C	C	A	C	C	T	T	C	A	C	G	G	A	TCA	CCC	S	L	S	H	R	E	L	K	E	W
ENST00000648068.1	2256	80	1266	910	AGK	TGA	G	C	A	G	C	A	G	A	A	G	A	C	A	G	A	C	C	C	A	C	C	C	C	G	A	A	C	A	C	T	C	CAG	ACC	L	L	I	P	E	G	A	G	G	S
ENST00000379376.2	5282	54	978	4250	RASSF2	TGA	G	C	C	A	T	G	A	G	A	A	C	G	A	C	T	A	A	C	A	A	C	G	A	C	C	C	C	A	G	A	G	ATC	ACA	K	F	E	M	P	V	L	K	S	F
ENST00000007390.3	1210	74	936	200	TSR3	TGA	G	G	G	T	T	G	C	A	G	A	C	A	C	C	A	G	A	G	A	G	A	C	G	G	C	A	A	A	G	A	A	GAC	AGA	D	S	D	A	S	E	D	P	G	P
ENST00000373711.3	793	174	492	127	CDKN1A	TAA	T	C	C	G	C	C	C	A	C	A	G	G	A	C	C	C	G	A	A	G	G	A	G	A	A	C	C	T	C	T	T	CCC	AAG	L	S	C	T	L	V	P	R	S	G
ENST00000326474.4	2718	140	741	1837	C3orf80	TGA	G	C	G	C	T	C	G	G	G	G	A	T	C	C	T	A	T	T	C	T	C	C	C	A	T	C	G	C	C	G	G	ATC	CTT	E	V	K	Y	L	P	T	Y	E	E
ENST00000359568.10	10526	73	10008	445	PCNT	TGA	A	T	A	A	A	A	T	G	T	C	A	T	G	G	A	C	A	A	A	T	T	A	G	T	A	G	C	C	C	A	C	CAG	AAA	S	R	L	E	R	S	L	T	A	S
ENST00000570819.5	833	58	537	238	NAA60	TAA	C	T	G	G	G	C	T	C	G	T	C	G	G	C	T	A	C	C	G	A	C	C	G	T	C	G	A	G	G	A	A	ATC	GCC	A	S	L	P	R	V	A	S	S	T
ENST00000519911.5	718	80	174	464	ATP6V0E1	TAG	A	T	G	C	A	A	A	A	T	C	A	C	C	C	T	T	C	C	G	T	A	A	G	A	G	A	A	G	A	G	C	TTC	GCC	P	L	I	V	M	S	V	F	W	G
ENST00000370888.6	3159	252	1572	1335	LRRC1	TAG	A	G	T	T	T	C	A	C	C	T	C	C	A	G	T	G	T	C	T	T	C	A	C	C	A	G	T	G	A	G	C	GTG	TCT	L	L	R	R	A	T	P	H	P	G
ENST00000367941.7	15845	168	783	14894	STX7	TGA	A	G	T	T	A	T	A	A	A	G	G	A	G	C	A	C	C	A	A	G	T	T	A	G	G	G	G	T	A	T	A	CAC	AAC	N	A	E	V	H	V	Q	Q	A	N
ENST00000515406.2	2429	808	1563	58	TIGD6	TAA	T	G	C	A	G	G	A	A	T	T	T	A	T	A	A	A	A	C	A	A	A	C	C	T	C	C	T	T	T	A	G	AAA	ACA	S	V	Q	K	L	R	Q	F	L	S
ENST00000241051.8	1741	78	1533	130	DEPDC7	TGA	G	T	T	T	T	T	A	A	T	A	T	C	T	C	A	G	A	G	G	T	T	T	T	A	C	G	A	G	T	T	A	GAC	GGA	N	N	T	E	K	T	T	K	D	E
ENST00000375654.5	2762	408	1923	431	HSPA1L	TAA	T	T	C	T	T	T	T	T	A	G	A	A	C	T	A	G	A	T	G	A	A	G	A	A	G	T	T	A	A	C	A	GAT	GTA	D	E	F	D	H	K	R	K	E	L
ENST00000308330.3	4780	14	2733	2033	LEMD3	TGA	A	A	A	G	A	T	T	T	T	C	T	T	C	C	C	T	T	G	A	A	G	G	A	A	C	T	C	T	T	A	A	TCC	AGT	T	V	K	Y	L	R	L	D	R	Y
ENST00000394854.8	4743	730	1563	2450	PPP3CA	TGA	C	C	A	C	T	T	C	C	T	G	T	T	C	G	A	C	T	T	A	T	A	A	C	G	A	C	G	A	T	A	A	CAG	ATT	E	A	K	G	L	D	R	I	N	E
ENST00000223145.10	4741	555	1641	2545	GLCCI1	TAA	A	A	A	A	G	G	G	G	G	A	G	C	T	C	T	A	C	T	A	G	T	G	T	A	T	C	A	A	G	A	C	ATC	ATC	S	S	R	V	S	F	T	S	L	S
ENST00000610432.4	4019	62	1101	2856	MAGT1	TAA	A	A	A	G	G	T	C	C	C	A	G	A	G	T	G	A	G	T	A	G	T	C	T	T	T	C	G	A	C	A	T	AGT	ATG	L	C	E	A	A	T	S	D	M	D
ENST00000398110.6	1968	305	1131	532	TPST2	TGA	T	T	T	C	C	A	G	A	T	C	T	C	C	G	C	T	C	G	A	A	G	G	A	T	T	C	A	C	C	C	T	TCG	AGC	Y	A	N	P	P	N	Y	G	N	P
ENST00000471138.5	2206	269	1284	653	ARL13B	TAA	A	C	A	A	G	A	C	G	T	A	T	G	G	A	C	T	C	T	A	G	T	G	T	A	G	T	A	C	T	C	G	TCA	ATC	P	P	V	G	W	G	T	P	K	V
ENST00000369172.8	872	59	699	114	FAM204A	TAA	C	T	T	G	C	C	A	G	A	G	T	G	C	G	T	A	C	A	T	A	G	G	G	T	A	C	A	A	C	G	A	ATG	TAC	V	K	I	A	K	A	V	A	C	H
ENST00000530878.5	2894	404	1503	987	NOS1AP	TAG	G	T	G	C	C	G	A	G	G	G	C	G	A	G	T	G	C	C	G	C	T	A	G	A	G	T	A	G	T	A	G	GTG	GCC	F	R	E	S	G	I	A	S	E	Y
ENST00000566497.5	1689	62	1161	466	MFGE8	TAG	T	G	G	C	C	A	C	C	T	G	C	C	A	T	G	T	C	G	G	G	T	C	G	T	C	G	A	G	G	T	C	TGT	GGC	T	G	S	S	K	I	F	P	G	N
ENST00000610283.4	4520	306	1236	2978	DPF3	TAA	A	C	C	C	A	C	G	G	A	A	C	A	G	C	G	T	T	G	A	C	G	G	G	A	A	A	A	A	T	A	G	TGC	AGT	R	T	T	E	D	L	F	G	S	T
ENST00000367351.4	1335	59	738	538	ULBP2	TGA	G	G	A	G	A	G	T	C	C	T	T	T	A	C	T	A	C	G	G	T	C	C	C	T	C	C	T	A	C	T	T	ATC	GGC	F	L	M	G	M	D	S	T	L	E
ENST00000361603.7	6427	202	5055	1170	COL4A5	TAA	C	A	T	T	T	T	G	A	A	G	A	A	T	A	C	A	G	G	A	G	A	A	G	T	A	C	G	T	G	T	G	ACA	AGG	G	T	C	N	Y	Y	A	N	S	Y
ENST00000359775.10	7334	832	1464	5038	ZDHHC14	TGA	C	C	C	A	C	A	T	G	G	C	C	C	C	G	T	G	C	C	T	C	G	A	C	T	C	G	A	A	G	T	G	GTG	TCC	L	T	P	D	E	A	P	S	P	P
ENST00000330687.8	3414	182	702	2530	CMTM4	TAG	A	A	A	A	G	T	T	C	A	G	A	T	G	C	C	G	T	T	C	A	A	C	G	G	T	C	A	C	T	A	A	GCC	CTT	N	D	Y	I	R	A	R	T	E	S
ENST00000518977.5	2200	231	1905	64	TNIP1	TAG	A	A	G	C	C	A	C	T	T	G	C	A	C	C	A	A	A	G	A	A	C	C	G	T	T	A	G	A	C	T	C	AAC	AGA	P	N	S	R	L	F	H	L	P	E
ENST00000449692.3	1559	31	876	652	C11orf68	TAG	G	G	G	G	G	C	C	A	A	A	T	T	G	C	C	A	G	T	C	A	A	G	G	T	G	C	A	A	C	A	A	ACC	CTG	T	Y	K	P	D	V	Y	T	Y	L
ENST00000265164.7	1634	50	879	705	CASP6	TAA	T	T	A	A	T	A	G	A	G	G	C	T	A	T	A	A	T	C	T	A	A	A	A	C	C	T	T	T	C	T	T	AAT	TCT	E	F	T	E	L	L	T	L	V	N
ENST00000521604.7	2777	323	903	1551	TCEA1	TGA	G	T	T	G	G	A	A	G	A	A	T	T	G	T	G	T	C	T	T	G	A	A	G	G	T	A	G	C	T	A	A	TGT	TTC	K	T	G	G	T	Q	T	D	L	F
ENST00000445061.6	3855	197	3582	76	DHX30	TGA	G	C	C	C	T	G	C	T	T	C	T	G	C	C	A	G	C	A	G	T	C	G	A	C	A	G	A	A	C	G	C	GAC	GAC	L	G	R	M	V	E	R	S	L	R
ENST00000329235.6	2237	244	471	1522	AP1S2	TAA	C	T	C	T	C	C	T	C	C	C	T	T	G	A	C	A	G	T	C	A	G	G	T	T	A	A	A	G	A	A	G	ACA	CTG	K	A	Y	F	I	L	D	E	F	L
ENST00000314994.5	3060	910	561	1589	CENPBD1	TAG	A	T	G	A	G	A	C	G	A	G	A	C	T	G	C	A	A	T	T	T	C	T	G	T	G	G	A	C	C	C	C	ACG	TTA	S	Q	G	W	L	V	R	F	K	E
ENST00000252530.9	1271	19	1047	205	FAM98C	TAA	A	G	G	G	G	G	A	C	T	G	G	T	G	G	A	A	G	A	A	G	A	A	G	A	A	G	A	A	G	A	A	AAG	AAG	T	C	C	A	I	N	K	V	L	M
ENST00000368918.8	8807	174	1344	7289	GABPB2	TAA	T	A	T	G	C	A	A	G	G	G	C	C	A	T	C	T	A	C	T	T	T	G	T	C	A	A	C	G	G	T	A	TCT	TCA	G	V	D	F	T	M	V	E	E	V
ENST00000373063.7	5910	458	2001	3451	FOXP4	TAA	G	G	G	C	C	T	G	T	A	G	T	G	A	C	C	T	G	T	C	A	A	G	A	A	G	A	G	G	G	C	C	TCC	CTG	Y	S	H	Q	V	Q	V	K	E	E
ENST00000310054.9	2612	46	1512	1054	CYP2S1	TGA	A	G	G	A	A	G	G	C	A	A	C	T	T	A	G	A	C	C	A	G	A	C	G	C	A	C	C	A	C	C	T	AGA	ACC	T	T	I	L	Q	A	F	S	L	E
ENST00000593863.5	526	49	435	42	RPS19	TAG	A	A	C	A	A	A	C	C	A	T	G	C	T	T	A	C	G	A	A	G	A	A	C	A	A	C	C	G	T	C	G	CAT	AAG	S	K	S	V	A	R	R	V	L	Q
ENST00000647529.1	1433	251	738	444	BCAP31	TAA	G	G	G	C	C	T	C	C	T	T	C	C	T	G	A	G	A	A	G	G	A	A	G	A	A	C	A	G	G	T	A	GAG	GAA	S	T	K	Q	K	L	E	K	A	E
ENST00000352903.6	1433	24	1173	236	TEX9	TAA	G	T	G	A	T	C	T	A	C	T	T	C	A	A	C	T	T	A	A	A	G	G	G	G	T	A	A	G	T	T	C	TCA	AAT	E	K	Q	K	G	E	L	M	I	G
ENST00000266551.8	1335	15	585	735	KLRG1	TGA	A	G	A	A	T	A	A	A	C	C	T	A	G	C	T	T	A	T	T	T	C	G	A	A	C	T	A	G	A	C	G	TTC	TTA	G	S	P	L	N	F	S	R	I	S
ENST00000537505.6	5909	203	2586	3120	RABEP1	TGA	C	A	C	C	C	T	C	A	T	G	G	C	A	A	C	A	G	A	G	T	C	C	T	T	C	G	A	C	C	A	A	ACA	GAG	V	S	E	Q	V	Q	R	D	F	V
ENST00000398130.6	6178	232	3648	2298	RELCH	TAG	A	A	G	C	A	G	G	A	A	A	G	A	A	G	A	A	G	A	A	A	G	A	G	A	C	T	T	T	A	T	G	AAG	AAG	V	E	N	K	T	V	Q	E	P	Q
ENST00000312777.9	3151	214	1494	1443	TCHP	TGA	C	T	T	C	A	T	G	G	G	T	A	C	C	C	A	A	G	G	T	T	C	G	T	T	A	A	A	A	A	C	C	AAC	TGG	W	E	A	D	Q	Q	E	E	E	E
ENST00000377081.5	8746	79	5469	3198	KIF1B	TAA	G	T	T	T	T	C	C	A	G	G	A	T	G	G	A	C	C	G	T	C	G	A	C	T	T	T	C	T	C	T	G	CAG	TGC	H	R	G	V	L	L	Q	A	L	N
ENST00000222266.2	603	140	303	160	PSENEN	TGA	C	A	A	C	T	T	C	T	G	C	A	C	A	C	C	C	C	C	A	C	G	G	G	T	C	C	C	C	A	T	A	CCC	ACC	Q	I	K	G	Y	V	W	R	S	A
ENST00000396743.7	2682	61	1698	923	OTUD5	TGA	T	G	G	A	G	A	C	C	C	A	G	G	G	T	G	A	G	A	A	C	A	G	A	C	C	C	C	C	G	C	C	AGT	AAG	L	I	Q	Q	M	S	P	S	A	F
ENST00000290299.7	756	41	639	76	ATP5PO	TAA	A	A	G	T	G	T	T	G	G	T	T	T	T	C	T	G	T	T	A	G	A	G	G	G	C	G	T	A	T	C	G	GTC	ATT	F	L	S	Q	G	Q	V	L	K	L
ENST00000324871.12	1378	22	828	528	METTL1	TGA	C	T	G	C	T	T	A	C	T	C	T	A	C	C	A	C	T	G	G	T	C	C	G	T	C	C	G	A	C	C	A	CAC	GGT	E	D	P	V	V	G	H	L	G	T
ENST00000315013.9	2682	57	2235	390	EXOC3	TAG	C	C	T	C	C	G	C	C	G	G	C	C	T	G	A	A	C	T	C	G	T	C	G	A	A	C	C	G	G	T	G	AAG	CTC	L	L	A	V	R	G	D	A	S	R
ENST00000268668.11	675	87	516	72	NDUFB10	TGA	G	G	C	A	G	C	T	G	T	G	G	G	T	C	C	T	C	C	A	C	C	G	T	C	G	C	C	G	C	C	G	TCC	ACC	V	E	Q	F	T	Q	V	A	K	A
ENST00000322563.8	1900	95	1062	743	WNT11	TGA	G	G	C	C	C	T	G	C	C	C	T	C	C	G	A	A	C	G	T	C	T	G	T	A	T	C	G	C	G	A	G	AAG	TGC	G	S	D	S	C	D	L	M	C	C
ENST00000340356.9	1862	123	1152	587	SOX18	TAG	G	C	C	G	C	C	G	G	C	G	C	C	G	C	G	G	C	C	T	C	T	A	C	G	T	G	C	G	C	G	A	GGC	TCC	R	T	R	P	D	A	P	G	L	P
ENST00000374552.9	5235	196	1173	3866	EDA	TAG	A	T	T	C	C	C	C	C	C	A	T	T	T	C	C	T	A	C	G	T	C	C	C	C	G	A	A	G	T	G	G	TCC	GCA	N	Y	N	T	C	Y	T	A	G	V
ENST00000375299.8	2370	39	1428	903	UPF3A	TGA	G	T	C	A	C	T	G	C	A	C	G	C	A	G	A	G	A	C	G	G	A	G	A	A	G	G	G	A	G	A	A	GAG	GCA	R	K	E	R	L	A	N	K	D	R
ENST00000379378.8	2110	73	1239	798	E2F4	TGA	C	T	G	A	C	A	G	G	G	A	C	A	T	C	T	C	C	A	A	C	T	C	T	T	G	T	C	C	G	T	G	CTC	AAC	S	S	E	L	L	E	E	L	M	S
ENST00000392837.9	5048	64	1680	3304	RIC8B	TAA	A	A	G	C	A	T	C	A	C	C	T	G	C	C	A	G	A	C	A	C	A	G	T	C	T	C	G	A	C	C	A	GAC	ACA	E	A	M	K	L	V	N	M	L	D
ENST00000323180.10	3675	368	1902	1405	PHF21A	TAA	C	A	G	A	G	C	C	C	C	T	C	T	A	A	A	A	T	C	A	G	A	G	A	A	G	G	G	G	G	A	C	AAA	ACT	S	K	P	V	D	S	E	A	T	V
ENST00000322088.11	5352	45	1767	3540	PPP2R1A	TGA	T	G	C	T	G	G	A	A	G	A	G	G	A	C	C	G	C	T	C	T	C	T	G	T	C	T	T	G	T	C	A	GCC	CTC	V	A	K	S	L	Q	K	I	G	P
ENST00000451301.5	1830	302	864	664	MORF4L2	TGA	G	C	G	T	C	T	A	C	A	G	A	C	A	G	T	C	C	C	G	A	A	A	C	G	C	C	A	C	C	A	T	CTG	GCC	L	A	Y	T	P	L	D	E	K	S
ENST00000370132.8	10799	14	1446	9339	DBT	TGA	A	G	A	C	T	G	A	T	A	A	G	A	C	A	A	A	G	T	C	T	A	G	A	T	C	A	T	C	G	T	A	AAA	CTG	N	Q	K	G	E	V	Y	K	A	Q
ENST00000219431.4	1193	231	894	68	MPG	TGA	G	C	A	A	A	G	G	G	C	C	T	G	C	C	C	G	G	A	C	A	C	A	C	A	G	G	A	C	G	A	G	GCC	CAG	L	E	P	S	E	P	A	V	V	A
ENST00000216832.9	3537	26	2151	1360	PNN	TAA	T	G	G	A	A	G	A	A	G	C	C	A	G	T	G	C	G	G	A	A	A	A	C	A	G	A	A	A	G	G	A	CGT	AGG	K	G	G	S	S	R	D	T	K	G
ENST00000611699.1	903	33	639	231	NOL12	TGA	G	A	C	C	G	A	G	A	A	C	G	A	A	G	A	G	G	G	G	C	G	A	C	A	C	G	G	C	A	C	G	GAG	GGG	L	T	A	S	L	H	A	H	S	R
ENST00000392622.3	547	159	294	94	S100A13	TAA	A	G	C	C	G	C	C	T	G	G	C	T	G	G	A	A	G	A	A	G	G	A	C	T	A	G	A	A	G	T	C	AAG	AAG	L	L	K	D	V	G	S	L	D	E
ENST00000329276.10	1913	29	1782	102	NOP56	TAG	A	A	T	G	C	A	A	A	T	G	G	A	C	T	A	G	A	A	G	G	A	C	C	C	T	A	C	G	A	A	A	GAT	GAA	N	D	P	E	E	A	G	H	R	S
ENST00000219611.7	4888	507	3258	1123	CAPN15	TGA	C	C	A	C	C	A	T	G	C	C	T	G	G	G	T	C	G	C	C	A	G	C	C	C	C	G	G	G	T	A	C	CTG	CCG	L	E	G	N	A	G	F	S	I	T
ENST00000220514.8	1201	30	687	484	OIP5	TGA	T	C	C	T	G	T	A	C	C	A	A	A	G	C	A	A	A	A	G	A	C	C	G	A	A	C	C	T	G	A	C	AAC	GAA	V	N	A	S	E	M	D	I	Q	N
ENST00000372887.5	769	303	192	274	PKIG	TAG	G	C	T	C	A	A	G	C	A	A	T	C	C	C	C	T	C	A	A	A	C	T	C	T	G	G	T	C	G	G	T	TCC	AAC	D	R	T	G	R	R	N	A	V	P
ENST00000325285.8	2362	168	1698	496	FBXW5	TGA	G	G	T	G	T	G	C	T	G	G	G	T	G	C	G	C	G	G	A	G	A	C	C	G	A	C	C	G	T	T	C	CGC	AGG	V	F	S	P	Q	E	Q	E	L	L
ENST00000590853.5	1101	185	372	544	PRKACA	TAA	A	A	A	A	A	C	A	A	C	A	A	T	T	T	T	T	T	T	T	A	A	G	A	T	C	G	T	T	C	G	T	TTT	TTT	A	P	T	H	T	P	I	P	P	N
ENST00000558134.5	971	14	555	402	SEC11A	TGA	T	T	G	G	T	G	G	A	A	T	G	G	A	G	T	C	T	G	G	T	C	A	T	A	G	A	T	G	A	G	G	CTG	GGT	K	D	V	V	G	R	A	R	G	M
ENST00000300027.12	4713	104	3804	805	FANCI	TAA	A	T	G	A	A	A	T	G	C	C	T	G	A	A	A	A	A	A	A	G	G	A	A	A	A	G	A	A	G	A	A	AAA	AAA	M	K	L	S	T	S	R	D	F	K
ENST00000585334.1	774	99	594	81	DIRAS1	TGA	G	C	C	C	G	G	A	A	C	G	C	C	C	G	T	A	C	T	C	C	C	A	C	G	T	A	A	A	C	G	G	ATG	CTC	T	S	A	K	M	N	Y	N	V	K
ENST00000651177.1	9640	586	7665	1389	USP9Y	TGA	A	A	A	G	C	A	A	T	A	A	T	T	A	G	A	C	T	A	G	G	A	A	G	T	A	G	A	C	T	C	C	CAG	GAT	S	Q	Y	Q	Q	N	N	H	V	H
ENST00000567759.5	3879	183	2607	1089	TAF1C	TGA	G	G	A	C	A	C	A	A	G	G	T	G	G	C	T	T	C	G	G	G	T	A	A	G	C	T	C	C	G	A	A	TTC	GGC	A	K	L	P	P	Q	R	D	T	P
ENST00000301788.12	791	69	516	206	POLR2G	TGA	G	C	C	T	G	G	T	G	G	C	C	T	C	C	G	A	A	T	G	T	T	C	G	G	G	G	T	T	C	A	T	AGC	GTA	S	N	P	P	C	Y	K	T	M	D
ENST00000293894.4	3087	153	1338	1596	SOX8	TGA	G	G	G	C	C	C	A	G	C	C	G	C	G	C	C	C	G	G	A	C	C	A	G	T	C	C	C	A	C	C	A	CCC	AGG	G	Y	A	P	G	L	Y	Q	Y	P
ENST00000400199.5	7562	604	3474	3484	NRIP1	TAA	A	A	T	G	T	A	C	C	T	G	C	C	A	A	A	G	A	C	T	A	A	G	A	A	A	G	A	A	A	T	A	GAA	TCA	L	P	T	A	E	T	K	A	S	F
ENST00000257663.4	877	231	399	247	TMEM60	TGA	C	T	T	C	T	A	A	G	T	A	C	A	T	C	A	G	A	G	A	G	T	G	T	T	T	T	T	T	C	T	G	GAC	AGA	M	L	L	K	L	A	F	C	L	A
ENST00000504087.6	8798	1038	4287	3473	ANKRD50	TAA	A	A	G	T	T	T	C	C	T	A	T	T	C	A	T	T	A	C	C	A	C	A	A	A	G	G	A	A	A	A	A	TTA	CCA	S	V	P	R	T	M	Q	D	R	G
ENST00000610724.4	2165	11	1338	816	TBL2	TGA	G	G	A	G	G	A	G	G	G	A	T	C	T	T	A	G	G	A	G	A	C	G	C	G	G	C	C	C	G	G	G	GAT	GAG	R	L	F	H	N	T	P	G	H	R
ENST00000354366.8	14008	37	3492	10479	NRDE2	TAG	A	G	A	G	C	A	G	C	G	G	G	A	A	T	A	G	G	A	G	G	T	C	G	T	C	G	T	C	G	A	G	GAT	GAG	A	L	Q	N	C	P	W	A	K	V
ENST00000409757.9	4947	143	2079	2725	TBC1D14	TGA	G	G	C	T	G	C	A	G	C	G	G	G	A	C	A	C	A	G	C	C	T	C	C	C	T	G	C	C	T	G	A	CAC	CGA	R	L	P	E	D	L	P	A	E	E
ENST00000295148.9	3848	96	2163	1589	WDCP	TGA	T	A	T	C	T	G	C	A	G	T	G	T	C	T	C	G	G	T	A	C	G	G	T	A	G	A	T	G	T	A	C	GCT	ATG	I	R	D	G	S	L	S	R	S	D
ENST00000301396.8	3673	76	3540	57	PELP1	TAG	C	C	A	T	C	T	T	C	T	G	C	A	C	C	C	T	C	A	G	T	C	C	G	A	G	A	C	A	C	C	C	TCC	GAC	E	T	P	A	E	E	E	M	E	T
ENST00000366835.8	4109	282	2421	1406	TMEM63A	TGA	G	G	C	T	G	G	G	T	C	T	C	A	C	C	C	G	G	A	G	G	A	C	C	C	C	C	C	G	T	C	G	GCC	GAG	N	G	L	A	S	E	R	T	A	L
ENST00000456909.6	3618	93	3264	261	STK11IP	TGA	G	G	G	T	C	C	C	A	C	G	C	T	G	A	G	C	C	A	G	T	T	C	C	C	G	G	T	C	G	C	G	CGA	GAC	E	V	S	R	L	E	S	F	W	A
ENST00000367419.10	1943	40	990	913	GINM1	TAA	A	A	C	G	C	C	A	T	C	T	C	A	T	T	T	A	T	G	T	A	C	A	A	A	A	T	A	G	A	A	G	ATT	TGT	I	T	I	L	K	V	F	F	P	V
ENST00000269346.9	3433	17	1602	1814	TTYH2	TAA	C	A	G	A	C	T	T	T	C	G	G	G	G	C	C	G	A	C	C	T	T	T	G	A	C	T	A	A	G	G	G	GCC	CCA	A	M	L	F	G	R	N	P	R	Y
ENST00000322536.8	3217	85	2625	507	DDX10	TAA	A	T	A	C	T	T	C	C	T	G	C	G	C	C	G	A	A	A	C	T	G	A	A	G	A	A	T	C	G	T	C	AGC	CAA	K	K	R	S	N	S	E	V	E	D
ENST00000537169.1	3318	456	1137	1725	ARMCX3	TAA	C	A	C	C	T	T	G	A	T	T	T	T	G	A	A	G	G	A	C	C	G	A	G	A	A	A	C	C	C	T	T	GAA	CAG	E	G	S	L	F	F	F	L	K	E
ENST00000220669.10	2184	19	804	1361	ZFAND1	TAG	T	C	A	T	T	C	A	A	A	G	A	T	T	A	A	G	G	T	T	C	A	T	T	C	T	A	A	G	T	T	G	GAA	TTG	I	T	S	G	E	A	L	P	L	D
ENST00000215793.13	5090	102	2379	2609	SF3A1	TAG	A	C	A	A	G	A	G	G	A	A	C	C	T	G	A	A	G	A	A	G	G	A	G	G	G	C	G	G	A	G	A	AAG	AAG	I	H	E	A	T	G	M	P	A	G
ENST00000056233.4	3740	301	2082	1357	NFE2L3	TGA	G	A	A	G	A	A	A	C	T	G	A	A	G	G	A	A	A	G	A	G	A	A	A	G	G	G	A	A	A	A	C	AAG	AGA	I	F	S	R	L	R	D	D	Q	G
ENST00000555220.5	1440	734	258	448	ZBTB25	TAA	G	G	C	A	C	C	C	T	T	G	C	C	C	C	G	G	G	A	C	C	G	A	G	T	C	C	G	G	C	A	G	GGC	CAG	A	H	R	A	V	L	A	A	F	S
ENST00000494751.5	731	248	405	78	CUTA	TGA	A	G	A	T	C	C	C	C	G	C	G	A	T	A	C	T	A	C	T	C	G	T	C	C	T	T	G	T	C	C	C	TCA	TCA	W	K	G	K	I	E	E	D	S	E
ENST00000398316.7	5714	87	3426	2201	FNDC3A	TGA	A	A	A	T	A	T	A	A	C	T	T	T	A	G	A	A	C	T	A	A	T	G	T	T	T	C	A	T	G	A	C	AAG	ATC	E	P	P	A	S	T	N	R	D	T
ENST00000344099.4	2963	154	1926	883	ZNF14	TAA	G	A	A	T	A	T	A	A	G	C	A	A	C	C	T	G	A	A	A	G	A	G	A	G	G	G	T	A	T	A	C	GTC	AAA	G	K	A	F	R	F	S	S	S	V
ENST00000506447.5	7960	80	7611	269	CEP192	TAA	C	T	A	G	A	A	T	A	C	A	T	T	T	T	A	A	A	A	A	A	G	G	T	T	C	T	C	G	A	A	G	AAT	AAA	K	Y	S	L	R	A	Q	H	Y	I
ENST00000305879.8	807	86	501	220	GTSF1	TAA	C	T	G	A	A	T	A	C	C	T	A	T	C	G	A	C	A	C	G	T	A	A	A	G	G	T	A	A	C	A	A	CAG	GCA	P	F	V	W	G	T	T	H	Y	S
ENST00000531165.5	3650	279	1542	1829	CELF1	TGA	G	C	G	T	G	C	T	C	C	C	C	T	C	C	A	T	C	C	C	G	A	A	C	G	A	C	A	G	T	A	A	TAC	CCC	Q	T	N	L	S	K	C	F	G	F
ENST00000476842.1	522	151	177	194	SMIM4	TGA	C	A	C	T	C	A	C	C	T	G	C	C	C	A	A	C	T	T	A	A	T	C	C	C	T	T	C	T	A	C	T	CAA	ATT	I	L	Q	R	V	P	G	K	Q	R
ENST00000327490.8	1446	158	492	796	UBALD2	TGA	G	A	C	T	G	G	A	C	G	C	C	G	C	A	G	A	G	A	C	C	G	G	C	A	G	G	T	A	C	C	G	AGA	CAG	S	S	P	P	S	H	Q	A	P	W
ENST00000275016.3	2432	236	1407	789	CYP39A1	TGA	C	A	T	C	T	G	T	T	G	G	G	C	C	A	T	A	A	G	A	A	A	C	A	A	A	T	A	T	A	A	G	ATA	AGA	A	L	L	E	V	Q	M	C	I	I
ENST00000389156.9	6118	219	2010	3889	FAM169A	TGA	A	G	G	A	A	G	A	A	G	A	A	A	G	C	C	A	G	T	C	G	A	A	T	C	G	A	A	A	G	A	A	ACC	CTG	Q	L	D	Q	F	T	Q	S	A	E
ENST00000432561.6	2648	74	1992	582	CHFR	TAA	G	C	A	T	C	C	A	G	A	G	G	C	C	C	A	A	A	A	A	C	T	T	G	G	A	A	C	A	G	A	C	AAC	AAA	Q	Y	R	Q	N	I	P	A	S	E
ENST00000337392.10	2470	16	2007	447	CLPTM1	TAG	T	C	G	A	G	A	C	T	G	G	T	C	C	T	A	G	G	A	A	A	A	A	G	A	A	C	A	G	G	A	G	GAT	AAG	A	L	T	P	T	P	A	P	T	T
ENST00000539286.5	699	129	294	276	BRI3	TGA	T	T	C	A	A	A	C	A	C	G	G	A	G	C	C	A	T	G	T	C	T	G	A	G	A	G	T	T	T	C	C	ACC	TGT	I	P	T	H	H	P	R	V	Y	N
ENST00000643390.1	1873	122	1509	242	MIGA1	TAA	A	A	A	A	G	A	A	G	A	C	A	A	G	T	T	T	C	T	A	T	T	A	A	G	G	T	A	A	A	A	C	TTT	ATC	S	I	Q	N	V	V	N	N	R	W
ENST00000258436.10	5293	78	1422	3793	MFSD9	TAG	A	T	G	G	A	T	T	T	G	G	A	C	A	G	A	G	T	G	A	A	A	A	A	T	T	A	A	A	T	G	A	GAG	AGT	I	A	P	L	L	S	G	V	A	Q
ENST00000647468.2	3936	124	1962	1850	SERAC1	TAA	C	A	G	T	T	G	T	G	C	T	C	T	T	C	A	A	A	A	G	T	T	C	C	A	G	A	A	A	C	C	G	AAC	GAA	P	V	E	S	A	D	L	G	I	G
ENST00000395769.6	1848	239	873	736	2024-03-08	TGA	T	T	G	T	G	T	G	C	G	G	G	T	T	C	T	G	C	A	C	T	T	A	C	T	A	A	A	G	A	C	G	GTC	CAC	P	E	T	S	K	K	N	I	F	E
ENST00000381280.4	3666	253	1302	2111	SMOC1	TAA	G	G	A	G	C	A	G	A	A	A	A	C	C	C	T	G	C	T	C	C	G	C	A	G	G	A	A	G	A	A	A	GTC	CTC	K	P	F	K	R	Y	V	K	K	K
ENST00000348459.10	3128	134	2514	480	HELLS	TAA	A	G	T	G	G	A	G	C	T	C	A	A	G	T	T	T	G	T	T	T	G	T	A	A	G	T	C	C	T	G	A	TTT	TTG	E	K	V	I	S	D	K	D	L	E
ENST00000512111.1	3245	385	1860	1000	KLHL8	TGA	T	T	T	G	A	G	T	T	C	T	G	G	C	G	T	A	T	G	T	C	A	G	T	T	G	G	T	G	T	A	A	ATG	TGT	V	E	A	F	D	P	V	L	N	R
ENST00000374847.5	4223	301	1209	2713	TMEM246	TAG	G	G	T	G	C	C	A	A	G	A	G	A	T	C	T	C	C	T	C	T	G	A	C	C	C	T	A	C	T	T	T	CTC	CTC	V	Y	C	H	K	G	F	G	K	D
ENST00000376936.9	2796	38	2655	103	EXOSC10	TAG	T	C	C	T	G	G	A	A	G	A	C	A	C	A	G	A	G	A	C	A	C	C	G	G	T	C	A	A	C	A	T	AGA	CAG	V	S	S	Q	F	D	P	N	K	Q
ENST00000512960.5	3000	399	2526	75	JADE1	TGA	T	G	C	A	A	C	A	G	A	G	A	T	G	T	C	T	T	C	G	G	T	T	C	T	A	C	G	A	A	G	A	TCT	GCT	K	L	K	S	D	N	E	N	D	G
ENST00000252329.3	1007	553	366	88	PSMG3	TGA	C	C	T	G	G	A	G	G	C	A	G	C	C	G	G	T	G	T	G	G	A	C	C	G	T	G	T	G	G	G	C	TGG	GTG	P	L	I	H	V	F	A	K	N	L
ENST00000264639.9	2147	164	1602	381	PSMD3	TGA	G	C	T	G	G	G	G	G	G	C	T	G	G	T	C	C	C	T	T	C	G	A	C	A	G	T	A	G	T	A	G	CCT	TTC	D	I	H	N	M	S	V	K	A	M
ENST00000356413.5	1682	319	1017	346	IGBP1	TGA	T	C	T	T	C	C	C	A	C	A	A	C	A	C	G	G	G	T	A	C	A	A	G	A	C	A	G	C	C	A	A	GGC	ATG	P	E	E	F	R	K	A	A	Q	Q
ENST00000321867.6	5322	380	3150	1792	ULK1	TGA	C	C	T	T	T	C	T	G	G	C	C	T	G	C	C	G	T	G	T	C	T	A	C	G	G	T	C	A	G	T	C	GCC	TGT	E	G	C	V	P	R	Y	H	K	A
ENST00000262525.6	6083	211	2607	3265	ZNF629	TGA	A	A	T	G	G	G	T	C	T	G	G	A	G	G	T	C	C	C	T	C	T	G	T	G	G	A	C	C	C	A	C	CTG	TCC	T	P	T	E	S	S	S	H	G	E
ENST00000392568.7	854	103	666	85	NUDT14	TGA	G	A	C	T	C	C	A	G	G	G	T	T	C	G	A	C	C	T	C	T	A	G	G	T	C	C	A	A	C	C	C	CAG	CTC	V	E	E	G	E	L	I	E	V	V
ENST00000454497.6	7069	138	3147	3784	OTUD4	TGA	T	G	G	T	T	G	T	T	G	C	C	G	A	T	C	A	C	A	C	G	A	C	A	G	G	G	G	A	T	A	C	ACT	CAC	Q	H	V	R	S	E	E	S	W	K
ENST00000394894.8	3095	112	2670	313	KIF20A	TAA	G	G	C	T	G	T	G	G	G	G	A	A	A	C	A	T	G	A	A	A	A	A	C	G	G	T	T	T	T	C	C	TAC	AAG	Q	Q	P	P	G	K	K	P	F	L
ENST00000376958.5	8884	71	1320	7493	GPR180	TGA	T	A	C	T	T	G	A	T	T	T	T	T	G	C	T	T	T	A	C	T	C	C	C	G	C	T	G	A	A	A	A	TTC	CAT	T	I	G	V	I	L	C	Q	S	V
ENST00000433688.2	5716	153	2034	3529	C11orf95	TAG	C	G	G	C	C	T	A	G	C	G	G	G	C	G	C	G	G	G	C	T	G	T	G	T	G	T	C	G	C	G	G	GCG	CGG	M	D	F	T	P	E	E	R	Q	T
ENST00000381663.8	1863	244	969	650	PLCXD1	TGA	C	G	G	G	A	C	C	C	T	T	C	T	G	C	G	T	G	G	T	G	T	C	G	T	C	G	A	A	G	A	C	TGC	TGG	L	P	N	L	P	R	L	S	A	W
ENST00000350669.5	1303	98	1002	203	LDHB	TGA	C	T	A	G	T	G	A	G	C	T	C	T	A	G	T	C	C	A	G	A	A	A	A	T	C	C	A	G	G	A	A	CTG	GAC	E	N	E	V	F	L	S	L	P	C
ENST00000341541.8	1304	470	675	159	THYN1	TAA	C	T	G	A	G	A	T	A	C	T	G	C	T	T	G	A	A	C	C	A	A	G	G	A	A	A	A	G	G	A	G	AGT	CCA	A	E	L	K	S	Y	H	Q	A	H
ENST00000313115.11	471	80	204	187	ATOX1	TAG	C	A	G	G	G	G	C	C	T	G	G	T	C	G	A	G	T	T	C	C	G	G	T	T	C	C	A	T	C	C	T	GAG	CTT	V	S	R	V	L	N	K	L	G	G
ENST00000279068.11	2576	192	1155	1229	LSM14B	TGA	G	G	G	T	G	C	A	G	C	C	A	A	A	G	T	G	G	G	A	C	G	G	T	C	A	G	G	G	C	C	G	GTG	AGG	A	E	E	R	K	L	N	T	E	T
ENST00000323116.10	7315	256	3531	3528	ATP11B	TAA	A	G	G	G	G	C	A	G	T	A	G	T	A	T	G	T	T	C	A	T	C	T	A	C	T	C	A	G	G	T	A	TGT	ACT	A	A	C	A	S	V	G	R	M	L
ENST00000434013.6	875	33	603	239	NPC2	TAG	C	A	G	G	C	C	G	T	C	C	T	C	C	C	T	T	C	C	C	T	C	G	G	C	A	G	G	A	A	G	A	TTC	CCC	L	F	S	A	H	C	P	M	L	A
ENST00000361055.9	2111	12	1389	710	UBA3	TAA	G	G	A	A	A	A	T	C	T	C	C	A	C	T	C	T	T	C	A	T	T	T	T	A	C	T	T	C	A	A	A	TCT	ACT	Y	L	Q	S	V	T	S	I	E	E
ENST00000314328.14	6763	294	3351	3118	SPECC1L	TGA	G	C	A	T	G	C	C	G	G	G	A	G	G	C	C	A	G	A	G	T	T	T	C	A	T	G	A	A	C	A	T	ACC	GAG	K	R	R	N	F	M	L	A	F	Q
ENST00000358527.6	1892	400	1119	373	EXO5	TGA	A	T	A	G	A	A	G	G	T	A	T	G	C	A	A	A	C	C	G	A	A	A	A	A	A	C	T	G	A	A	C	AAA	GCC	A	Y	W	M	G	H	R	E	P	Q
ENST00000397801.6	4528	146	4158	224	ROBO3	TGA	C	C	C	T	T	G	T	T	G	G	G	G	C	A	G	A	A	C	C	A	A	G	G	A	G	A	G	C	C	G	C	AGA	CCA	G	T	S	T	C	S	T	A	G	S
ENST00000371142.9	6100	177	1767	4156	TM9SF3	TAG	A	G	A	C	C	C	A	A	G	A	A	A	A	C	A	G	T	T	A	A	A	A	G	T	G	T	A	A	T	C	A	GAC	ATT	K	T	K	M	Y	G	L	F	Q	T
ENST00000588184.2	966	51	702	213	C10orf82	TAG	A	A	G	C	G	C	A	G	A	G	T	C	T	C	G	G	A	A	G	A	C	G	T	A	T	G	A	A	A	C	G	GGC	GAA	I	P	D	G	S	C	P	A	L	G
ENST00000295500.8	3930	345	2610	975	GPR155	TAA	A	T	T	A	T	G	C	A	G	G	G	G	A	C	C	A	G	A	A	T	C	C	C	C	T	T	A	C	A	C	T	ACC	AAG	E	Y	E	F	R	D	E	Y	L	F
ENST00000581322.6	6241	874	996	4371	PITPNC1	TAA	C	T	T	T	A	T	A	T	A	A	A	T	A	G	A	G	T	C	T	A	A	A	C	C	C	G	G	C	T	G	T	GAG	TCT	D	A	P	E	F	L	S	V	P	K
ENST00000455140.7	3216	25	2730	461	EPS15L1	TAG	G	C	G	A	G	G	G	C	C	G	T	G	T	C	C	G	C	C	G	T	C	C	G	T	A	C	A	G	T	C	G	GCC	GCC	T	S	F	G	N	E	E	Q	Q	L
ENST00000391338.3	1850	72	303	1475	SRP19	TAA	G	A	A	T	G	T	C	T	G	A	G	G	G	T	G	C	A	C	T	A	C	C	C	T	T	G	A	C	A	T	G	CGT	TCA	V	C	S	A	V	G	L	N	V	F
ENST00000343043.7	1649	168	1194	287	DAP3	TAA	G	C	C	A	A	G	A	T	C	A	C	A	G	C	T	C	C	A	T	C	C	G	T	G	T	C	A	C	G	G	C	CTC	TAC	N	P	K	E	F	E	S	C	I	Q
ENST00000598334.5	3201	326	2172	703	DTNA	TAA	G	T	G	C	A	A	A	C	C	C	A	G	C	C	T	T	G	T	C	C	G	G	G	G	T	T	T	T	C	A	T	TTC	CTG	E	A	Y	Q	L	H	V	S	T	E
ENST00000543610.6	1363	314	993	56	CCDC189	TGA	C	C	C	C	C	A	A	C	A	T	T	T	T	G	A	A	C	C	A	G	A	A	C	G	A	G	A	A	C	G	G	AAG	ACC	I	K	T	Q	V	N	K	E	L	E
ENST00000359626.10	3330	146	2196	988	TYW1	TGA	G	A	T	T	A	T	C	T	G	A	T	T	T	T	G	T	A	G	G	T	C	T	T	T	A	T	C	G	G	A	A	TGT	GGA	E	D	S	G	G	S	K	T	F	S
ENST00000264595.7	2037	62	1038	937	AGA	TAA	T	C	C	A	T	C	T	T	T	A	C	T	G	C	T	A	C	G	T	C	A	G	G	T	G	A	A	A	A	A	G	ATC	TGC	F	P	E	F	F	G	A	V	I	C
ENST00000505747.6	2205	19	1509	677	THUMPD2	TAG	C	A	G	G	C	T	T	G	C	T	G	C	C	G	T	C	A	G	G	T	C	T	T	C	T	C	A	C	G	C	T	CTG	GGA	A	S	T	S	F	E	A	S	N	H
ENST00000340096.11	3612	324	3036	252	OFD1	TAA	C	C	A	T	G	T	T	T	G	C	T	G	C	G	G	T	T	C	T	C	A	G	C	A	G	A	T	C	A	A	G	TGG	TCT	K	I	I	Q	Q	E	Q	D	Q	E
ENST00000620338.4	2065	337	1632	96	ACD	TGA	G	A	C	G	T	C	A	C	G	C	A	G	G	G	T	A	G	C	C	T	C	A	A	C	C	G	A	G	T	C	T	ATG	CCG	R	D	G	S	A	F	Q	Y	E	Y
ENST00000373825.7	4348	42	1965	2341	SRPK1	TAA	G	C	C	C	C	T	G	C	C	C	A	G	C	C	C	T	C	A	A	T	T	C	G	G	T	T	C	C	C	A	C	TCC	AAC	W	G	L	F	E	V	L	V	E	K
ENST00000254480.10	6354	96	3315	2943	SMARCC1	TAG	C	C	T	G	G	A	A	G	A	T	G	C	A	T	C	C	T	C	G	T	C	G	A	C	T	C	C	G	A	C	C	CCT	GCT	M	P	G	N	I	L	G	P	R	V
ENST00000596085.1	469	177	174	118	ZNF551	TGA	G	A	G	A	G	A	A	A	T	G	C	T	G	C	T	A	T	A	A	C	C	A	C	C	G	A	A	C	T	A	G	ATC	AAT	S	A	Q	G	M	T	F	E	D	V
ENST00000637969.1	2889	28	1677	1184	FTO	TGA	G	C	T	A	A	T	G	C	C	T	C	A	G	A	T	G	G	A	C	A	T	T	A	G	G	G	T	C	A	C	G	GTA	CAG	G	I	S	C	F	K	F	A	S	Q
ENST00000314583.8	1992	84	1458	450	HCLS1	TGA	C	T	A	G	A	G	C	T	C	A	C	T	G	G	A	G	G	T	C	T	T	C	G	A	A	C	T	G	T	A	T	GAG	CTG	Y	D	Y	Q	G	E	G	S	D	E
ENST00000389120.8	3938	88	2925	925	RNF20	TGA	T	C	T	A	A	G	T	C	A	A	G	A	G	T	G	G	T	T	A	C	A	T	C	T	A	C	G	C	T	A	C	GGT	ATT	N	M	R	K	K	D	A	V	L	T
ENST00000313117.11	2356	105	714	1537	SRSF7	TGA	A	G	C	T	C	T	C	A	A	G	T	T	C	C	A	G	G	T	A	A	G	A	A	A	G	T	C	C	T	G	A	GAC	ATG	Y	F	Q	S	P	S	R	S	R	S
ENST00000355112.8	5240	99	4251	890	BLM	TAA	C	A	A	C	C	G	A	A	T	C	T	C	A	A	C	T	C	T	T	A	C	G	T	A	T	A	C	T	T	C	C	TCA	TTC	S	S	K	T	K	S	S	S	I	I
ENST00000261839.12	6977	168	5226	1583	MYO5C	TAG	C	A	G	G	A	G	A	A	A	A	A	G	T	A	T	T	G	G	A	T	A	A	G	T	C	T	T	T	C	G	G	TTA	AGG	A	L	L	N	S	R	E	D	S	S
ENST00000379052.10	2684	221	708	1755	RBM24	TAG	A	C	C	A	G	C	C	A	T	C	T	G	A	A	A	C	G	T	A	A	G	C	C	A	G	A	C	A	G	A	C	CAA	ATG	Y	V	T	A	G	G	Y	G	Y	A
ENST00000356136.8	5117	198	2097	2822	UVRAG	TGA	A	G	T	G	A	G	C	A	G	G	T	C	A	G	A	A	T	A	G	C	C	T	T	G	A	G	G	A	C	G	C	AAG	GAT	E	A	F	N	C	I	P	V	D	S
ENST00000372764.4	2343	118	1293	932	PLAU	TGA	G	G	G	T	C	C	C	C	A	G	G	G	A	C	T	C	C	C	G	G	T	C	C	G	G	T	A	A	G	A	G	CTC	GCC	C	S	L	Q	G	R	M	T	L	T
ENST00000414468.3	10169	260	1881	8028	ZNF805	TGA	G	A	A	A	A	C	C	T	T	C	T	G	T	G	T	C	A	C	T	T	C	T	G	T	G	A	A	C	A	C	C	CTG	TCA	S	G	Q	T	S	V	N	I	Q	E
ENST00000400451.7	3900	478	1932	1490	ZNF74	TAA	C	A	T	G	A	T	G	T	G	C	T	T	T	C	A	A	A	G	C	T	C	C	A	A	A	C	G	A	G	G	G	AAC	CGA	T	Y	Y	V	P	G	S	L	L	G
ENST00000266022.9	3630	142	3369	119	RBM6	TAA	G	A	A	A	G	G	A	G	A	C	A	A	G	T	A	G	C	T	C	A	A	G	A	A	A	T	A	T	A	G	C	GAT	CTC	H	P	G	L	A	S	S	E	E	A
ENST00000342503.8	1703	308	624	771	RTN1	TAA	A	C	T	G	A	T	T	T	C	C	C	A	C	G	A	G	T	C	G	T	A	C	G	G	A	G	A	A	T	C	G	GAG	GCT	M	A	V	V	S	M	F	T	L	P
ENST00000309318.8	989	270	441	278	PPP1R14B	TGA	C	G	G	T	C	C	C	C	G	A	C	C	C	G	A	A	G	A	A	G	A	C	C	C	C	A	C	A	C	G	A	AAG	AAG	D	E	L	L	D	M	E	S	D	D
ENST00000303809.7	1634	105	1425	104	ZNF296	TGA	G	C	C	C	A	G	G	A	A	A	G	C	C	C	C	G	G	A	G	C	G	G	C	C	G	G	C	G	G	A	G	GCC	GAG	S	S	K	L	N	R	H	R	R	M
ENST00000250237.10	1329	22	1209	98	QTRT1	TGA	C	C	T	G	G	C	A	T	T	G	G	G	A	C	G	G	G	T	C	A	C	A	C	T	A	A	G	G	G	T	G	GGC	CTG	L	Q	L	M	S	A	V	R	T	S
ENST00000369883.3	838	25	318	495	BORCS7	TAG	A	A	T	G	A	C	A	T	T	A	A	C	T	A	A	A	G	T	T	G	T	C	T	A	C	T	A	A	G	T	T	AAA	TTG	V	L	Q	E	D	A	I	L	H	S
ENST00000376234.7	3483	190	2223	1070	TMTC4	TGA	T	C	C	T	G	T	T	T	C	C	T	T	C	C	T	G	T	C	G	A	A	A	G	A	A	A	A	C	G	T	A	GTC	GCT	L	A	V	L	Y	H	R	W	G	H
ENST00000398004.4	17722	202	939	16581	SLC35E3	TAA	T	T	G	G	G	T	T	T	T	T	G	T	G	T	C	C	T	G	C	A	A	C	A	C	G	G	T	C	A	A	A	CCT	CGT	T	L	F	G	G	Y	V	L	F	K
ENST00000256001.13	2213	131	1254	828	ACTR3B	TAG	T	G	T	C	T	G	C	C	T	G	A	A	C	C	C	T	G	T	A	C	T	G	A	G	G	T	T	T	C	T	G	TCC	ATG	T	H	H	M	Q	R	Y	A	V	W
ENST00000311191.10	4710	229	2088	2393	LRCH1	TGA	A	A	C	T	A	C	C	C	C	T	T	C	T	A	C	A	C	T	T	G	T	C	T	C	G	G	A	A	G	C	A	ACA	TTC	E	N	F	L	E	A	C	R	K	L
ENST00000251775.9	2512	30	1350	1132	SNX4	TAA	T	C	C	T	G	T	G	A	A	T	T	G	A	G	T	A	G	A	A	C	G	A	T	T	T	C	G	T	A	A	G	ATG	AAG	K	N	A	W	A	D	I	E	R	F
ENST00000433727.5	1031	145	249	637	BET1	TAA	G	G	A	A	A	C	T	T	A	G	T	G	G	G	T	A	C	C	C	T	G	T	A	T	T	T	G	G	A	T	C	ATG	CCC	R	L	T	E	S	L	R	S	K	V
ENST00000377698.4	3028	115	1551	1362	ALDH1B1	TAA	G	A	G	C	A	G	C	T	G	T	C	A	G	G	C	T	C	A	A	G	A	A	G	A	C	T	C	C	T	T	G	TCG	AAC	V	W	V	N	T	Y	N	I	V	T
ENST00000434507.5	2747	437	1824	486	GALNT11	TAA	G	G	T	G	G	A	T	G	C	T	G	T	G	T	G	G	A	A	G	G	T	T	T	A	C	G	G	T	G	A	C	GGT	GAA	S	Q	Q	W	T	F	G	K	N	N
ENST00000539719.6	3187	251	1260	1676	ZNF362	TGA	G	C	C	C	A	C	T	G	G	A	G	G	C	C	T	A	C	T	C	T	C	T	C	T	A	A	G	C	G	T	G	ATC	CTC	Y	C	C	S	M	C	G	R	A	Y
ENST00000239878.9	3168	69	255	2844	UFM1	TAA	T	A	T	C	T	G	C	T	A	C	T	T	G	T	G	T	T	G	A	A	G	G	T	T	G	T	G	C	T	A	G	TGT	AGT	A	A	E	E	F	K	V	P	A	A
ENST00000333209.4	6260	1084	2328	2848	GPRIN3	TGA	A	A	G	G	G	A	G	T	A	T	T	T	A	T	A	G	A	T	T	G	T	G	T	C	T	T	C	T	G	C	C	GAT	TTA	Q	N	S	Q	T	R	R	S	I	S
ENST00000304758.5	6888	796	2025	4067	AMOT	TAA	A	C	G	G	C	C	A	A	A	T	C	A	A	C	T	A	C	T	C	T	A	T	A	A	G	G	T	G	G	T	A	ATC	CTC	P	G	P	H	R	L	S	I	P	S
ENST00000314752.11	1162	81	885	196	SULT1A1	TGA	G	A	G	G	G	G	C	T	C	C	T	G	G	G	T	C	G	A	G	T	C	T	C	G	C	C	T	T	C	G	A	CTG	GAG	E	F	M	D	H	S	I	S	P	F
ENST00000438925.7	3499	38	3090	371	MMS19	TGA	G	C	C	C	T	C	A	G	T	C	C	T	G	C	G	A	C	G	G	T	C	C	C	G	A	G	G	G	G	T	T	AGC	GGC	L	T	R	L	P	T	P	V	L	L
ENST00000421967.5	2004	46	582	1376	NME6	TGA	T	G	C	A	G	G	T	C	T	A	T	G	A	C	C	G	A	C	C	A	G	G	A	T	C	C	G	G	A	G	G	GCC	CCA	A	S	R	E	I	A	A	F	F	P
ENST00000401949.6	5468	799	1782	2887	GRB10	TGA	C	C	G	C	A	G	A	T	G	T	C	C	T	A	T	T	C	C	G	G	T	G	A	G	C	C	T	A	C	G	T	TTA	GCC	L	P	C	E	D	D	G	Q	T	F
ENST00000461457.1	559	57	288	214	NDUFB2	TGA	G	G	A	A	T	G	A	A	A	C	A	A	G	G	G	T	A	A	C	T	T	T	C	T	C	T	T	T	C	A	G	TGG	CAA	L	L	W	P	S	Y	K	S	S	P
ENST00000314319.7	5415	156	1710	3549	ARHGAP28	TAA	A	A	T	A	T	C	C	T	C	G	A	G	A	T	C	T	T	G	A	A	A	C	A	A	C	C	C	C	A	A	A	TCT	AGT	S	S	E	C	I	K	I	Q	N	Q
ENST00000248437.9	2049	60	1344	645	TUBA4A	TAA	A	G	C	A	G	C	T	G	C	C	T	G	G	A	A	G	A	A	G	A	G	G	G	A	G	T	A	G	G	A	G	GAA	GAA	Y	A	K	R	A	F	V	H	W	Y
ENST00000456324.5	3780	1449	876	1455	ZNF146	TAA	A	A	A	C	C	C	C	A	T	G	A	A	A	C	A	C	T	C	A	T	A	C	T	T	A	A	A	A	G	A	C	CAC	ACT	N	E	C	G	K	A	F	S	Q	F
ENST00000298717.9	1980	117	1740	123	METTL3	TAG	A	A	G	C	A	C	T	T	C	C	T	T	A	A	T	T	T	A	A	G	A	A	T	C	C	A	A	A	T	C	T	TTA	AAT	I	E	L	F	G	R	P	H	N	V
ENST00000239243.7	2195	78	801	1316	MSX2	TAA	G	G	A	A	G	A	C	C	A	G	A	T	C	C	C	T	G	T	C	C	A	C	C	A	T	G	T	A	C	G	G	TCC	CTG	S	S	F	S	L	P	F	P	I	S
ENST00000003100.13	3155	113	1527	1515	CYP51A1	TGA	A	A	A	A	G	G	T	T	G	C	A	A	G	A	A	A	A	C	T	A	G	A	A	G	C	A	A	A	C	A	T	AAA	TCA	F	A	Y	V	Q	I	K	T	I	W
ENST00000261889.9	3373	21	1671	1681	SNX1	TGA	G	G	G	T	C	T	C	A	A	T	C	T	G	C	T	T	G	T	C	C	A	T	C	G	A	C	T	C	C	A	T	TTC	CTG	G	E	Q	L	G	I	R	S	G	I
ENST00000334463.4	4218	116	3750	352	ERCC6L	TGA	G	A	A	T	G	T	A	A	C	C	T	G	T	T	A	A	C	A	A	T	A	A	T	T	C	A	A	C	G	A	A	AAT	AAC	E	T	L	V	K	R	G	K	E	L
ENST00000641407.1	2387	267	1926	194	MTHFR	TAG	A	C	T	G	G	A	G	T	G	A	G	G	C	C	G	A	C	G	G	T	A	A	C	A	G	T	C	C	A	C	C	AGC	GGC	G	G	S	M	T	L	R	P	D	A
ENST00000648566.1	2833	280	699	1854	BCL10	TGA	C	A	C	T	T	T	A	T	T	G	C	C	T	A	A	C	A	G	C	A	C	T	T	T	G	T	C	A	T	G	C	CAA	CGA	N	T	I	F	S	S	T	T	L	P
ENST00000411458.5	1495	28	1425	42	GPR137	TAG	G	A	T	G	G	G	G	G	G	C	A	T	G	C	C	C	C	C	T	G	C	C	G	T	G	T	T	C	G	A	G	CCC	TCC	T	E	Y	P	G	P	S	P	P	H
ENST00000592743.5	2501	50	2241	210	EZH1	TAG	C	C	C	T	C	C	C	A	G	G	C	C	C	T	T	C	C	T	G	C	A	G	C	C	A	G	A	G	G	G	A	CTT	GTC	A	K	V	V	M	V	N	G	D	H
ENST00000538927.1	571	132	378	61	ALG10	TGA	G	A	G	G	A	G	A	A	G	C	T	T	C	C	T	T	C	A	T	A	A	G	G	A	A	C	A	A	A	G	A	TTC	TAC	K	P	A	I	W	I	F	G	W	S
ENST00000254325.9	4375	270	2937	1168	RFX1	TAA	G	C	C	C	T	T	G	G	C	C	T	C	C	C	G	A	C	C	T	C	C	C	G	T	C	G	C	G	G	A	C	AGC	TCC	E	E	E	S	E	D	E	L	P	Q
ENST00000254190.4	4662	592	2406	1664	CHSY1	TAA	T	G	T	C	C	A	G	C	T	T	T	G	C	C	C	G	A	C	A	G	G	A	G	T	G	A	C	T	C	G	G	GCC	ACA	P	N	L	D	P	K	Q	Y	K	M
ENST00000316937.8	2555	224	1740	591	C7orf43	TAG	C	A	C	C	G	T	G	C	C	A	G	C	T	G	A	A	C	T	G	C	C	C	A	A	G	G	T	G	G	T	G	AAG	GTC	S	G	S	V	M	E	R	R	A	I
ENST00000249700.9	9150	185	1053	7912	TMOD2	TAA	A	C	T	T	C	C	T	T	G	A	G	G	A	G	G	A	A	G	C	C	A	G	A	C	G	A	A	G	T	T	G	AGG	CGA	M	E	I	A	Q	M	L	E	E	N
ENST00000551516.1	234	5	168	61	CPSF6	TGA	A	G	G	A	A	G	A	G	G	A	T	C	A	C	G	A	A	G	A	T	T	G	C	T	A	C	T	G	C	T	A	AGC	AGA	H	I	D	I	Y	A	D	V	G	E
ENST00000361168.9	1934	87	1494	353	CLK2	TGA	C	G	A	T	C	A	G	G	C	C	C	T	G	G	G	C	T	G	A	C	T	A	T	A	G	G	G	C	T	G	A	CGG	AGT	H	Q	L	F	D	L	I	E	S	M
ENST00000379638.9	3008	37	567	2404	REEP5	TAA	A	C	C	A	G	A	C	T	G	G	A	T	G	C	C	A	C	G	A	G	A	A	G	A	A	A	A	G	A	A	G	ACC	AGC	I	I	R	P	F	F	L	K	H	E
ENST00000397238.7	3494	267	2733	494	AGAP3	TAA	G	G	C	C	C	A	G	G	A	A	G	A	G	A	T	C	C	T	C	C	G	A	T	C	C	T	G	A	T	G	C	CTA	CTC	A	R	R	A	G	S	Q	E	C	A
ENST00000291458.9	720	7	432	281	CCDC58	TAA	A	G	A	G	A	G	A	T	T	C	T	T	T	A	A	G	T	A	A	G	A	A	A	C	C	T	C	C	G	A	A	GAA	AAT	D	L	T	L	L	K	Q	L	R	K
ENST00000256398.13	3148	76	1641	1431	ELP3	TAA	T	G	G	C	C	A	C	A	C	C	A	G	T	A	A	A	G	T	C	G	T	A	G	A	A	G	T	G	G	T	A	AAA	CTG	G	M	L	L	M	E	E	A	E	R
ENST00000178638.8	6098	126	1062	4910	CA12	TGA	G	G	T	C	C	C	C	G	G	A	G	C	T	T	C	G	C	A	C	C	C	G	G	A	G	T	C	A	G	A	G	GCT	CAC	I	L	S	L	A	L	A	G	I	L
ENST00000369485.9	4825	209	1791	2825	RNGTT	TAA	G	A	C	C	T	G	C	C	T	G	T	G	A	C	C	A	A	T	T	T	C	C	C	G	C	A	C	C	A	G	A	ACC	TTA	S	I	S	N	P	V	T	K	E	M
ENST00000265686.8	2668	99	2490	79	TCIRG1	TAG	G	G	C	C	C	A	C	T	G	C	A	G	G	C	A	G	T	A	G	A	C	A	C	C	G	T	C	G	C	T	T	GAC	GAT	A	V	M	T	V	A	I	L	L	V
ENST00000327423.11	10827	191	6453	4183	PRR14L	TGA	G	A	A	G	C	G	A	T	T	C	A	G	T	T	G	T	C	G	G	A	C	T	A	C	T	A	A	C	A	A	G	TGT	GGC	R	G	K	V	K	V	A	G	S	F
ENST00000254250.7	2161	231	639	1291	THAP1	TAA	A	A	A	A	A	T	G	A	A	A	T	G	T	A	C	G	A	C	C	A	T	G	A	A	G	T	T	G	A	T	A	GCA	CCA	K	T	A	Q	Q	R	C	R	R	Q
ENST00000219837.12	6422	72	1374	4976	KNOP1	TAA	A	C	T	C	T	A	G	A	G	T	T	T	T	T	A	G	A	A	G	G	T	C	G	A	A	C	T	G	A	C	T	GAT	GAA	A	D	S	L	Q	Q	N	L	Q	R
ENST00000519676.6	3663	129	873	2661	SLC25A30	TGA	C	A	A	G	C	C	A	A	G	G	C	T	G	G	T	T	T	A	G	G	T	T	A	A	A	G	A	A	G	T	T	TTG	GAT	Y	T	G	T	L	D	C	L	L	Q
ENST00000188312.6	2464	765	1188	511	ACTR6	TAA	G	C	A	A	C	A	T	T	T	T	T	G	A	T	T	A	T	A	G	T	T	T	A	A	A	G	A	G	A	A	G	ATT	GAT	V	S	V	V	L	P	E	N	P	I
ENST00000394588.3	1017	411	462	144	NMB	TGA	G	C	T	C	A	A	A	T	C	T	C	T	G	C	C	T	A	A	A	T	G	T	A	G	G	T	C	T	A	C	C	TCC	AAA	P	A	P	Q	I	Q	E	A	A	G
ENST00000300181.7	2318	690	1185	443	TSC22D4	TGA	G	C	C	T	C	C	C	T	T	C	C	C	T	C	T	G	C	C	T	C	C	C	G	G	G	T	A	A	C	C	C	GTC	TCC	E	Q	I	R	E	L	A	E	R	N
ENST00000313080.8	3582	274	2568	740	RHBDF2	TGA	C	C	G	C	T	G	G	G	C	C	A	C	A	C	A	C	G	T	C	G	T	G	G	A	C	C	A	G	G	T	C	CAC	CTG	V	S	L	L	A	F	A	G	L	F
ENST00000334211.12	4942	735	3615	592	ARAP1	TGA	G	C	A	C	A	G	G	A	G	C	C	C	A	C	T	G	C	A	A	C	G	C	G	T	C	T	T	C	T	C	T	GTC	AAC	W	P	S	E	P	S	R	V	S	R
ENST00000250535.5	1565	262	600	703	CDO1	TAA	G	G	G	G	C	A	C	C	A	A	A	C	C	C	A	A	C	A	A	G	A	G	G	T	C	G	C	T	C	G	G	AAC	AAC	A	V	S	L	H	L	Y	S	P	P
ENST00000620285.1	1216	54	750	412	NPIPB2	TAA	T	A	T	T	C	T	A	A	G	T	G	T	C	C	T	A	G	T	C	C	C	C	G	G	G	G	T	G	A	C	C	ATC	CTG	D	T	F	F	S	L	Q	L	C	A
ENST00000635200.1	948	50	507	391	AL031777.3	TGA	A	G	A	A	G	C	C	C	C	A	C	C	G	G	C	G	G	C	G	G	C	C	A	C	C	G	A	C	C	T	C	GCG	GCG	K	T	E	S	H	H	K	A	K	G
ENST00000316788.12	1276	103	579	594	AP3S1	TAA	A	A	A	T	G	T	A	A	A	A	A	G	G	A	A	A	T	T	T	T	C	T	C	C	C	G	T	C	C	A	A	AAA	TTT	Q	N	K	L	E	K	S	E	A	G
ENST00000005286.8	3480	153	3072	255	TMEM132A	TGA	C	C	C	T	C	C	A	C	A	G	C	C	A	C	C	T	C	G	A	C	G	G	G	G	C	C	T	A	G	G	A	TCC	AGC	A	Q	S	P	E	E	P	V	G	A
ENST00000376511.7	4511	552	2820	1139	PPP1R10	TAG	G	G	A	C	C	A	T	T	T	G	C	C	T	C	C	C	G	T	C	C	C	C	C	C	C	G	G	G	T	A	A	CCC	CTG	G	G	H	R	G	H	D	G	G	H
ENST00000307720.4	1830	108	1110	612	PPID	TAG	A	A	A	G	G	A	T	T	C	A	G	T	T	T	C	G	T	T	T	G	T	A	A	A	A	A	C	G	T	A	T	GCT	TTT	K	E	Y	D	Q	A	L	A	D	L
ENST00000361574.10	1803	62	804	937	R3HDM4	TGA	T	G	G	C	G	G	C	C	C	C	G	C	G	C	G	A	C	A	C	G	A	C	G	A	G	G	T	C	C	A	T	AGC	CAC	R	L	L	L	H	A	V	C	Q	Y
ENST00000369466.9	9439	21	3486	5932	TTF2	TAA	C	C	T	C	C	T	G	T	G	G	A	T	A	C	T	A	C	G	G	T	T	T	T	T	C	C	T	G	A	G	A	ATC	GGC	I	H	R	F	V	C	E	G	T	V
ENST00000332438.4	1773	20	1086	667	CCR10	TAG	G	G	C	T	G	C	G	A	A	T	C	T	A	C	A	A	C	A	G	G	G	T	C	C	T	C	T	C	T	G	A	AAC	GAC	L	G	L	R	F	R	Q	D	L	R
ENST00000536171.1	1959	16	729	1214	TMEM109	TGA	G	C	C	G	G	A	T	G	C	C	C	C	A	G	A	G	G	A	G	G	A	G	G	T	G	T	G	A	C	G	C	GAG	GAG	I	L	Y	A	L	L	S	R	L	T
ENST00000196551.8	741	72	612	57	RPS5	TGA	T	T	T	T	C	C	C	A	G	C	T	G	C	C	G	C	C	A	A	C	C	T	G	A	A	C	C	G	G	T	G	CGC	AAC	C	T	G	A	R	E	A	A	F	R
ENST00000374542.10	2558	150	2220	188	DAXX	TAG	C	T	G	C	C	T	C	C	C	C	T	T	C	T	A	G	T	C	T	C	A	G	A	C	T	C	T	C	G	T	G	GAT	TCT	H	G	L	V	T	S	S	L	C	I
ENST00000242285.10	1152	120	744	288	CLTA	TGA	A	G	A	G	C	C	A	C	C	C	T	G	T	C	A	C	G	T	G	G	T	C	G	C	C	C	C	G	G	A	C	CAC	GTG	V	N	D	I	D	E	S	S	P	G
ENST00000291539.11	2192	194	1779	219	PDE9A	TGA	G	G	A	A	A	G	C	G	G	G	G	G	G	C	C	G	T	G	T	C	A	G	A	G	G	A	A	G	T	G	A	GCC	TGT	W	E	S	R	D	R	Y	E	E	L
ENST00000542778.5	2465	243	1617	605	NELFA	TAG	A	A	C	C	A	C	C	T	G	C	C	T	C	C	C	T	G	T	G	T	A	A	C	C	A	G	T	A	C	C	C	TCC	GTG	Q	I	K	L	S	E	H	T	E	D
ENST00000317991.9	2695	192	2172	331	GRAMD1A	TGA	G	G	A	C	C	C	C	G	G	C	C	A	C	C	C	T	T	T	T	C	G	A	C	A	G	T	A	G	C	C	C	TCC	TTT	S	V	E	V	H	K	W	R	Q	I
ENST00000326181.11	3683	115	2010	1558	TRAF7	TAA	C	A	G	G	A	T	C	C	A	G	G	C	C	C	G	T	T	C	A	G	G	T	T	T	G	G	A	A	G	T	G	TGC	ACT	Y	D	R	S	L	R	V	W	S	M
ENST00000325954.9	3814	456	2433	925	RNF10	TGA	C	A	C	T	A	C	T	G	G	C	C	C	A	G	A	A	C	C	A	C	A	C	C	T	G	C	T	G	A	C	T	AAG	ACC	Q	N	S	F	S	Q	A	I	E	A
ENST00000393238.7	5992	341	1959	3692	TMCC1	TGA	T	G	C	T	G	G	C	A	C	A	G	A	A	A	G	A	T	C	C	C	C	T	A	C	T	T	T	T	C	T	T	AGA	CCT	V	S	T	V	A	N	C	V	V	P
ENST00000588649.7	3771	25	3690	56	POLRMT	TGA	C	A	C	C	C	C	G	T	G	A	G	C	C	C	G	A	C	T	T	C	T	T	C	A	T	C	C	A	C	C	T	AGC	TTC	Q	D	L	S	R	F	L	V	K	R
ENST00000254928.10	1841	19	1311	511	ERAL1	TGA	C	C	A	C	C	C	T	C	T	A	C	T	G	G	A	A	C	T	C	C	T	C	G	A	A	G	T	G	T	C	T	AAG	CTC	K	L	L	V	P	K	E	S	Y	V
ENST00000311051.7	2619	83	2124	412	APBB1	TGA	A	G	A	A	G	C	C	C	C	C	A	C	C	A	C	C	C	C	A	T	A	C	C	C	G	G	G	G	G	T	C	CCA	ACC	C	L	D	A	R	S	Q	A	S	T
ENST00000375772.7	2701	147	2334	220	MAGED1	TGA	G	A	T	G	T	T	G	G	A	T	A	T	T	G	A	G	T	T	G	G	G	T	C	T	T	C	T	T	T	G	G	GAG	GTT	R	I	P	F	T	F	W	A	R	Y
ENST00000449354.6	1119	66	435	618	MRPS25	TGA	G	C	C	A	T	G	A	C	T	G	T	A	C	G	A	G	G	T	C	G	G	A	G	T	T	G	G	A	G	G	A	GAG	CTG	K	E	I	M	E	H	I	R	K	I
ENST00000220058.9	2746	26	1167	1553	MTFMT	TAG	T	T	A	G	G	A	A	G	A	A	G	A	T	G	A	G	T	T	A	C	G	T	A	A	C	A	A	C	G	T	A	GAG	ATT	L	T	A	T	D	F	Y	N	G	Y
ENST00000370151.9	819	16	609	194	DPCD	TAG	T	T	G	G	C	C	C	C	T	G	A	G	C	G	A	C	C	C	A	G	A	A	C	G	T	C	A	G	G	G	G	CAG	ACC	D	A	L	L	S	F	A	H	A	N
ENST00000269576.6	2143	29	1752	362	KRT10	TAA	C	A	A	A	A	C	C	A	G	A	G	T	A	C	A	T	A	G	A	A	C	C	A	G	G	G	A	A	T	C	T	TAC	AGA	S	G	G	G	G	G	G	Y	G	G
ENST00000562955.2	13968	73	10125	3770	SZT2	TGA	G	G	G	A	G	T	G	G	A	C	T	G	G	C	T	C	C	T	C	C	G	C	C	C	A	G	G	T	C	T	C	CTC	CTC	G	K	T	S	L	T	V	V	F	R
ENST00000328965.9	2262	248	819	1195	OAF	TAG	G	G	T	G	G	G	A	G	C	A	A	C	C	C	G	G	A	C	C	C	A	T	C	C	C	T	A	G	G	A	G	GGC	CCA	W	Y	P	C	M	L	K	Y	C	H
ENST00000354724.8	2197	104	912	1181	HEY1	TAA	A	G	A	A	C	T	G	A	T	G	T	A	G	T	T	T	T	C	G	A	G	G	C	T	A	G	A	G	G	C	A	TTT	GCT	L	S	S	V	A	S	L	S	A	F
ENST00000326043.5	2669	835	1209	625	MAF	TGA	A	A	T	T	T	G	T	G	T	G	A	G	A	A	A	A	A	C	A	C	T	T	G	T	G	T	G	A	C	C	A	AAA	ACA	S	G	F	R	E	N	G	S	S	S
ENST00000263097.9	2149	54	927	1168	CNN2	TGA	G	G	C	T	C	C	C	A	G	C	A	C	G	C	A	T	C	G	G	C	C	G	G	A	G	G	A	G	G	A	C	TAC	GGC	Q	V	F	G	L	G	R	Q	I	Y
ENST00000308664.10	4453	674	2991	788	ATP2A2	TAA	C	C	G	C	T	T	C	C	T	A	A	A	C	G	A	G	G	T	C	A	T	A	A	C	G	T	C	C	A	A	G	GAG	CTG	Y	V	E	P	L	P	L	I	F	Q
ENST00000582322.1	2625	177	1605	843	SOCS6	TGA	A	A	G	A	T	T	G	A	G	A	A	C	C	C	A	T	C	A	C	G	A	A	G	A	G	G	A	C	A	T	T	TAC	CAC	R	L	T	N	P	V	S	R	F	M
ENST00000260731.5	5016	246	3168	1602	KIF11	TAA	T	T	C	A	C	T	T	G	G	G	G	G	T	T	T	C	C	A	A	C	T	A	G	A	C	C	C	G	A	G	C	CTT	AAC	G	G	V	P	F	F	Q	H	K	K
ENST00000272065.10	1474	18	474	982	ACP1	TGA	G	G	C	A	G	G	T	T	C	G	T	G	C	C	A	C	C	C	G	G	A	A	G	A	G	G	T	T	C	T	T	CAC	GCC	T	C	K	A	K	I	E	L	L	G
ENST00000366542.6	7059	283	4752	2024	CEP170	TGA	C	T	T	T	C	T	C	T	T	G	A	T	T	A	A	G	A	A	C	A	T	G	A	C	A	T	T	G	T	A	G	GAA	CAA	T	L	G	Q	P	E	A	R	A	L
ENST00000354185.9	4664	56	2349	2259	DDX21	TAA	T	T	A	G	A	A	A	T	A	G	A	A	G	A	A	C	T	G	G	T	T	T	A	C	G	A	A	A	T	G	A	CAA	GGT	F	R	G	Q	R	D	G	N	R	R
ENST00000419752.3	2002	106	585	1311	FLNB	TGA	A	A	C	C	C	C	A	T	C	C	C	T	A	C	G	G	G	G	T	G	T	T	T	G	T	C	C	G	A	C	C	GGC	TGG	K	W	G	R	N	T	S	L	A	A
ENST00000308406.9	3149	386	2448	315	MAPK7	TGA	G	G	C	C	C	C	C	A	G	C	C	T	G	C	C	C	C	A	G	G	A	C	C	T	C	C	A	G	T	C	C	CCC	GAC	Q	A	D	S	A	S	L	S	A	S
ENST00000275603.9	2584	84	1593	907	CCT6A	TGA	A	T	T	G	A	A	G	C	T	T	C	C	T	T	G	G	A	A	A	G	T	C	T	C	T	T	C	T	G	T	A	GGT	AAA	N	T	G	E	P	M	V	A	A	E
ENST00000356971.3	6227	490	1896	3841	ICK	TGA	C	T	G	T	C	T	G	C	C	T	T	G	G	A	G	C	G	G	C	T	C	T	A	C	G	C	A	T	G	A	A	CGA	CGG	Y	S	S	L	K	A	M	R	P	H
ENST00000426077.3	5922	424	1050	4448	TMEM185B	TAA	A	C	T	C	C	T	A	G	A	G	A	G	G	T	A	G	A	C	C	G	T	A	T	A	G	T	T	A	T	A	A	GAT	CCA	H	E	D	S	E	D	A	E	E	T
ENST00000225665.12	1692	136	942	614	SLC25A11	TGA	A	G	C	G	G	C	C	G	G	G	G	G	C	C	G	G	T	G	A	C	T	C	C	T	T	C	T	C	T	G	C	GGC	AGT	V	L	F	K	V	V	R	Y	E	G
ENST00000357242.10	5729	181	3360	2188	TBC1D8B	TAA	A	T	C	C	C	T	A	G	G	A	A	T	T	G	T	A	G	A	A	C	C	A	A	G	A	T	C	T	G	G	A	ATG	AAG	E	E	P	Q	W	S	F	A	F	E
ENST00000377208.7	4539	226	1257	3056	POU4F1	TGA	G	G	G	G	G	C	T	G	G	G	A	G	G	C	A	T	T	C	A	C	C	G	T	C	T	C	T	T	A	A	A	TAC	ACT	L	E	A	Y	F	A	V	Q	P	R
ENST00000297161.6	5031	374	2055	2602	BMPER	TGA	C	C	T	T	T	G	T	T	T	C	G	A	T	G	G	C	G	A	C	C	C	C	T	G	T	T	T	C	C	T	G	CGG	CAG	D	T	C	G	P	G	C	I	K	T
ENST00000329565.6	3264	171	264	2829	SNN	TGA	G	C	C	A	G	G	A	T	G	C	A	A	G	C	G	G	C	A	C	C	T	G	A	A	G	G	C	C	C	G	G	GGC	CAC	Q	R	I	S	Q	S	E	D	E	E
ENST00000264694.13	3202	189	2520	493	SNX25	TGA	G	A	C	T	A	C	A	C	A	A	A	T	A	T	T	G	A	A	C	C	G	G	T	C	G	A	A	A	T	T	C	GTT	CAA	N	A	R	H	G	I	I	K	I	F
ENST00000376473.9	1402	159	945	298	C6orf136	TGA	T	C	C	T	T	G	A	C	C	T	T	G	G	C	C	C	G	A	A	C	C	T	T	G	T	G	T	C	C	A	A	CCC	AAG	N	S	S	G	L	I	C	R	H	R
ENST00000380814.4	2121	499	1389	233	SLC46A3	TAA	G	C	T	G	C	T	A	T	T	G	A	T	A	T	G	T	C	C	G	A	G	A	C	A	G	A	C	T	T	C	G	TGT	GCC	Y	P	G	F	T	F	L	L	S	A
ENST00000367033.4	11508	822	5682	5004	PLXNA2	TGA	G	A	G	G	A	G	G	A	G	C	C	T	C	C	G	A	G	A	G	T	T	A	C	C	T	G	T	A	C	C	G	AGC	GAG	N	M	L	S	A	L	N	E	I	Y
ENST00000372281.8	2041	35	369	1637	TMEM254	TGA	A	G	T	T	G	T	C	T	G	A	A	A	G	T	C	A	A	A	C	A	A	A	A	A	C	C	G	C	G	A	A	ACT	CAA	G	E	S	L	Y	A	I	V	L	C
ENST00000420616.6	2477	518	1917	42	PEX5	TGA	C	A	G	T	G	G	G	A	C	G	G	G	C	G	A	C	C	C	C	G	T	C	C	G	G	T	T	T	G	T	A	CAG	CCC	R	G	P	R	G	E	G	G	A	M
ENST00000393600.8	1337	95	1017	225	FAM50A	TGA	G	C	A	T	C	C	A	G	G	A	G	G	C	C	G	C	C	T	A	G	C	A	C	A	T	G	A	A	C	A	G	CGC	ATC	L	L	S	D	A	T	V	E	K	D
ENST00000397912.3	2159	49	552	1558	PRKRIP1	TGA	C	A	A	T	G	T	T	T	G	C	C	A	C	A	G	C	G	G	G	G	T	A	C	C	A	C	T	T	T	G	A	CGA	GGG	K	E	K	K	L	L	A	K	K	M
ENST00000371217.10	2518	28	1821	669	TCTN3	TGA	A	G	A	A	A	A	G	A	A	A	A	T	A	G	T	A	T	C	A	G	A	G	A	T	C	C	A	A	C	T	C	ATG	ACT	G	Q	P	K	M	D	W	K	W	P
ENST00000242848.8	8018	349	5004	2665	ZC3H13	TAA	G	A	C	C	G	A	A	G	T	T	C	A	A	T	C	T	G	T	G	T	G	T	G	T	C	A	A	G	G	A	C	TCT	GTG	Y	T	S	A	P	M	V	D	N	E
ENST00000316939.3	1769	11	666	1092	GADD45GIP1	TGA	G	G	C	T	T	T	G	T	C	C	C	T	T	C	C	T	C	G	A	C	C	C	A	C	G	G	G	G	T	C	T	TCC	AGC	A	R	F	Q	E	L	L	Q	D	L
ENST00000375537.8	3965	7	3630	328	EHMT2	TGA	G	A	A	C	G	G	A	C	C	A	C	A	C	A	C	A	C	A	A	C	T	G	T	C	C	C	C	C	G	T	C	ACA	AAC	I	K	S	K	Y	F	T	C	Q	C
ENST00000334801.7	10005	965	4497	4543	BCL9L	TAG	A	A	G	T	C	G	C	T	G	C	C	A	G	C	T	T	C	C	C	G	T	C	C	A	A	C	C	G	G	T	A	TTC	CCC	P	H	M	L	S	P	Q	G	S	L
ENST00000396675.7	2133	67	1449	617	ICA1	TGA	A	T	C	T	G	T	A	C	C	C	T	T	C	A	C	G	T	A	A	C	T	C	G	T	T	A	A	G	C	A	C	GCA	AAT	N	M	K	D	L	Q	A	S	L	Q
ENST00000202017.6	1957	85	399	1473	PDRG1	TGA	G	A	C	T	C	A	A	G	A	A	C	C	A	A	G	G	A	A	A	G	T	T	C	T	A	C	T	G	G	A	A	GGA	AAA	L	D	K	E	I	E	K	L	R	K
ENST00000346416.7	2080	112	1761	207	CDK5RAP1	TGA	C	C	T	G	A	G	A	G	G	A	T	G	G	C	G	T	T	A	T	A	C	G	T	C	T	T	C	T	C	A	G	TGC	TAT	A	E	M	E	D	V	N	N	P	G
ENST00000439028.3	2191	126	1194	871	S1PR5	TGA	C	A	C	C	C	T	C	G	G	C	C	C	A	C	A	G	A	C	G	T	C	G	G	C	C	A	A	G	A	C	T	GAC	GCA	R	R	C	L	P	P	G	L	D	G
ENST00000310015.11	12045	531	2343	9171	SP3	TAA	A	T	A	T	T	A	C	A	C	A	A	A	T	G	A	G	G	T	A	A	C	A	G	A	G	T	A	A	A	G	G	GAG	ATG	G	T	T	L	I	L	A	N	I	Q
ENST00000321341.11	9031	203	1752	7076	ME2	TAG	A	A	G	C	A	C	T	C	C	C	C	T	G	A	A	G	A	C	A	A	T	A	G	T	G	T	C	C	T	C	C	GAA	ACA	Y	A	N	K	M	A	F	R	Y	P
ENST00000249806.11	2228	144	933	1151	CLN6	TGA	G	T	C	C	C	T	G	G	C	A	C	C	A	C	A	C	G	G	C	T	G	A	C	G	A	C	T	G	C	A	C	CAC	CGG	L	F	S	S	F	A	L	T	L	L
ENST00000013125.8	4354	319	2538	1497	MAP4K5	TAA	G	C	A	A	C	A	G	A	A	A	C	T	G	C	A	T	T	G	A	T	A	A	A	A	G	T	A	C	A	G	G	TAC	AGT	S	D	E	V	T	Q	E	I	S	D
ENST00000232375.8	3499	26	1407	2066	PFKFB4	TGA	C	C	A	T	G	T	T	C	A	T	C	C	A	G	A	C	C	A	C	T	C	G	T	C	C	G	T	G	G	C	A	CAG	CAC	V	L	K	L	T	P	V	A	Y	G
ENST00000319725.10	3153	104	1716	1333	FUBP3	TAG	G	A	C	A	G	C	G	T	C	C	T	C	G	G	A	C	G	A	G	G	A	C	C	G	A	C	A	C	C	C	G	CAG	GAG	Y	Y	K	K	Q	S	H	A	A	S
ENST00000366899.4	2589	152	1446	991	DUSP10	TGA	C	A	A	T	G	G	T	C	T	G	G	A	T	G	T	G	T	T	G	G	C	A	G	A	G	G	T	G	C	G	G	GTG	GTT	D	A	Y	K	F	V	K	G	K	R
ENST00000374843.9	1093	61	783	249	HLA-DMA	TGA	T	T	C	T	T	C	C	A	G	A	C	C	A	C	A	G	T	G	G	A	C	T	C	G	T	T	C	C	G	A	A	GAC	GGT	T	A	I	A	Y	W	V	P	R	N
ENST00000405442.5	1851	116	1644	91	EIF3D	TAA	A	C	C	A	G	T	G	A	T	G	T	G	G	T	C	A	A	A	G	A	A	G	G	A	G	A	A	G	A	A	G	ACT	GAA	M	K	L	E	E	G	K	Y	L	I
ENST00000307712.11	3843	225	2295	1323	SEC23A	TGA	A	G	T	G	C	T	A	A	T	A	A	T	G	T	C	G	T	C	G	T	G	A	C	C	T	G	T	G	T	C	G	GCT	GCT	R	F	L	L	S	K	V	N	P	S
ENST00000269195.5	3847	103	1677	2067	GALNT1	TGA	G	A	C	C	A	A	A	T	T	T	A	C	A	C	T	T	A	T	A	A	A	G	A	C	C	G	T	C	C	C	A	TTC	ATA	P	V	K	L	T	L	Q	H	V	N
ENST00000344908.9	2135	100	1857	178	MAP3K2	TAG	C	A	G	C	C	A	G	T	A	A	C	C	T	C	A	C	T	A	T	T	A	C	G	T	G	T	T	T	G	T	A	CAC	TAT	I	F	K	I	A	T	Q	P	T	N
ENST00000566866.5	2986	160	2739	87	EIF3C	TGA	G	C	T	C	T	C	C	A	C	T	C	T	G	C	A	T	C	C	G	G	C	A	G	A	C	T	C	T	G	A	C	TAC	GCC	G	S	L	V	E	N	N	E	R	V
ENST00000316052.6	842	57	735	50	EXOSC4	TGA	C	C	A	C	C	C	A	G	C	C	A	C	C	C	A	G	G	G	G	G	T	C	G	T	T	C	T	A	T	C	T	GAC	GGG	I	A	L	L	E	M	D	A	R	L
ENST00000300870.15	3268	160	2229	879	ZNF267	TAA	A	A	A	T	G	T	A	A	A	A	C	A	T	T	T	C	A	A	A	A	A	G	A	G	A	T	C	A	T	A	C	CTT	AAA	G	K	A	F	S	Y	R	S	Y	L
ENST00000441582.2	3662	50	3585	27	ZBTB38	TGA	G	T	G	G	C	A	A	G	A	A	T	T	A	T	T	C	C	T	G	T	T	G	T	A	A	A	A	G	G	T	G	CTT	GTC	K	H	L	F	K	S	P	S	Q	Q
ENST00000542447.6	4223	129	1242	2852	CADM1	TAG	A	T	C	A	G	C	C	T	T	T	T	T	G	C	T	A	C	T	T	C	A	T	G	A	G	A	A	A	G	A	A	ATC	TTC	I	I	L	G	R	Y	F	A	R	H
ENST00000370801.8	6412	476	2709	3227	AC118549.1	TGA	C	A	T	G	G	A	A	G	A	G	A	A	C	A	G	A	C	A	A	A	C	G	A	C	C	T	T	T	C	A	T	AGA	AAC	S	D	C	L	H	E	T	D	I	H
ENST00000368809.1	616	77	291	248	S100A10	TAG	G	C	A	G	A	A	A	T	G	A	G	C	A	G	A	A	G	A	A	A	G	G	G	A	A	G	A	C	G	A	A	AAG	AAG	D	P	L	A	V	D	K	I	M	K
ENST00000595790.5	1225	358	693	174	FAM71E1	TAA	G	A	G	C	C	C	C	A	A	G	G	C	G	G	A	G	G	A	C	G	C	A	C	T	T	C	C	C	G	T	G	GAG	CAG	Q	L	E	V	K	L	N	T	S	R
ENST00000341084.7	4186	180	2514	1492	RNF19A	TAG	G	C	C	C	A	T	A	A	A	T	G	C	T	T	T	A	A	A	G	T	C	A	G	A	C	T	T	A	A	C	G	ATT	GAA	V	S	Q	L	N	H	I	A	E	E
ENST00000360652.7	1979	466	1362	151	PCED1A	TAG	A	C	T	G	G	A	T	C	T	T	G	G	G	G	G	G	T	C	C	G	G	T	A	C	A	G	G	G	G	C	T	GGG	CCT	R	G	M	P	R	Y	V	P	N	S
ENST00000272444.7	1653	42	1131	480	DUSP11	TGA	T	A	C	A	A	A	C	C	T	G	T	C	C	G	A	C	C	C	A	G	G	T	A	A	G	G	G	T	T	G	T	CAG	ACC	P	P	G	P	P	G	E	D	Y	S
ENST00000405460.9	19557	99	18918	540	ADGRV1	TAG	C	A	C	C	T	C	A	C	T	A	A	C	C	G	T	C	C	A	C	T	C	A	C	A	G	C	C	G	C	T	A	CTG	CAC	E	F	D	D	L	I	F	A	L	K
ENST00000366932.4	7765	24	846	6895	RRP15	TAA	A	G	C	A	T	C	A	T	A	G	G	A	A	A	C	A	T	A	G	T	C	T	C	A	G	T	G	A	A	C	G	ACA	GAT	A	K	Q	T	E	V	K	S	E	E
ENST00000293261.8	2263	20	1377	866	TMEM143	TGA	G	T	A	G	A	A	C	C	T	A	C	C	T	C	C	T	C	T	A	C	A	A	T	G	A	C	G	A	C	C	C	TCC	ATC	V	T	F	N	G	T	R	A	L	A
ENST00000267205.7	2435	55	633	1747	RHOF	TGA	C	C	C	A	G	G	G	C	A	G	A	C	A	C	T	C	G	T	C	G	T	C	C	G	T	C	T	C	G	G	C	CTC	CTG	C	E	Q	I	R	A	A	L	Y	L
ENST00000341446.9	6703	146	753	5804	BRI3BP	TGA	A	G	G	T	C	A	G	C	C	G	G	C	C	G	A	A	C	A	G	G	A	A	C	C	T	C	G	C	C	A	G	AAG	GAC	G	F	Y	W	R	S	S	P	S	G
ENST00000396987.7	6298	927	1368	4003	GPAT4	TGA	G	C	C	T	G	C	C	T	C	C	A	G	C	C	C	T	C	G	C	C	G	A	G	G	A	C	A	G	G	A	A	TCC	CGC	K	S	A	I	A	R	Q	G	G	L
ENST00000615008.4	594	181	381	32	TMEM230	TGA	G	G	T	T	C	T	G	A	C	C	A	A	T	C	A	G	T	C	C	A	C	T	A	C	T	G	T	G	G	A	C	GAC	CCT	S	T	S	R	E	Q	K	K	A	D
ENST00000300107.7	4695	189	1899	2607	CLPX	TAA	A	C	T	G	T	C	A	T	A	T	T	G	C	C	G	A	C	A	A	A	C	G	T	C	G	T	A	G	A	C	G	AGC	AAC	I	V	C	V	E	V	D	K	E	V
ENST00000395633.5	704	105	504	95	ATP5F1D	TAG	G	C	G	A	G	C	C	A	G	C	C	G	C	G	A	G	G	T	C	C	C	G	G	A	A	G	T	G	G	T	C	GAG	CTG	A	V	T	L	D	M	L	D	L	G
ENST00000409299.8	5690	103	636	4951	PXMP4	TAA	T	G	C	A	G	C	C	C	T	G	A	G	G	T	A	A	C	C	T	C	C	C	T	G	C	C	G	A	G	A	A	AAT	TCC	V	W	G	L	V	L	W	L	F	E
ENST00000356891.4	2829	113	975	1741	C12orf29	TAA	A	A	T	G	C	A	A	A	T	A	A	A	A	A	T	G	T	A	G	T	T	T	A	T	A	A	T	A	T	A	G	GTA	GAT	P	D	T	Y	M	N	S	R	P	V
ENST00000339994.4	2801	568	1170	1063	KCNJ11	TGA	G	C	C	A	T	G	G	T	C	T	C	T	C	C	C	T	G	T	C	C	C	T	T	A	G	A	C	C	T	C	T	TCC	CTG	T	P	L	C	T	A	R	Q	L	D
ENST00000549920.6	643	35	564	44	RPL18	TAA	C	C	C	T	G	G	A	T	C	C	T	A	C	C	A	A	A	A	A	C	A	T	C	G	G	A	G	C	C	G	A	AAC	AAA	L	S	G	P	R	K	G	R	E	V
ENST00000617138.4	635	105	456	74	MDK	TAA	G	A	A	A	C	A	C	A	T	C	A	A	A	C	A	T	T	A	C	C	T	T	A	A	C	A	C	C	C	C	T	TAC	CAT	N	H	A	L	P	C	P	S	H	S
ENST00000343028.9	4315	216	1710	2389	TM7SF3	TAG	A	T	G	C	C	C	A	G	G	G	G	C	T	G	T	C	T	T	C	G	T	T	T	C	C	G	C	A	A	G	A	CTG	CTT	K	Q	E	R	E	R	R	V	T	N
ENST00000575771.5	852	428	375	49	NAA38	TGA	C	C	A	C	G	A	T	G	G	C	G	C	T	C	T	C	T	A	T	G	C	C	T	C	C	G	G	G	C	C	A	CTC	TAT	V	I	L	G	S	A	Q	E	F	L
ENST00000619836.4	4252	273	1023	2956	PDIK1L	TGA	C	A	C	A	T	A	T	T	A	T	T	T	G	G	C	A	A	A	G	G	G	T	C	G	A	C	G	A	T	A	G	ACG	GAA	L	I	P	V	K	K	K	S	M	N
ENST00000379143.10	1276	160	783	333	PCNA	TAG	G	C	A	T	T	C	T	T	A	A	A	A	T	T	C	T	A	G	G	A	A	G	A	A	G	T	A	G	G	A	G	TCT	GGA	L	N	F	F	T	K	A	T	P	L
ENST00000457855.1	4308	11	3642	655	BRPF1	TGA	T	A	C	T	G	C	T	C	A	A	C	A	C	T	A	G	T	G	A	T	A	G	C	G	A	C	C	A	G	A	G	GAT	AGT	L	G	V	N	Q	D	L	D	K	E
ENST00000359237.9	1119	274	636	209	PLAC1	TGA	T	C	C	T	C	A	G	G	T	T	T	G	G	G	T	A	C	C	T	G	G	G	T	T	A	G	T	A	T	A	G	ATG	TCC	C	P	P	C	V	F	S	E	E	E
ENST00000505788.5	2079	95	1296	688	2024-09-11	TAA	A	T	G	A	T	A	C	C	C	T	C	A	A	A	A	G	G	C	A	C	G	T	C	T	C	G	G	T	T	C	C	GAA	ACG	D	K	K	K	E	L	E	E	E	V
ENST00000355354.13	5228	117	915	4196	CD47	TGA	A	G	T	G	A	A	G	T	G	A	T	G	G	C	A	A	T	A	A	G	G	A	T	C	C	T	C	C	A	A	C	AAC	AAT	L	S	L	C	I	A	A	C	I	P
ENST00000339241.1	2348	187	957	1204	SPRY1	TGA	T	T	T	T	T	G	G	A	G	G	T	G	G	A	C	T	A	C	C	A	A	A	T	G	G	G	A	C	T	G	G	TCA	CCA	L	L	C	Y	P	P	A	K	G	C
ENST00000344920.9	6421	168	3258	2995	NNT	TAA	A	T	A	T	T	A	A	G	G	A	T	C	A	G	A	A	G	A	C	T	A	T	C	C	T	A	A	G	A	G	A	AAG	CAG	Q	V	I	V	M	K	R	S	L	G
ENST00000395663.1	697	41	153	503	ATP5F1E	TAA	T	C	T	G	T	T	T	G	G	G	A	A	G	A	A	G	G	A	A	G	A	A	A	T	G	A	A	A	G	T	G	GAA	AAG	V	A	Y	W	R	Q	A	G	L	S
ENST00000305963.2	3738	388	393	2957	MMGT1	TAA	G	A	T	T	T	T	T	A	C	A	A	A	T	T	G	C	T	G	C	G	T	C	A	C	T	A	A	G	C	T	C	CGT	CGT	D	T	L	R	N	H	P	S	F	Y
ENST00000321560.4	2578	47	756	1775	PLD6	TAA	C	C	A	A	G	A	A	T	G	G	G	G	C	C	C	A	A	A	C	C	G	A	A	A	G	C	G	A	C	C	T	ACC	CAA	E	R	I	W	E	Q	F	N	P	T
ENST00000633531.1	1653	121	1062	470	PON2	TAA	A	T	T	G	T	A	C	T	T	T	T	G	G	C	T	C	A	A	G	T	G	T	T	A	T	G	T	T	C	C	G	CTC	GAA	R	I	Q	N	I	L	S	E	K	P
ENST00000399464.7	5207	23	4686	498	NEURL4	TGA	G	G	G	G	T	G	A	G	A	C	A	C	C	A	A	G	G	T	G	G	G	C	A	T	G	G	T	C	G	T	C	GAA	GTG	V	C	V	R	P	G	S	Y	T	P
ENST00000409523.1	747	338	378	31	C2orf76	TGA	A	A	A	C	A	T	C	T	C	G	A	G	G	G	G	T	C	C	T	A	C	T	T	T	A	C	C	C	T	A	A	TGG	TCC	E	L	V	L	S	L	E	D	D	E
ENST00000525158.1	530	181	270	79	TIMM10	TGA	G	G	T	C	C	C	T	G	T	C	A	G	T	A	C	G	T	C	C	G	G	G	T	C	T	C	G	A	G	A	C	GCA	CCT	A	E	L	S	K	G	E	S	V	C
ENST00000299163.7	12927	16	1047	11864	HIF1AN	TAG	C	C	T	G	C	C	A	G	G	G	G	T	C	C	A	A	C	A	T	A	G	C	C	G	G	G	A	A	C	T	A	AAC	TAC	A	P	T	P	K	R	I	E	Y	P
ENST00000372879.8	514	12	375	127	TOMM7	TAA	G	A	G	A	T	G	G	G	A	C	A	T	C	A	G	G	C	T	C	G	G	T	C	T	C	G	T	G	T	G	T	GGA	CTC	K	L	G	V	Q	D	Q	P	G	Q
ENST00000255688.8	758	61	492	205	RARRES3	TGA	A	G	C	A	G	C	C	A	C	A	A	A	A	C	C	G	A	C	A	G	C	G	A	A	A	A	A	A	A	A	C	GCC	ACA	H	F	V	T	Q	L	R	Y	G	K
ENST00000266674.10	4583	283	2721	1579	LGR5	TAA	T	T	A	A	T	A	T	G	T	G	A	A	G	C	T	C	T	G	T	A	C	C	C	T	G	T	T	T	A	C	G	CTC	TGT	E	K	Q	S	C	D	S	T	Q	A
ENST00000167462.9	3480	130	3045	305	LLGL2	TGA	G	C	A	C	A	C	A	C	T	A	C	T	A	A	G	C	G	C	G	T	C	G	G	A	C	C	T	G	C	G	A	CGA	GCG	D	G	E	E	K	Q	P	G	L	V
ENST00000381334.10	1931	233	972	726	TMEM165	TAA	C	A	A	G	C	T	G	T	T	T	G	T	T	T	T	T	T	G	G	T	C	T	T	A	G	T	C	C	C	G	A	TTT	GGT	V	G	H	C	L	C	T	G	L	A
ENST00000373255.9	1932	214	1116	602	H2AFY2	TAG	C	C	G	C	C	G	C	A	C	T	T	T	C	G	A	A	C	C	G	C	A	G	C	T	C	G	A	A	C	C	G	AAG	GCC	K	Q	T	A	A	Q	V	T	L	K
ENST00000290921.10	2297	182	1320	795	CTBP1	TAG	C	C	C	G	G	G	A	G	G	A	G	C	T	G	T	T	G	A	C	C	A	G	T	G	A	C	C	G	C	A	C	TTG	CAG	T	G	I	P	A	A	V	E	G	I
ENST00000543872.6	3477	264	2973	240	SMG8	TAA	G	T	G	T	T	T	T	C	C	A	G	C	C	A	A	C	A	C	A	A	T	G	A	C	G	G	A	A	T	T	C	CAA	ACA	Q	E	I	T	L	P	P	D	G	L
ENST00000349721.8	5748	94	4770	884	SMARCA2	TGA	T	C	A	G	T	A	T	G	G	A	C	C	T	G	A	G	T	A	G	T	A	G	G	C	A	G	G	G	T	G	A	GAG	GAT	L	N	K	K	D	D	K	G	R	D
ENST00000366773.8	2160	36	2034	90	ERMARD	TGA	A	A	A	C	T	T	G	T	A	A	G	T	C	A	T	T	C	T	C	A	T	G	A	A	A	T	G	A	A	C	A	TTA	CTC	N	L	V	A	Y	T	S	Y	E	K
ENST00000380989.6	3487	69	3114	304	PITRM1	TGA	G	C	A	G	C	C	G	T	G	G	C	G	C	A	A	C	C	T	A	C	T	A	G	G	T	C	C	T	A	C	C	CAA	ATC	A	H	R	E	Q	L	F	A	V	S
ENST00000281273.8	4023	257	1245	2521	QTRT2	TGA	G	A	T	C	T	T	G	C	A	A	A	T	A	T	C	T	A	C	G	A	A	C	G	G	A	C	A	C	C	T	A	TCT	GCA	H	L	L	V	T	N	E	L	L	A
ENST00000356924.9	3035	22	1818	1195	ABCD4	TGA	A	G	C	T	C	T	G	G	C	T	T	T	T	A	A	G	G	T	G	A	A	A	C	T	A	A	G	A	G	T	A	GAA	GTG	E	V	E	S	E	L	Y	R	I	G
ENST00000324932.12	6726	183	5400	1143	NUP98	TGA	G	C	C	C	C	A	G	G	C	A	C	T	T	G	T	C	C	G	A	G	G	G	T	T	G	T	C	G	G	T	C	CTG	AGC	T	S	D	S	T	P	D	P	Q	R
ENST00000378827.5	3545	1197	1188	1160	BMP2	TAG	T	A	C	A	G	C	A	A	A	A	T	T	A	C	G	C	T	G	T	G	G	G	T	G	T	T	G	G	G	A	G	CGC	TGT	T	L	V	N	S	V	N	S	K	I
ENST00000256151.8	1585	11	723	851	CCDC59	TAA	A	C	A	T	T	T	T	G	T	T	C	C	T	T	G	T	A	A	A	A	A	G	A	A	C	A	T	A	A	A	A	TGT	AAA	R	R	K	Q	E	R	E	E	A	Q
ENST00000369888.6	5982	119	2676	3187	ZNF512B	TGA	G	C	A	T	G	G	T	G	C	G	T	G	G	G	A	A	A	A	G	T	C	C	G	C	G	G	A	A	C	G	A	AAG	GAA	K	R	G	R	K	P	K	E	R	T
ENST00000392476.6	2957	559	2157	241	SEC14L1	TGA	C	A	G	C	T	G	C	C	A	A	G	A	A	C	G	T	T	T	T	A	G	C	G	G	T	A	G	A	C	C	T	TGC	TTT	Y	Y	T	E	V	I	G	S	E	D
ENST00000244137.12	1907	31	1479	397	PEPD	TAG	A	G	C	C	A	G	C	C	A	G	A	A	A	G	A	A	C	C	C	C	G	G	T	C	T	C	T	T	C	C	C	AAG	CCC	R	G	F	G	G	V	R	I	E	E
ENST00000299299.4	787	32	312	443	PCBD1	TAG	A	C	C	C	T	G	C	C	C	T	T	C	C	A	C	A	G	T	A	C	C	T	G	T	G	A	C	G	A	T	G	ACA	ATG	L	Q	A	E	K	L	D	H	H	P
ENST00000327787.13	3597	23	2643	931	FAAP100	TGA	C	C	A	G	G	C	G	G	G	C	C	T	G	G	T	C	G	T	C	C	T	A	C	T	C	C	G	A	C	C	C	CTG	CTG	Q	I	H	A	N	H	E	T	L	L
ENST00000537561.5	5943	75	477	5391	NUDT16	TGA	T	A	C	A	T	G	A	T	A	C	C	A	G	A	G	A	G	A	G	T	C	T	A	G	G	T	T	A	T	T	C	AGA	GAG	P	T	F	L	E	N	S	F	I	G
ENST00000349004.6	2971	94	1125	1752	NDRG3	TAA	G	C	A	G	A	T	G	C	T	C	C	T	C	C	G	T	C	C	T	G	T	G	G	A	G	G	T	A	C	C	A	TGC	TCC	R	S	R	T	H	S	T	S	S	S
ENST00000587250.4	4162	117	681	3364	RND2	TGA	G	G	G	G	C	T	A	G	G	A	G	A	G	G	T	A	C	T	C	C	A	A	C	G	T	C	G	A	A	A	A	ATG	CTC	T	V	A	S	L	G	R	G	H	R
ENST00000246535.4	1157	32	1074	51	PDCD2L	TAG	A	G	C	A	T	T	T	C	C	T	T	T	T	G	A	A	T	T	T	G	T	T	A	T	T	A	A	G	T	A	G	AAG	TTT	M	L	K	S	A	N	L	G	L	S
ENST00000611074.4	3586	80	2268	1238	RAVER1	TAA	G	T	G	G	C	T	G	G	C	A	C	C	A	C	T	T	T	T	A	G	G	A	G	A	A	G	G	C	G	A	A	TTC	ATT	L	K	T	P	L	G	G	Q	K	R
ENST00000578186.2	583	26	309	248	HIST2H4A	TAG	G	C	C	G	C	C	G	C	T	C	C	A	G	C	G	G	A	G	G	C	T	T	C	G	G	C	A	T	G	T	C	GGC	GGA	E	T	R	G	V	L	K	V	F	L
ENST00000269097.8	1533	231	1038	264	G6PC3	TGA	C	T	T	C	T	T	G	T	G	T	G	C	C	C	C	T	T	C	T	C	A	C	C	T	A	C	C	C	G	C	C	TCC	TCT	L	D	W	L	G	H	P	P	Q	I
ENST00000469144.5	668	234	396	38	C19orf24	TAA	A	T	G	C	A	G	C	C	A	T	G	T	C	A	A	C	A	A	G	G	G	T	C	G	G	G	C	C	G	C	T	CAA	GAA	T	A	Q	D	A	E	A	P	L	P
ENST00000366728.6	842	13	723	106	GUK1	TGA	C	C	C	C	C	G	A	C	C	C	A	G	C	G	G	G	G	T	C	C	T	A	C	A	A	G	G	T	T	G	G	GGG	CTG	L	A	V	C	S	R	H	P	G	P
ENST00000356436.8	1116	84	879	153	TBC1D7	TGA	A	C	G	C	A	C	C	C	G	C	T	G	G	C	G	A	A	C	T	T	A	C	C	T	G	G	C	C	C	C	A	AGC	TCA	L	T	F	K	I	K	V	M	A	L
ENST00000264914.10	4852	62	1599	3191	ARSB	TAG	G	A	T	T	T	C	A	G	G	G	A	G	G	G	T	A	G	G	T	T	C	C	C	G	G	G	G	T	G	T	G	ATG	TGG	R	H	D	L	S	R	E	Y	P	H
ENST00000302362.11	868	45	552	271	COPRS	TGA	G	T	G	T	G	G	A	G	C	T	T	T	C	T	A	G	A	A	G	T	C	G	T	A	G	C	A	G	T	T	T	GAT	GAA	E	S	I	S	Q	E	L	K	P	W
ENST00000649463.1	7908	511	6219	1178	KAT6B	TAG	A	C	A	A	C	G	T	G	G	G	C	A	G	G	G	A	A	G	A	G	T	A	C	A	T	C	C	T	C	G	G	AGG	AGA	Q	M	G	M	M	G	T	Q	P	Y
ENST00000567468.5	1713	13	669	1031	GGA2	TAA	T	C	A	G	C	A	A	G	T	C	C	A	G	C	T	T	C	C	C	T	C	A	C	T	A	C	G	G	T	A	T	TTC	CCC	P	P	P	S	P	W	P	K	S	S
ENST00000401642.8	3162	120	2052	990	SCFD2	TGA	G	C	A	T	C	C	G	C	T	A	A	G	A	C	T	T	C	G	G	T	T	C	C	A	G	A	C	C	T	A	C	TTC	GGC	T	V	S	E	V	K	M	V	K	D
ENST00000334310.10	3075	158	1071	1846	TEAD1	TGA	A	C	A	T	G	G	T	T	A	T	T	T	A	C	A	G	G	A	A	A	T	G	T	T	C	G	G	A	C	A	T	GAC	AAG	M	M	N	S	V	L	E	N	F	T
ENST00000332439.5	3489	132	684	2673	CYB5D1	TAG	G	C	A	A	G	G	A	G	A	T	G	T	A	G	T	T	G	A	G	G	C	A	C	T	C	T	A	G	T	A	G	TTG	GAG	K	Y	E	G	K	N	L	N	M	D
ENST00000453384.7	1099	1	804	294	RAB34	TGA	C	C	C	C	T	G	G	A	C	A	T	T	T	T	C	G	A	G	A	C	C	T	C	C	T	T	A	C	T	C	C	GCT	AGA	L	F	L	V	G	S	K	K	D	L
ENST00000370268.8	4305	37	2067	2201	ZNF185	TAG	C	G	A	C	C	C	C	C	C	A	C	C	G	C	T	T	C	T	C	G	A	A	G	A	G	T	A	T	C	G	T	TTC	CTC	P	K	I	T	L	E	H	L	G	I
ENST00000370775.2	1244	67	339	838	RTL8A	TAG	G	C	C	G	G	G	A	G	A	C	C	C	T	C	T	T	C	A	G	G	A	G	C	A	G	G	A	G	G	A	G	TTC	GAC	K	V	T	F	L	I	T	R	L	T
ENST00000546500.5	4121	615	960	2546	HNRNPA1	TAA	T	T	A	G	G	A	A	A	C	A	A	A	G	T	T	T	A	G	A	A	G	A	C	G	G	T	G	A	C	G	G	TTT	AGA	S	N	F	G	P	M	K	G	G	N
ENST00000358290.9	1782	118	900	764	HSD17B11	TAA	G	C	A	C	C	T	A	G	T	T	T	T	C	A	A	C	G	C	G	A	A	A	G	T	A	A	A	A	T	A	T	CAA	GCG	L	T	E	Q	K	M	I	F	I	P
ENST00000310682.6	2042	59	1347	636	SETD6	TAG	C	A	G	T	T	T	C	C	C	T	G	T	T	T	G	A	A	C	A	G	T	C	G	A	G	G	T	T	G	T	T	AGT	ACA	L	Q	T	Y	A	T	D	L	K	T
ENST00000269445.10	5049	458	2007	2584	DYM	TGA	G	G	G	C	A	G	G	A	T	G	C	T	C	C	A	G	C	C	T	T	A	G	G	T	A	C	C	A	C	T	T	GAC	TCC	K	K	F	P	E	L	K	F	K	Y
ENST00000528647.5	2995	286	1986	723	SYBU	TAA	A	T	A	G	A	A	G	T	T	G	T	T	G	C	C	A	A	A	A	C	T	A	T	G	C	C	T	T	C	C	G	ACC	AAA	V	A	A	P	V	V	P	T	V	L
ENST00000380739.6	2476	60	1137	1279	SERPINB1	TAG	A	A	G	A	A	A	G	A	G	A	C	T	G	T	C	C	C	C	T	T	C	T	T	T	T	A	G	A	G	G	G	CCT	TCC	G	T	E	A	A	A	A	T	A	G
ENST00000392590.3	1536	68	723	745	CDCA4	TGA	G	C	A	G	G	A	G	C	C	C	T	G	A	C	C	A	G	A	G	G	T	G	G	T	C	C	T	A	G	A	G	ACC	GAG	D	T	V	L	T	G	M	M	G	G
ENST00000374518.6	7759	69	3846	3844	BMS1	TGA	G	C	C	T	T	T	G	G	A	C	T	G	G	G	A	C	G	T	T	A	A	C	C	G	G	G	A	G	T	C	G	CAG	TTG	N	K	E	H	F	R	A	K	Q	K
ENST00000253754.8	2257	39	990	1228	PDLIM4	TGA	G	C	T	G	G	G	A	C	C	C	T	G	C	C	T	G	C	T	C	A	A	G	G	T	G	G	A	A	C	C	G	GTC	CTC	C	S	D	C	G	L	N	L	K	Q
ENST00000228820.9	4449	170	1014	3265	PARP11	TGA	T	T	T	C	A	C	T	T	C	C	A	A	A	T	A	C	T	T	T	C	A	G	A	T	A	G	T	T	C	A	T	CAT	TTT	N	G	D	S	K	Y	M	R	P	P
ENST00000504169.2	3542	162	1740	1640	CDKN2AIP	TAA	T	G	T	G	T	C	C	A	A	A	A	T	A	A	T	C	A	T	T	A	A	G	A	A	C	T	C	C	T	A	C	CTA	TTA	A	L	K	L	F	L	K	K	K	V
ENST00000354831.11	3895	190	3657	48	NRDC	TAA	A	T	A	A	A	C	T	G	C	A	G	T	C	A	A	A	C	T	G	A	T	A	A	A	A	T	A	C	C	A	T	AAA	GTC	S	S	E	D	S	N	S	S	C	E
ENST00000409180.1	651	28	531	92	MRPL35	TGA	A	G	A	A	A	T	G	T	T	C	A	G	A	A	G	A	C	G	T	T	T	A	C	C	C	C	C	T	C	A	C	AGA	TGC	G	Y	K	K	K	L	W	K	K	T
ENST00000273130.9	2485	88	1569	828	DYNC1LI1	TGA	A	G	A	T	A	C	C	A	A	A	T	A	A	T	C	T	T	C	G	A	A	G	A	G	G	A	A	G	G	C	A	TCT	GCT	G	G	G	S	S	G	L	P	P	S
ENST00000373542.9	6286	426	3669	2191	PHKA1	TGA	G	G	G	C	T	T	T	G	G	T	T	C	C	A	A	C	G	T	A	C	C	G	T	G	T	C	T	A	C	G	A	CAA	ATG	T	M	L	A	K	D	P	A	S	G
ENST00000336233.10	2496	40	1197	1259	LIPA	TGA	A	A	G	C	T	G	G	A	C	T	T	G	A	G	A	C	T	A	T	A	A	A	G	G	A	G	T	A	A	T	C	CAG	TAT	V	Y	D	V	N	I	L	L	T	Q
ENST00000300005.7	1479	43	984	452	ERI2	TGA	G	A	A	G	C	T	C	T	C	C	A	C	T	T	T	T	A	A	A	A	A	G	T	C	A	C	C	A	T	T	G	TTT	AAA	L	L	Q	K	P	N	M	S	K	Q
ENST00000371996.9	2470	23	1461	986	MINPP1	TGA	G	T	A	A	C	T	G	A	A	G	A	A	C	A	T	C	A	A	G	T	A	G	T	C	T	A	C	A	T	G	A	CTA	GAA	L	N	E	K	V	L	P	L	A	Y
ENST00000284881.9	5396	61	891	4444	C21orf91	TGA	C	C	T	A	A	A	C	A	G	A	C	T	T	C	A	A	C	A	A	A	T	A	C	C	C	A	T	C	C	A	C	AAC	AAC	L	T	H	Q	V	Q	E	K	D	S
ENST00000330579.6	1650	32	1548	70	NOC4L	TGA	C	C	C	T	G	G	C	C	C	A	C	C	T	C	G	A	C	T	C	G	C	A	C	T	T	C	A	C	G	A	C	AGC	CTC	I	A	P	L	L	E	L	T	A	Y
ENST00000368654.8	12716	414	9768	2534	MKI67	TGA	C	A	G	A	A	A	A	A	T	C	G	A	A	T	T	A	T	A	G	A	A	G	T	G	A	C	A	G	G	G	A	ATT	GAT	S	Q	P	A	A	S	T	L	E	S
ENST00000397011.2	2966	40	2442	484	EIF3B	TGA	C	C	T	G	G	A	G	C	A	C	T	G	T	G	A	G	G	A	C	T	A	A	G	G	G	C	T	C	C	C	C	GAG	CAG	Q	E	L	Y	M	E	Q	K	N	E
ENST00000398090.3	7557	48	2091	5418	SLC7A2	TAA	C	A	C	T	T	G	C	A	G	G	A	G	C	C	T	T	A	A	G	T	G	A	A	C	A	G	A	A	A	A	G	TTC	GAA	G	H	L	R	D	E	N	N	E	E
ENST00000615984.4	1171	405	570	196	METTL23	TGA	A	T	T	A	T	A	C	C	T	A	C	A	A	C	T	C	T	G	A	C	A	G	G	A	A	A	C	G	T	T	T	CTC	AGT	L	E	A	L	L	Y	K	W	D	M
ENST00000536133.2	1089	53	624	412	CXorf56	TAA	C	C	A	G	G	C	C	T	T	T	T	T	C	A	A	A	C	T	T	G	A	C	C	A	A	C	A	G	T	T	A	AAA	TTC	E	V	A	D	S	Y	A	Q	N	A
ENST00000621418.4	6225	610	3465	2150	MAGI1	TGA	G	A	C	G	C	T	G	A	G	T	C	A	C	C	T	A	T	G	A	C	T	C	C	A	G	C	C	A	C	G	A	ATC	AGT	R	S	L	D	K	R	N	R	E	D
ENST00000006658.11	2634	35	2406	193	SPATA20	TGA	C	T	G	C	C	C	C	A	A	C	C	C	C	A	C	C	T	A	C	A	T	C	A	T	C	A	A	A	A	G	C	CCA	CAT	G	D	P	S	S	F	L	S	R	Q
ENST00000264254.11	1038	75	717	246	PDCL3	TGA	G	G	C	T	A	C	A	G	C	T	T	C	T	C	A	G	T	G	G	G	A	G	C	C	T	T	A	G	C	G	A	GAC	GGT	T	R	D	E	L	E	W	K	L	S
ENST00000261908.11	7108	213	4383	2512	NEO1	TGA	C	G	A	C	C	T	T	C	A	C	C	A	G	A	C	G	A	C	A	A	C	A	C	T	A	T	C	G	C	A	A	GCA	ACA	M	P	V	V	V	P	S	A	P	E
ENST00000371113.9	5173	181	2703	2289	OCRL	TAA	G	G	C	T	T	T	T	A	C	T	G	T	T	C	A	G	A	A	G	A	A	G	C	G	A	G	G	G	T	T	C	GAC	GAA	Y	N	S	V	N	A	N	M	I	A
ENST00000392092.7	1857	243	1017	597	TBP	TAA	T	G	G	C	T	C	T	C	A	T	G	T	A	G	C	A	G	C	A	G	A	A	G	G	A	C	T	T	A	G	G	ACG	ACG	G	L	I	Y	R	M	I	K	P	R
ENST00000614878.4	2670	154	1878	638	ANKRD13B	TAG	C	G	C	C	C	C	C	T	G	C	C	G	G	G	A	C	G	A	G	C	C	A	G	T	C	A	C	T	C	T	C	CAG	GAG	G	S	G	G	H	V	F	R	S	Y
ENST00000367998.5	1871	185	1179	507	B4GALT3	TGA	C	T	C	C	T	C	C	T	T	C	C	T	G	C	A	C	A	C	T	T	G	G	A	G	C	C	T	C	C	C	G	CAC	TCA	T	D	P	R	G	P	R	A	P	S
ENST00000328697.11	1452	21	1119	312	CCDC34	TAG	C	G	T	A	T	G	T	G	G	A	A	A	A	A	G	A	A	A	C	A	T	A	A	G	A	C	G	T	G	T	C	AGA	CAA	I	H	M	P	P	P	K	E	A	K
ENST00000546897.5	1755	156	1449	150	KRT8	TGA	A	C	A	G	C	T	G	C	G	G	C	A	G	G	A	A	C	C	C	G	T	C	C	T	G	C	A	G	T	C	T	AAG	CCC	G	L	S	Y	S	L	G	S	S	F
ENST00000535206.5	1535	187	675	673	B4GALT1	TGA	A	G	G	C	T	T	C	G	C	C	T	G	G	G	G	T	G	T	C	C	T	C	A	G	A	A	G	A	A	T	A	TGG	CTG	H	K	V	A	I	I	I	P	F	R
ENST00000590474.7	13405	288	1002	12115	MAP2K6	TAA	A	A	A	G	C	A	G	T	G	G	A	C	T	C	A	G	A	G	G	T	T	C	T	T	A	G	T	C	A	A	A	GAC	GGA	A	E	F	V	D	F	T	S	Q	C
ENST00000328205.9	3567	546	1674	1347	LIN9	TGA	G	T	A	A	A	G	A	T	T	T	C	A	T	C	A	G	A	G	A	C	A	A	C	C	A	C	A	A	T	A	A	GAC	AGA	D	S	L	N	D	I	K	S	T	I
ENST00000361575.4	390	54	153	183	RPL39	TAA	G	G	A	A	T	T	G	C	A	C	A	T	G	A	T	C	T	G	G	G	T	C	G	A	A	C	C	A	A	G	A	CTA	GGT	S	S	H	K	T	F	R	I	K	R
ENST00000366654.5	1503	43	552	908	FAM89A	TAG	A	G	G	G	T	C	T	T	G	G	G	A	G	C	T	A	C	C	T	G	A	G	G	T	C	T	T	A	G	G	T	ATC	TCC	Y	A	L	E	N	G	F	F	D	E
ENST00000421852.6	2805	74	792	1939	TMEM41A	TGA	T	C	T	G	G	A	T	T	T	T	C	T	G	A	C	A	C	A	G	A	A	A	A	G	A	T	G	A	C	A	C	ACA	GAC	A	L	F	S	W	D	T	V	F	K
ENST00000443527.6	4203	22	1842	2339	CRY2	TGA	G	A	C	T	G	C	A	G	A	G	C	C	C	C	C	G	T	A	G	G	A	A	C	G	A	G	C	C	G	T	C	GCC	GAT	M	S	S	A	G	P	R	P	L	P
ENST00000335135.8	3414	558	1326	1530	GATA4	TAA	T	C	T	T	C	C	C	T	C	T	T	C	C	G	C	G	T	C	A	C	T	A	A	T	A	C	A	G	G	G	G	GCG	ACT	G	P	S	I	H	P	V	L	S	A
ENST00000263382.8	1689	133	606	950	ASF1B	TAA	C	T	G	C	A	G	G	A	A	C	C	C	A	C	T	A	C	G	T	C	A	G	G	T	A	C	C	T	C	A	A	ATC	TGC	W	D	N	N	M	D	R	L	E	A
ENST00000376663.8	3540	617	978	1945	BMI1	TGA	T	A	C	C	T	G	A	G	A	C	T	G	T	T	G	G	T	C	T	T	C	T	T	C	A	A	C	G	A	C	T	GGT	TCT	T	P	V	Q	S	P	H	P	Q	F
ENST00000413384.7	4119	237	3723	159	SLC4A2	TAG	C	C	G	C	C	A	C	C	G	A	G	G	G	G	T	G	T	C	C	G	T	A	C	C	C	G	T	A	G	A	G	GTG	CCT	I	L	I	L	T	V	P	L	R	M
ENST00000317204.11	3627	134	822	2671	TOLLIP	TAG	A	G	C	C	T	C	T	G	C	C	T	C	G	A	C	C	G	A	G	G	A	G	G	G	G	G	T	A	G	A	C	CCA	GAG	A	Q	P	R	C	S	E	E	D	L
ENST00000525962.5	3927	62	2553	1312	TGFBR3	TAG	C	C	C	A	A	C	C	C	A	G	C	C	C	C	C	G	G	C	A	C	G	A	C	G	A	C	G	A	C	C	T	GCC	ACG	T	G	A	L	W	Y	I	Y	S	H
ENST00000263918.9	14174	73	2340	11761	STRN	TGA	C	G	C	A	A	T	G	C	A	T	C	A	T	A	T	G	T	T	T	C	T	G	A	A	A	T	C	G	G	T	C	GTA	TTT	R	L	W	N	L	E	S	K	T	C
ENST00000372577.2	5689	21	5247	421	NUP188	TAG	G	G	C	A	G	T	G	C	T	G	T	T	C	A	G	A	A	A	C	G	T	A	T	A	C	G	G	C	C	T	G	AGA	CAA	R	Y	F	R	R	G	A	P	S	S
ENST00000539310.5	3037	33	1890	1114	PLS3	TAA	A	A	T	A	A	C	C	A	A	T	C	T	G	G	T	G	A	G	A	G	A	A	G	T	A	A	G	G	G	G	A	GTG	AGA	D	K	H	N	N	A	K	Y	A	V
ENST00000400577.4	1955	30	843	1082	RBM11	TAG	T	A	T	T	A	C	C	T	A	C	A	A	A	C	A	T	A	G	A	A	A	A	G	A	A	G	A	A	G	A	A	TAC	AGA	T	H	Q	Q	P	S	D	S	D	L
ENST00000397053.6	5369	275	3816	1278	UPF2	TGA	T	C	C	A	G	C	A	G	C	A	C	G	T	T	G	C	A	G	A	G	G	A	G	G	G	T	G	G	T	C	A	CGT	AGA	Q	E	Q	E	D	Y	Q	E	M	L
ENST00000646651.1	878	106	591	181	UBE2T	TAG	G	G	G	A	C	T	T	G	T	C	C	T	G	T	T	G	T	A	G	T	C	C	T	A	C	T	T	T	A	A	A	GTT	GAT	E	K	H	A	R	Q	K	Q	K	A
ENST00000361125.1	5737	320	2271	3146	SMURF1	TGA	A	A	A	G	C	A	A	C	C	A	A	A	G	G	A	G	G	T	G	T	C	G	T	T	T	G	G	G	C	G	T	GAG	GTG	T	I	H	L	I	D	A	N	T	D
ENST00000371437.5	421	80	210	131	NDUFA1	TAA	G	G	A	A	G	C	A	T	T	T	T	C	C	T	A	G	T	T	A	C	A	A	G	A	G	G	T	T	T	G	G	GAT	ATT	L	A	T	A	Y	I	H	R	F	T
ENST00000375394.7	3795	18	3738	39	SKIV2L	TGA	A	T	G	C	C	C	C	A	T	G	T	A	A	G	A	C	C	C	A	C	A	T	C	T	C	C	G	A	C	C	G	CAG	ACC	V	R	C	I	Q	R	L	A	E	M
ENST00000221086.8	7081	73	1647	5361	MTMR9	TGA	A	A	G	G	T	C	T	C	C	T	C	G	C	C	C	C	T	G	A	G	A	G	G	A	C	G	T	A	G	G	G	CCC	AGT	R	W	N	R	S	S	K	Y	L	D
ENST00000000233.10	1032	88	540	404	ARF5	TAA	C	C	A	G	C	C	A	G	G	G	G	C	A	C	G	C	G	A	A	A	C	T	G	T	C	G	A	G	C	A	C	CGC	AAG	P	N	A	M	P	V	S	E	L	T
ENST00000324170.7	2178	67	510	1601	ZCCHC10	TAG	A	G	T	T	G	C	T	C	C	A	T	T	C	A	A	A	G	A	A	A	A	A	G	A	A	G	A	A	G	A	A	AAA	AAG	E	S	S	S	S	S	S	S	S	A
ENST00000234142.9	8444	262	5847	2335	GREB1	TGA	G	G	A	A	G	A	C	A	G	C	G	G	C	C	T	A	C	A	C	A	G	C	A	G	G	G	C	A	G	T	C	ATC	CAC	C	V	I	C	Q	D	R	S	S	L
ENST00000400099.5	492	46	357	89	ATP5PF	TAA	C	C	A	G	C	A	G	C	T	A	G	C	C	C	G	A	C	G	A	A	T	T	C	T	A	A	T	C	T	T	A	AGC	AGC	E	L	E	R	E	L	F	K	L	K
ENST00000366669.9	2932	126	2214	592	COG2	TAA	G	C	A	T	C	T	T	G	G	A	A	G	A	T	C	C	G	A	C	G	A	G	A	C	G	A	C	A	A	C	G	CCT	CAG	D	K	I	R	L	Q	L	A	L	D
ENST00000532462.5	2711	53	2457	201	PYGL	TAA	G	T	C	C	A	C	G	T	A	T	T	T	A	A	G	A	A	T	G	A	C	A	A	A	G	A	G	A	C	T	C	AGA	GTA	D	R	F	K	V	F	A	D	Y	E
ENST00000527249.5	889	359	495	35	EIF1AD	TGA	G	A	C	T	C	C	A	G	G	A	C	C	C	C	C	G	A	C	G	G	A	G	G	A	G	G	A	G	A	A	G	GCC	GCA	R	N	R	Q	T	Q	P	E	L	P
ENST00000263409.8	10089	163	3291	6635	LIFR	TAA	C	A	G	T	G	T	C	A	C	C	G	T	G	T	A	G	C	A	A	A	C	C	A	A	A	C	A	A	G	A	C	GAT	AAC	I	D	S	N	S	E	I	V	S	F
ENST00000334513.6	1473	11	984	478	NUDT17	TGA	A	G	T	G	T	A	A	A	A	T	C	C	C	G	A	A	A	G	G	T	C	T	G	G	G	G	A	C	C	A	A	AAG	GGA	S	T	G	T	K	F	A	L	K	L
ENST00000540393.6	3218	236	2133	849	RAP1GAP2	TAA	T	G	T	G	A	A	A	G	T	G	G	A	G	C	A	C	T	G	G	G	C	G	T	G	G	T	C	T	C	G	A	CAC	GGT	P	S	S	E	S	P	S	L	G	A
ENST00000249289.5	678	49	357	272	ATP6V1F	TAG	G	G	G	A	C	T	C	C	T	C	A	T	A	C	G	C	G	T	C	C	A	G	A	A	G	C	C	G	T	C	A	CGC	CTG	I	A	E	M	V	R	H	A	L	D
ENST00000371899.9	2491	40	1521	930	SLC2A6	TAG	G	T	C	A	A	G	G	T	C	C	C	C	G	C	G	C	G	T	T	C	T	T	C	C	T	G	G	A	A	G	A	CGC	TTG	T	F	G	L	Q	V	P	F	F	F
ENST00000598485.6	553	214	201	138	C19orf54	TAG	C	C	G	C	C	C	A	G	T	G	A	C	T	A	A	G	A	A	C	A	C	G	G	C	G	G	G	T	C	A	C	GAA	CAA	W	R	P	P	G	E	T	H	T	G
ENST00000396442.7	6181	179	1566	4436	OCLN	TAG	A	A	G	G	C	T	G	A	T	G	C	C	A	A	C	A	A	A	A	G	A	C	A	G	A	T	A	G	T	A	T	ACA	AAA	E	Y	M	A	A	A	D	E	Y	N
ENST00000374050.4	1563	70	354	1139	ATP6V1G1	TAG	A	A	G	A	G	A	G	A	A	G	C	A	C	A	G	G	T	A	A	A	T	A	C	G	C	C	A	T	C	A	A	GGA	AAT	C	S	T	E	V	E	K	E	T	Q
ENST00000485846.5	2420	671	1542	207	HBP1	TAA	A	C	C	A	G	G	A	T	G	C	T	T	A	T	A	C	A	A	C	A	A	C	A	C	T	C	G	G	A	C	T	CAT	CAA	S	V	I	L	G	D	R	W	K	K
ENST00000341318.9	2080	16	1638	426	KAT5	TGA	C	C	A	G	A	C	A	C	T	G	C	C	C	G	G	T	G	A	A	G	G	G	G	G	A	G	A	A	C	G	A	TGG	AAG	L	I	N	Y	Y	K	G	Q	Y	I
ENST00000617763.1	1183	62	462	659	NDUFA6	TGA	A	G	T	C	A	T	T	C	A	G	T	G	G	A	C	C	T	A	G	C	A	C	C	G	G	T	T	G	T	A	T	CCA	GAT	V	D	L	L	V	I	K	G	K	I
ENST00000432825.7	4702	176	2868	1658	FBXO10	TGA	G	G	A	C	A	C	A	G	A	C	C	T	G	G	T	C	C	T	A	C	C	A	C	G	T	C	T	T	C	T	G	CTG	ATC	N	P	P	A	R	P	H	L	E	N
ENST00000366661.9	3276	31	2580	665	TTC13	TAG	T	T	C	T	G	C	T	G	C	T	G	T	A	C	T	C	A	A	A	G	A	A	T	T	C	T	G	T	T	G	C	CTC	AAA	F	S	K	V	A	K	S	W	M	N
ENST00000585482.6	10277	339	2172	7766	SARM1	TAA	C	C	A	G	T	C	C	C	C	A	G	T	T	C	C	A	A	C	C	T	G	G	G	T	A	C	C	C	A	C	G	ACC	CCA	V	L	T	F	N	G	I	K	W	S
ENST00000238714.8	7348	211	2208	4929	PAPOLG	TAA	A	A	G	C	A	G	T	G	C	C	T	C	C	G	G	C	T	A	A	T	T	C	C	C	A	G	T	C	A	G	C	CGG	AAT	A	I	G	G	E	S	M	P	I	P
ENST00000578921.6	3919	105	585	3229	RAB31	TGA	C	C	C	A	A	G	G	G	C	C	G	T	G	T	G	T	C	G	T	G	G	C	C	G	C	C	G	A	C	C	G	TGT	TGC	V	E	T	S	A	K	N	A	I	N
ENST00000395405.5	1851	37	831	983	ZWINT	TGA	C	T	T	C	C	T	G	G	A	G	G	A	C	A	C	C	G	T	T	T	A	A	A	T	G	T	A	G	A	G	G	CCA	TTG	A	E	A	E	A	E	N	L	P	D
ENST00000343213.2	776	42	336	398	CAV2	TAA	T	A	C	T	T	C	T	T	T	G	T	T	A	G	T	C	A	T	A	G	G	G	T	T	A	G	A	G	G	T	C	CTG	ATA	S	A	F	S	A	D	N	M	E	E
ENST00000373166.8	1282	108	540	634	TRAPPC3	TAA	C	C	A	T	C	C	C	T	A	C	A	A	C	A	A	G	G	A	G	A	G	G	T	C	G	A	C	C	T	T	C	GAA	GAG	L	C	G	V	L	R	G	A	L	E
ENST00000297029.10	9682	67	2145	7470	SCIN	TAA	A	T	T	G	G	T	A	T	T	T	G	T	A	G	G	T	G	A	A	C	G	A	C	C	T	T	A	G	G	G	T	TGG	AAG	E	K	K	E	S	L	K	S	A	K
ENST00000397317.8	1228	355	633	240	CLDN7	TGA	C	C	T	G	G	G	A	T	C	T	C	C	T	G	T	G	T	A	T	G	A	G	G	A	A	C	C	T	T	C	T	GTG	TAT	G	P	A	I	F	I	G	W	A	G
ENST00000316077.14	4385	42	2628	1715	MAP7D3	TAA	G	A	G	A	A	G	A	A	G	C	A	A	A	A	A	C	A	G	A	T	T	T	C	C	A	C	A	G	A	C	T	CAA	AGA	V	S	R	P	S	S	K	R	M	T
ENST00000643683.1	2492	234	1233	1025	SMARCE1	TAA	G	T	G	T	T	G	C	C	T	T	G	T	T	A	A	G	A	A	A	A	A	A	G	A	G	T	A	G	A	A	G	GAA	AAA	S	T	P	E	D	K	E	S	G	Q
ENST00000381808.7	1261	171	621	469	SDCBP2	TGA	A	G	C	C	A	C	T	G	C	A	G	G	G	C	C	G	T	A	G	A	C	C	C	T	A	C	C	T	C	A	C	GCC	GAT	L	K	D	K	K	I	M	E	I	L
ENST00000185150.9	2446	167	1449	830	ERLEC1	TAA	A	G	G	A	T	A	T	T	A	A	A	G	T	C	A	A	C	C	C	C	T	C	T	C	T	T	T	C	T	T	C	AAC	CCC	L	K	C	K	E	S	D	S	P	H
ENST00000393881.7	1598	141	573	884	NKIRAS2	TGA	A	G	A	G	C	T	G	C	C	G	T	T	C	C	G	G	T	A	G	G	T	T	C	C	T	C	G	G	C	G	A	GGC	GAT	E	K	V	K	L	W	E	V	S	V
ENST00000398665.8	7652	252	4611	2789	DOT1L	TAG	G	A	T	T	T	C	T	A	C	C	T	C	A	C	A	A	T	G	G	A	G	G	T	T	G	A	C	A	C	G	G	AAC	GGT	V	A	G	S	S	V	L	Q	S	L
ENST00000314565.9	6422	374	588	5460	BORCS5	TAG	C	T	G	C	T	G	C	C	C	G	G	C	C	G	T	C	G	G	A	C	T	C	G	A	G	C	G	C	C	A	G	CTG	AGG	Q	K	V	N	E	M	S	A	I	L
ENST00000651671.1	9568	262	7665	1641	NOTCH1	TAA	A	C	G	G	C	G	C	G	C	C	C	C	A	G	A	A	C	T	T	C	C	G	G	A	G	G	C	C	T	T	A	AAG	TTC	E	H	P	F	L	T	P	S	P	E
ENST00000273990.6	2604	215	579	1810	DDIT4L	TAA	A	A	A	G	G	G	A	A	A	A	T	A	T	C	C	T	G	G	G	A	A	G	T	T	A	G	T	G	A	C	A	TCC	GGG	N	C	S	W	T	S	F	R	D	F
ENST00000219271.4	4062	597	2007	1458	MMP15	TGA	C	C	A	C	C	C	A	G	C	G	C	T	C	C	T	G	G	G	T	G	A	G	G	A	C	G	T	C	G	C	T	GTC	TGG	V	A	R	T	V	N	V	V	M	V
ENST00000325495.9	2477	24	2190	263	HNRNPM	TAA	G	C	A	G	T	T	G	C	C	T	T	T	T	T	C	G	C	A	A	A	G	A	T	A	G	T	T	A	A	G	C	GCT	AAC	Y	A	D	I	K	M	E	N	G	K
ENST00000427478.6	2117	110	375	1632	CNEP1R1	TGA	C	A	A	T	C	T	T	C	A	C	T	C	A	A	A	C	T	T	G	T	A	C	T	C	C	G	G	A	T	C	C	CAA	GTT	T	L	I	G	L	F	F	A	G	I
ENST00000338146.7	10769	14	621	10134	SPRYD4	TAG	T	A	T	G	T	C	C	A	T	T	A	C	T	C	T	C	C	G	G	G	A	G	C	C	C	G	T	G	G	A	G	CTC	GGC	E	A	Q	K	L	S	L	V	D	V
ENST00000360586.8	6019	88	3387	2544	WDHD1	TAA	A	G	G	A	A	G	A	A	A	G	T	G	A	G	A	G	G	A	C	G	A	A	T	T	T	A	C	G	T	T	T	GAG	CAG	A	K	K	R	K	R	V	V	D	E
ENST00000399169.8	3281	83	2967	231	STOX1	TAA	T	T	T	T	C	T	T	T	T	G	G	A	A	T	T	G	C	A	A	A	T	A	C	T	G	A	C	C	T	C	A	GTT	AAC	P	R	T	Q	S	L	G	S	N	N
ENST00000205636.4	3307	107	549	2651	CMTM6	TAA	A	G	A	C	T	C	T	G	G	G	G	A	G	C	C	G	T	A	A	T	T	C	A	C	C	G	A	G	T	C	A	GCC	AAT	E	I	A	A	I	V	F	G	F	I
ENST00000360238.6	2193	719	1158	316	CUEDC1	TAA	G	A	G	A	T	G	C	C	A	G	C	A	G	G	A	C	A	G	G	A	A	G	A	G	C	G	T	C	C	G	G	CAG	GGA	R	K	H	L	L	K	H	Q	S	L
ENST00000557943.6	2289	81	999	1209	ETFA	TGA	A	T	C	A	G	G	A	T	C	A	T	G	C	A	A	A	A	A	A	G	A	A	G	T	T	A	T	A	G	A	G	AAA	AAA	I	Q	H	L	A	G	M	K	D	S
ENST00000584667.6	2500	35	924	1541	SAP30BP	TGA	C	C	T	G	A	G	G	G	G	C	C	A	C	G	A	C	G	A	A	C	C	G	G	A	A	G	A	A	G	T	G	CAG	AAG	S	A	I	P	V	T	T	I	A	Q
ENST00000240423.9	6030	64	2223	3743	NCAPH	TGA	G	T	T	C	A	C	T	A	T	G	G	A	G	T	A	G	A	G	G	A	A	C	G	G	A	G	T	G	T	T	C	GAT	GGA	K	D	L	Q	R	S	L	P	P	V
ENST00000335754.8	3579	51	1872	1656	ACTR8	TGA	A	T	G	G	G	G	A	G	G	A	A	A	T	G	G	T	G	T	G	T	T	T	G	C	G	T	C	G	G	G	C	TGG	GTG	R	P	K	D	M	D	P	R	L	I
ENST00000376442.8	3406	165	3123	118	DHX16	TAA	G	A	G	A	A	G	G	A	C	G	T	A	A	G	G	G	A	T	C	G	A	G	A	A	G	A	G	C	A	C	A	GGG	CTA	T	T	K	E	F	M	R	Q	V	L
ENST00000586027.5	1386	214	999	173	GIPC1	TAG	G	A	C	T	G	C	C	C	C	C	G	G	A	C	A	T	C	G	C	C	G	G	C	T	G	G	A	A	C	C	G	TAC	CGC	A	A	T	M	V	E	L	G	K	D
ENST00000244040.4	8651	262	582	7807	RAB22A	TGA	C	C	G	A	A	C	C	T	C	A	G	C	C	C	G	T	C	G	T	C	G	A	G	G	C	G	A	A	A	C	C	TGC	TGC	V	E	T	S	A	K	N	A	I	N
ENST00000389082.10	9506	304	3822	5380	DENND5B	TAA	C	C	C	A	A	C	T	G	G	C	T	A	G	G	T	G	T	A	G	G	T	G	A	G	G	A	A	A	C	T	A	GTG	GAT	L	A	E	C	P	A	I	T	R	M
ENST00000396672.5	2558	374	1542	642	STK33	TAA	G	G	T	T	C	C	C	T	C	C	A	G	T	C	T	C	A	A	A	G	A	A	A	A	A	C	C	A	A	G	A	CTC	AAA	D	M	C	S	S	S	F	T	S	S
ENST00000221418.9	1200	22	984	194	ECH1	TGA	G	A	G	C	C	C	T	C	G	C	G	T	C	C	T	C	G	A	A	C	C	T	C	T	T	C	C	A	C	T	G	CTC	AAG	L	L	Y	S	R	D	H	S	V	A
ENST00000611477.1	2528	101	2046	381	ZNF16	TAG	G	C	T	G	T	T	G	G	G	C	T	G	G	A	A	G	G	G	A	C	C	A	C	A	C	T	T	A	G	T	T	GAA	AGG	E	C	G	K	A	F	S	Q	R	S
ENST00000361786.7	4325	156	1197	2972	CIPC	TAG	C	A	C	A	G	A	G	G	C	A	T	A	T	A	T	A	C	C	G	A	C	C	C	A	C	T	A	G	T	C	T	ATA	GCC	L	D	Q	L	K	E	Q	T	Q	L
ENST00000342228.7	3657	370	1956	1331	SLC20A2	TGA	T	T	T	G	T	C	T	T	C	T	T	C	C	G	T	G	T	A	T	A	C	C	T	T	C	C	T	A	G	G	G	GTG	TAT	V	A	V	G	W	I	R	S	R	K
ENST00000263377.6	7169	222	4086	2861	BRD4	TGA	G	C	G	C	A	C	C	T	A	G	G	T	G	C	T	T	T	T	C	T	A	A	A	A	G	A	A	G	T	T	T	TTC	CTT	Q	S	S	Q	P	Q	S	M	L	D
ENST00000424830.6	1334	45	753	536	PUDP	TGA	G	A	G	G	G	A	G	G	G	C	C	T	C	G	A	G	T	A	T	C	C	T	C	C	C	G	T	T	T	G	G	GAG	TAT	N	G	V	E	A	A	L	A	A	G
ENST00000532743.6	1539	103	1017	419	RAD51	TGA	A	T	C	A	T	T	G	G	G	T	T	T	T	C	A	G	A	A	A	C	C	G	T	A	G	A	G	G	G	T	G	GAC	AAA	N	I	I	A	H	A	S	T	T	R
ENST00000340457.8	1342	50	789	503	UPK3BL1	TGA	G	G	G	G	T	T	C	C	A	G	A	G	G	C	C	T	T	C	G	G	G	G	G	A	G	C	C	G	T	C	C	TCC	GCT	A	V	L	L	T	V	L	L	A	V
ENST00000349780.9	6232	189	5679	364	CDK5RAP2	TGA	G	A	A	G	A	A	C	T	T	T	C	A	G	C	C	T	C	G	G	A	C	C	A	G	A	C	G	A	C	C	C	TCC	GGC	K	L	L	Q	L	S	K	R	Q	E
ENST00000616316.1	892	266	396	230	IFITM2	TAG	A	T	C	A	G	G	A	G	G	C	A	T	C	A	G	C	G	A	C	C	C	G	G	A	C	C	T	G	C	T	G	CGA	CAG	S	R	D	R	K	M	V	G	D	V
ENST00000650590.1	2333	71	1665	597	XYLB	TGA	T	C	C	A	C	C	C	G	C	C	T	C	A	G	T	T	C	C	A	A	C	C	C	C	C	T	A	A	C	T	C	TTG	ACC	C	L	L	G	S	S	N	S	P	A
ENST00000301012.8	1799	11	1200	588	MVD	TGA	C	T	G	C	C	T	C	A	G	C	A	G	G	C	C	G	T	C	G	A	C	C	G	A	A	G	C	C	G	T	C	GCC	GCT	S	A	E	L	Q	A	A	L	A	M
ENST00000589328.5	2900	69	936	1895	PSTPIP2	TAG	T	G	C	T	T	C	T	G	T	G	A	T	A	C	G	G	C	C	T	T	T	T	T	C	G	A	G	A	C	C	A	GGC	TCC	S	Q	Q	E	R	L	Q	G	L	T
ENST00000244289.9	3768	239	3228	301	LIPE	TAA	A	A	G	C	C	T	G	T	T	G	T	T	C	C	A	C	A	G	C	G	G	G	G	G	G	C	G	T	C	G	G	CAC	CGA	L	T	L	A	A	L	C	R	E	T
ENST00000433197.4	7895	115	2931	4849	ERN1	TGA	G	C	G	A	G	G	G	C	G	G	C	C	C	C	T	C	C	C	G	C	A	G	A	C	C	T	C	A	G	T	G	CTC	GCC	D	F	V	C	Y	F	T	S	R	F
ENST00000264720.7	3882	320	2733	829	GTF3C2	TAG	C	C	T	T	G	G	C	C	C	A	C	A	C	C	C	C	T	C	A	C	C	C	G	T	C	T	T	C	C	G	C	CCC	ACT	R	I	H	F	V	R	G	L	A	S
ENST00000342745.5	5390	313	909	4168	SUSD6	TGA	G	G	G	C	A	G	C	G	G	C	C	A	G	A	C	G	A	A	G	A	A	A	G	T	T	G	T	C	A	C	C	GCA	GAA	Q	A	T	T	S	S	W	V	A	G
ENST00000261867.5	7110	263	1287	5560	SLC30A4	TAA	T	T	T	T	A	T	G	T	A	T	T	T	T	C	C	C	T	G	A	T	C	T	T	G	A	G	A	C	T	G	T	CCC	AGT	P	G	S	S	S	K	W	E	E	V
ENST00000331808.5	1569	463	285	821	DEXI	TAG	G	G	T	C	T	C	G	A	C	T	G	C	T	G	A	G	G	T	T	C	A	T	G	C	G	T	A	G	T	T	T	GAG	TTG	L	M	E	Y	I	V	L	N	V	G
ENST00000217958.8	1470	22	678	770	PSMD10	TAA	A	C	A	G	C	T	T	G	G	A	T	T	T	T	G	G	A	A	G	G	T	G	G	T	A	A	G	A	G	A	A	GGT	GAA	H	L	A	C	D	E	E	R	V	E
ENST00000552864.5	6112	203	699	5210	LIN7A	TAG	G	C	C	C	T	T	G	A	G	G	G	A	A	A	C	T	G	T	A	C	A	C	C	A	A	A	A	C	A	A	C	TCA	ATG	L	V	V	R	Y	T	P	K	V	L
ENST00000219070.9	3514	282	1980	1252	MMP2	TGA	G	C	T	G	G	C	C	C	T	G	G	C	T	C	G	T	C	G	G	A	T	C	G	G	T	C	A	G	C	C	T	TGC	GGC	N	A	I	P	D	N	L	D	A	V
ENST00000187762.7	2631	79	897	1655	TMEM38A	TAG	G	G	G	G	T	G	G	C	C	C	A	A	G	T	A	G	G	C	G	G	A	A	G	A	A	C	C	G	G	A	A	GAT	GCG	G	S	A	C	G	G	D	H	H	H
ENST00000389506.10	13678	23	11907	1748	KMT2A	TAA	A	G	C	T	G	C	T	C	T	T	C	T	C	C	A	A	A	T	C	C	T	T	G	A	A	G	G	C	C	G	T	AAC	CTA	I	D	G	Q	K	H	I	V	I	F
ENST00000652332.1	2767	97	1935	735	PDIA4	TGA	A	G	G	C	C	T	G	A	G	G	T	C	T	T	T	C	G	A	G	A	A	G	G	A	A	C	C	A	G	G	A	CTT	GAG	K	V	E	G	F	P	T	I	Y	F
ENST00000287996.8	4268	143	1473	2652	IPPK	TAA	C	T	C	T	T	T	C	C	C	T	G	C	A	C	T	G	G	A	A	C	A	C	C	T	C	T	T	G	A	T	T	GTC	AAG	L	K	P	Y	E	S	I	P	H	Q
ENST00000229214.9	10104	12	1143	8949	KRR1	TAA	C	A	T	A	C	C	C	A	A	A	A	C	T	G	A	A	A	A	A	A	A	A	G	A	A	G	A	A	A	A	A	AAG	AAA	P	K	E	A	S	T	E	T	K	I
ENST00000340541.4	1227	195	882	150	VAPA	TAG	A	G	T	G	A	A	G	C	A	T	G	C	A	G	T	T	C	T	A	C	T	T	A	A	A	G	G	G	A	T	C	TTG	ATC	G	L	R	L	R	K	V	A	H	S
ENST00000361648.6	6010	99	3357	2554	ATP11C	TAA	A	A	A	A	G	A	A	A	G	C	A	T	G	C	G	A	C	A	T	T	G	G	T	G	A	C	A	G	T	C	A	AGC	TAC	W	L	A	I	I	L	L	I	F	I
ENST00000391831.5	2025	383	768	874	AKT1S1	TGA	A	G	T	C	C	A	G	G	G	A	G	G	G	T	A	T	A	A	A	G	G	C	G	A	A	G	T	C	G	A	A	TAT	AAA	N	G	P	P	S	S	P	D	L	D
ENST00000366472.6	3148	512	1179	1457	SH3BP5L	TAG	C	C	G	A	G	G	G	G	C	C	A	G	G	G	T	C	C	G	A	C	T	G	C	G	A	C	G	C	G	A	C	CTG	AGC	D	L	Q	K	C	D	S	V	E	H
ENST00000302824.7	4887	42	639	4206	STARD5	TAA	T	G	C	T	A	T	C	G	T	T	A	C	T	G	A	G	T	A	C	C	T	T	A	A	C	G	A	A	G	T	G	GAG	CAT	P	G	E	P	T	K	T	N	L	V
ENST00000326729.9	1321	268	585	468	GSTM4	TGA	T	G	G	T	C	A	A	T	T	T	T	C	T	G	T	A	A	T	A	C	G	G	T	G	T	C	C	T	T	T	G	ATG	ATA	P	W	F	V	G	D	K	I	T	F
ENST00000355341.8	2775	501	1413	861	ZFYVE19	TGA	A	G	A	C	A	C	C	C	T	G	G	T	C	C	A	C	G	A	G	A	A	C	C	G	G	A	C	G	T	G	C	CAC	GAG	C	I	C	N	E	D	A	T	L	R
ENST00000398209.7	9144	46	2697	6401	ADAM22	TAA	G	A	T	C	A	A	C	T	G	T	T	T	A	T	T	A	C	C	T	A	C	A	G	A	G	G	G	T	A	T	C	ATT	TCC	Y	F	R	T	L	S	P	A	K	S
ENST00000342216.8	2960	31	2844	85	PKN1	TAG	C	C	C	C	C	T	C	C	C	C	T	G	C	C	G	T	C	G	G	G	G	G	C	C	G	G	T	G	C	T	T	TGC	GGC	P	T	L	S	G	R	T	D	V	S
ENST00000351328.8	2915	129	1398	1388	CS	TAA	A	A	C	T	G	G	A	G	A	C	T	G	G	G	G	G	A	C	T	G	A	A	T	C	T	C	A	G	G	T	G	GGG	TCA	M	N	Y	Y	T	V	L	F	G	V
ENST00000267116.8	8681	115	3228	5338	ANKRD52	TAG	C	C	C	C	C	T	C	C	A	G	T	G	T	G	A	G	T	C	T	C	A	T	C	G	T	C	G	G	T	A	G	GAG	TCT	V	S	P	F	S	F	S	L	L	K
ENST00000398215.3	769	54	615	100	CRYBB2	TAG	T	G	C	C	C	T	C	C	C	C	A	C	C	C	A	A	C	C	T	C	C	C	C	A	C	C	T	T	C	C	G	AAC	TCC	Y	P	G	Y	R	G	L	Q	Y	L
ENST00000263577.11	4186	128	3792	266	CDON	TGA	G	G	A	C	A	T	G	C	A	A	A	C	A	C	C	A	A	A	G	G	G	C	C	C	C	G	A	C	G	A	C	ACC	GAA	A	H	S	E	T	E	I	N	I	V
ENST00000298510.4	1553	22	768	763	PRDX3	TAG	A	T	C	A	C	C	C	A	T	G	T	G	T	G	A	C	T	A	A	A	T	G	G	A	A	G	A	C	T	T	T	CAG	AAT	R	S	V	E	E	T	L	R	L	V
ENST00000296149.9	1352	122	798	432	ELP6	TGA	C	C	T	G	A	T	T	T	C	G	G	A	G	G	T	C	T	T	G	T	C	G	T	C	C	T	C	T	G	T	A	CTG	GTT	F	C	R	D	V	H	G	Q	L	R
ENST00000308127.9	2781	96	1977	708	SSH3	TGA	G	C	C	C	T	C	A	C	A	C	A	T	G	C	C	G	G	A	G	C	G	G	G	A	G	G	A	G	A	G	G	GCC	GAG	A	V	V	A	N	R	T	Q	A	F
ENST00000538402.1	1357	39	834	484	AGPAT2	TAG	C	C	C	A	G	A	C	C	A	C	G	G	C	G	A	C	C	C	G	G	C	C	G	A	C	G	T	G	C	G	G	CAG	GCC	E	A	I	P	T	S	G	L	T	A
ENST00000318471.5	1454	74	969	411	PEX7	TGA	G	A	T	A	C	A	C	T	A	C	T	T	T	T	C	G	T	C	C	T	T	A	T	C	A	T	T	C	T	G	T	GCT	CCT	K	P	D	S	L	L	E	T	V	E
ENST00000238823.13	2751	78	1554	1119	FAM98A	TGA	G	G	C	T	A	C	C	G	A	A	C	C	T	T	G	A	T	C	A	C	A	T	T	A	C	A	G	A	A	G	G	AGT	ACT	G	R	G	G	R	A	G	Q	G	G
ENST00000294785.10	2822	14	2127	681	NCSTN	TGA	G	G	A	G	G	A	C	C	C	C	A	G	C	C	A	T	A	C	T	G	T	G	T	C	G	A	G	G	A	C	C	TAC	TCA	I	F	L	I	A	S	K	E	L	E
ENST00000367393.8	600	20	435	145	C1orf53	TGA	C	A	A	G	A	A	T	T	T	C	A	T	C	T	T	G	T	A	T	T	T	T	T	A	T	A	C	T	T	A	A	GTT	TAT	D	P	A	T	G	Y	V	V	L	T
ENST00000355946.6	11245	140	3315	7790	SH3PXD2A	TAG	C	A	G	A	G	G	G	C	C	T	G	G	G	C	A	A	G	A	A	A	A	A	G	A	G	T	T	C	C	A	T	AAC	AAG	E	G	D	E	E	T	A	G	F	Q
ENST00000377560.9	15759	311	13248	2200	HECTD4	TGA	T	G	G	G	A	G	G	G	A	G	C	C	C	C	G	G	T	G	A	C	T	C	C	C	C	C	A	G	A	A	G	GGC	AGT	P	D	G	T	A	G	S	P	D	S
ENST00000361365.7	1339	96	432	811	EIF1AY	TAA	A	T	T	G	A	A	C	C	A	A	G	T	G	C	T	A	T	A	G	T	A	G	T	T	A	C	A	G	A	A	G	ATC	GAT	Y	N	A	D	E	A	R	S	L	K
ENST00000304363.9	5718	235	2655	2828	KMT5B	TAA	G	C	T	C	T	T	G	G	T	C	T	T	A	C	C	G	T	A	A	T	T	C	G	G	A	A	T	T	T	C	T	GCC	AAT	E	E	E	D	D	Y	D	D	D	F
ENST00000227524.9	2337	203	1512	622	PRPF19	TAG	G	C	C	C	T	G	G	C	C	C	T	T	C	G	T	C	C	G	A	C	A	T	C	T	T	G	A	A	C	T	C	CTG	AGC	T	D	V	Q	I	Y	I	C	K	Q
ENST00000339647.6	2193	67	2055	71	UBC	TAA	G	T	T	T	C	C	C	C	T	T	T	T	A	C	T	G	T	G	G	G	G	G	G	G	A	G	T	T	C	G	C	GTC	GGT	A	K	I	Q	D	K	E	G	I	P
ENST00000344229.7	2866	702	1143	1021	RNF13	TGA	C	T	T	T	C	A	G	A	A	G	A	T	G	T	T	G	T	C	A	T	A	A	A	C	G	A	T	A	C	A	A	GTT	ACT	H	Q	N	M	T	E	S	S	D	Y
ENST00000373327.5	4199	145	2073	1981	TRAF3IP1	TGA	A	C	A	C	T	C	A	A	A	A	G	T	T	G	G	A	A	G	A	G	C	T	T	C	A	G	T	T	T	A	A	AGG	AGA	A	V	E	P	L	K	A	E	L	A
ENST00000419333.5	1325	10	1140	175	PCYT1A	TAG	C	C	T	G	G	C	T	T	G	A	C	G	G	G	T	G	G	A	C	C	C	A	C	T	C	G	T	C	T	T	G	GTG	CAG	S	P	S	F	R	W	P	F	S	G
ENST00000396705.10	1351	36	747	568	TPI1	TGA	G	C	C	C	C	A	T	C	C	A	T	C	T	A	A	C	A	A	A	C	C	G	T	A	A	C	T	A	C	T	A	CAA	AAA	A	V	A	Q	S	T	R	I	I	Y
ENST00000397851.6	2022	83	1113	826	NDRG2	TGA	A	T	G	G	C	C	C	T	T	G	T	T	G	T	G	T	C	C	T	C	T	G	G	A	G	G	T	A	C	C	A	TGT	TCC	M	T	R	L	S	R	S	R	T	A
ENST00000265748.7	4731	165	3372	1194	ANLN	TAA	A	C	C	G	G	G	A	A	A	T	T	T	C	T	C	C	G	A	A	A	G	G	T	T	A	T	C	C	A	A	A	CCT	AAG	Q	C	R	D	T	L	C	V	T	K
ENST00000502773.6	4570	896	1035	2639	PDGFC	TAG	C	C	G	C	A	T	C	A	C	C	A	C	C	A	G	G	A	G	G	A	C	A	C	G	A	G	G	G	A	G	A	GGA	GGA	C	V	P	S	K	V	T	K	K	Y
ENST00000410024.5	1103	229	792	82	COPS7B	TAG	G	G	C	C	G	G	C	T	G	G	G	G	C	C	A	C	C	G	C	C	G	A	C	C	T	C	T	G	G	T	C	CAC	CGC	N	I	K	K	T	L	K	A	T	A
ENST00000573224.2	1115	65	771	279	GOSR2	TGA	C	T	T	G	A	G	C	A	A	T	T	T	G	G	A	C	T	A	G	A	C	T	T	T	A	G	T	G	T	C	G	CAG	GAT	L	L	S	S	R	D	P	P	A	S
ENST00000330154.6	2663	355	1896	412	ARMCX2	TGA	T	T	G	G	T	T	A	T	G	T	A	C	C	C	T	T	A	A	A	C	A	A	G	T	G	A	T	C	A	A	A	TTC	AAA	A	E	V	F	N	Y	R	E	F	N
ENST00000380317.8	2409	358	726	1325	BCL7C	TGA	G	T	G	G	G	C	T	C	C	C	C	A	A	G	G	A	G	G	G	G	A	A	T	G	G	G	A	C	C	C	C	AGG	GGG	K	T	E	P	L	R	R	L	L	P
ENST00000360803.9	4656	46	1902	2708	GTPBP4	TAG	T	A	T	C	C	G	T	T	T	G	G	T	T	A	G	A	G	G	A	C	A	G	G	A	A	A	A	A	T	G	G	AGA	AGG	M	V	K	K	A	K	T	M	M	K
ENST00000334955.13	6406	11	2538	3857	RSBN1L	TAA	A	T	T	T	G	C	A	T	A	T	A	C	C	C	G	T	G	T	T	T	T	A	C	A	G	T	A	G	C	A	G	TGC	TTG	E	F	K	I	D	M	D	S	K	F
ENST00000253108.9	1103	40	960	103	EIF3G	TAA	G	C	C	A	G	C	T	G	C	C	A	C	T	C	A	A	C	C	A	C	C	T	G	C	C	G	A	A	C	C	G	AAC	ACC	A	K	D	K	T	T	G	Q	S	K
ENST00000360383.7	2211	198	1860	153	CDC16	TGA	C	T	C	C	A	G	T	C	A	G	T	G	G	G	C	A	C	G	A	C	A	C	C	A	G	A	C	T	G	T	A	ACG	AGC	E	K	Q	T	A	E	E	T	G	L
ENST00000372224.9	2862	96	2175	591	KIF2C	TGA	C	G	A	C	T	G	C	A	A	A	T	A	A	G	A	C	C	C	C	G	G	C	A	A	A	G	A	A	C	G	A	CAG	CCC	L	E	T	F	V	N	K	A	E	S
ENST00000263379.4	2950	111	1908	931	IL27RA	TGA	A	C	C	A	C	A	C	G	T	C	T	G	G	C	C	G	G	T	C	T	T	G	G	A	C	A	C	C	G	G	A	GCC	CTG	E	V	E	E	M	E	P	P	P	V
ENST00000294168.8	2023	108	1866	49	TAF6L	TGA	G	T	C	A	G	T	G	G	C	C	C	C	T	C	T	C	G	C	C	G	T	T	C	A	T	G	T	C	G	C	T	CTC	CCG	C	R	G	R	L	F	Q	T	A	F
ENST00000361735.4	3368	308	2097	963	EEF1AKNMT	TGA	C	T	G	C	T	T	A	G	G	C	C	A	A	G	T	G	T	T	A	A	A	A	G	T	G	G	C	A	G	A	A	GTG	ATT	L	F	C	Q	L	H	P	E	Q	K
ENST00000500869.6	3863	209	450	3204	LYSMD3	TAG	C	T	C	A	T	A	A	T	C	A	A	A	T	T	A	A	C	G	A	T	A	C	A	A	A	G	G	A	C	A	A	AAT	AGC	Y	I	Q	K	S	H	P	H	H	S
ENST00000466652.2	1997	64	765	1168	CREG1	TAA	A	G	G	A	C	A	A	A	G	C	T	G	A	G	A	A	C	G	A	C	A	C	A	C	T	G	A	A	A	C	T	AAG	AGC	P	K	I	V	T	P	E	E	Y	Y
ENST00000389737.5	2874	46	2271	557	TRMT44	TGA	G	C	T	G	C	A	T	C	C	T	T	G	C	A	C	T	T	T	A	G	A	A	G	A	A	G	G	A	G	C	C	TCA	ATT	R	L	L	S	E	A	C	K	T	R
ENST00000379388.7	9053	358	8154	541	HIVEP1	TGA	T	G	G	A	T	T	T	T	A	T	T	T	T	C	C	A	A	C	G	A	T	A	G	T	G	T	T	C	G	G	A	ACC	GCA	S	E	V	F	T	K	P	S	G	Q
ENST00000249014.5	2148	387	1173	588	CDC42EP1	TGA	G	G	G	G	C	T	G	G	G	G	C	A	C	G	T	G	G	A	A	C	T	G	G	A	G	T	A	G	T	A	G	GTG	AAG	E	V	L	P	Q	A	R	A	S	W
ENST00000337488.11	3396	198	1782	1416	FIP1L1	TAG	G	C	A	T	G	G	T	T	T	T	G	G	C	A	A	G	A	C	G	T	C	C	A	C	A	T	C	G	A	A	G	GAA	GCA	R	S	N	S	R	R	R	H	E	S
ENST00000601935.5	1444	164	351	929	ZNF675	TGA	T	G	C	A	T	C	A	A	A	C	C	T	T	A	C	G	A	C	C	T	T	A	G	G	T	T	T	C	T	C	C	GCA	CCA	H	E	M	V	N	E	P	P	G	S
ENST00000325542.10	3141	201	1500	1440	CEP57	TGA	C	T	C	A	T	A	A	C	C	A	G	G	T	C	A	T	T	A	G	G	G	T	T	G	T	G	T	T	T	G	A	TAC	GAT	S	S	R	S	G	I	T	G	T	T
ENST00000278823.7	3083	415	2004	664	MTA2	TGA	G	C	A	C	C	T	G	T	G	G	G	G	A	C	A	G	G	A	G	G	T	C	C	T	G	T	T	A	T	C	C	GAC	GAG	A	L	T	H	L	E	M	R	R	A
ENST00000307201.5	3492	71	1404	2017	ABHD15	TGA	A	A	G	A	C	C	T	G	G	C	C	T	G	G	G	A	A	C	A	C	A	T	A	C	T	A	G	C	G	A	A	AGG	ACA	F	R	T	E	E	R	I	K	G	L
ENST00000371601.5	1475	188	975	312	NPDC1	TGA	C	C	T	G	G	A	G	G	C	A	G	A	C	A	C	C	G	T	C	A	C	G	T	C	C	G	C	C	A	C	T	CCA	CTG	S	D	E	E	N	E	D	G	D	F
ENST00000349459.10	2783	284	1335	1164	PELI3	TAG	G	C	T	C	C	C	T	G	G	G	G	C	C	T	A	G	G	T	C	G	C	C	C	G	G	G	A	C	C	T	T	GAT	CTG	H	V	C	S	E	K	T	A	R	Y
ENST00000546034.1	2509	225	1368	916	SLC29A2	TGA	A	G	T	G	G	C	C	C	C	T	C	C	A	C	T	C	G	T	C	G	C	G	G	A	A	C	T	T	C	T	C	CTC	CTG	N	G	Y	L	V	S	L	T	M	C
ENST00000323345.11	887	26	798	63	RPL7A	TAA	A	T	G	T	A	C	A	C	T	G	T	T	G	T	G	G	G	T	C	A	A	A	T	C	A	C	C	G	T	T	C	GGT	CTG	K	L	V	E	A	I	R	T	N	Y
ENST00000359534.4	3783	364	1497	1922	KCNK5	TGA	G	G	C	A	G	G	G	C	C	G	G	C	T	A	C	A	C	G	G	G	A	A	C	C	C	C	G	A	C	A	A	ACA	GGC	Q	Q	G	A	E	A	K	A	P	L
ENST00000361729.3	5196	440	1311	3445	E2F2	TGA	G	T	G	G	C	C	C	T	G	C	C	T	G	T	A	A	T	T	A	G	T	T	G	T	C	C	A	G	G	G	G	AAT	ATT	Q	F	L	S	P	T	L	A	C	S
ENST00000501748.3	6759	213	1608	4938	ZNF623	TAA	A	A	T	A	A	T	T	A	C	T	T	T	C	A	T	T	C	A	A	T	G	G	A	C	A	C	A	C	A	A	G	TTA	AAC	Y	E	C	S	Q	Y	G	R	D	F
ENST00000389384.8	3811	309	1041	2461	ATXN7L3	TGA	C	T	T	G	G	G	T	G	C	A	A	G	G	C	A	A	C	T	A	C	A	G	T	A	G	T	A	T	C	T	A	AAC	ATC	L	G	T	N	S	S	E	S	R	K
ENST00000246802.10	1504	14	1434	56	NOP53	TAG	C	T	G	C	C	A	T	C	A	G	A	T	G	G	T	T	G	A	C	C	T	A	G	A	G	T	G	C	C	T	T	TTG	CAG	R	T	L	K	P	E	G	N	I	L
ENST00000372728.4	795	171	375	249	BEX1	TGA	A	T	C	C	T	G	A	T	G	G	T	T	T	C	C	C	G	T	A	T	T	C	C	G	T	T	T	T	G	A	G	CCC	ATG	R	M	R	E	E	N	M	E	R	I
ENST00000423823.6	2590	236	1197	1157	ZNF302	TAG	A	A	A	T	G	C	A	G	G	A	A	A	T	T	T	G	A	A	G	T	T	T	G	C	C	A	A	A	A	A	G	GTT	GAA	F	C	C	S	S	H	L	T	Q	H
ENST00000040663.8	3178	67	1107	2004	MRI1	TAA	C	C	A	A	C	T	C	A	G	C	T	C	T	G	T	A	G	A	C	C	C	C	A	G	G	T	A	G	A	T	C	ATG	CAG	V	W	N	P	A	F	D	V	T	P
ENST00000545128.5	9538	538	5580	3420	PCSK5	TAA	A	C	A	G	G	C	A	C	T	C	C	C	C	G	A	C	C	A	T	C	A	T	C	C	T	C	A	T	T	G	A	CAG	TAC	R	D	R	D	Y	D	E	D	D	D
ENST00000445888.6	2506	136	1179	1191	TP53	TGA	C	A	T	T	C	T	C	C	A	C	T	T	C	C	A	G	A	C	T	C	A	G	T	C	C	G	G	G	A	A	G	GAC	TCA	L	N	E	A	L	E	L	K	D	A
ENST00000261819.8	2574	71	2265	238	ANAPC5	TAG	A	G	A	G	G	A	C	A	T	C	C	C	T	C	T	C	T	A	C	C	A	A	A	T	A	G	T	T	C	C	C	CTC	CAT	C	K	E	R	I	R	D	V	V	Y
ENST00000370008.4	2489	64	1776	649	STXBP3	TAG	C	A	T	T	T	C	T	T	T	T	T	G	G	A	A	G	T	A	G	A	A	A	T	T	A	A	T	T	C	C	T	GAA	GAT	E	V	R	C	A	Y	E	V	S	Q
ENST00000355095.8	2098	322	1281	495	ZNF736	TAA	A	A	A	T	G	T	G	G	A	A	A	A	G	T	G	T	G	A	A	C	A	C	C	T	C	G	A	A	G	A	G	TGT	AAG	F	K	C	F	S	D	L	T	N	H
ENST00000565488.6	4249	205	1431	2613	SLC25A24	TGA	T	G	T	T	G	C	A	T	T	T	T	T	T	A	A	A	G	A	C	C	C	A	A	T	G	A	G	G	A	T	T	AAA	CAG	V	G	L	F	R	R	I	I	S	K
ENST00000333868.10	2808	15	1248	1545	CASP9	TAA	G	G	C	C	A	G	G	G	C	C	C	C	T	A	C	T	A	C	A	A	A	A	T	T	T	C	T	T	T	T	C	TCA	ACA	L	D	D	I	F	E	Q	W	A	H
ENST00000272937.10	1368	133	672	563	HES6	TGA	C	C	A	A	T	G	C	C	A	G	C	C	A	G	G	T	T	C	C	G	G	A	G	G	T	C	T	G	T	G	A	TGG	CCT	P	G	P	G	D	D	L	C	S	D
ENST00000645749.1	2292	88	1518	686	HARS2	TGA	T	C	C	T	T	G	C	C	T	G	A	T	T	T	C	T	G	A	G	T	C	T	G	T	C	A	G	C	G	A	A	TCT	GAG	E	S	T	G	I	P	L	V	V	I
ENST00000422514.7	970	21	468	481	RPL23A	TAA	A	C	T	G	A	G	T	C	C	A	G	C	T	C	T	A	C	T	A	G	G	G	T	T	A	A	A	A	C	A	A	ATC	ATC	H	Q	I	K	Q	A	V	K	K	L
ENST00000550165.5	1936	267	1386	283	MCRS1	TGA	G	G	A	G	T	G	G	T	G	G	C	A	G	G	A	C	A	C	C	A	C	A	C	T	A	G	A	A	C	C	G	CAG	CCA	Y	I	D	G	R	P	V	L	C	G
ENST00000394908.9	2668	159	1284	1225	FLOT2	TGA	G	G	C	T	C	C	T	G	C	A	G	G	C	G	T	G	G	A	C	G	T	G	T	G	G	T	C	A	C	C	G	GTG	CAG	D	E	I	V	V	L	S	G	D	N
ENST00000393587.4	1862	264	1431	167	SLC10A3	TGA	G	G	C	C	T	C	T	G	G	G	T	C	A	C	C	C	T	T	G	A	C	C	C	T	T	G	T	C	C	G	A	CCC	GTT	L	A	L	A	M	L	Q	L	S	L
ENST00000481909.2	2913	49	1335	1529	C10orf88	TAA	G	C	T	C	T	C	A	A	C	A	T	A	A	A	G	A	A	A	G	A	G	G	T	A	A	A	C	T	T	T	C	AGA	GAA	Y	I	D	Q	R	I	H	E	L	Q
ENST00000225719.9	9372	54	4140	5178	CPD	TGA	A	A	A	A	C	A	C	A	T	T	T	T	G	T	A	C	A	A	A	C	G	A	T	C	T	T	A	T	A	T	T	CAT	AAA	K	D	G	F	H	R	L	R	Q	H
ENST00000409064.5	4621	58	3963	600	KDM3A	TAA	T	C	T	C	C	C	T	G	C	A	C	A	T	T	C	C	A	A	A	C	G	G	T	T	T	T	G	A	C	C	T	CCT	AAA	H	C	F	W	L	T	Q	E	F	R
ENST00000399793.6	3145	386	1068	1691	RETREG1	TAA	T	C	T	A	G	G	A	A	T	C	A	G	C	T	A	C	C	G	G	A	G	G	G	T	C	G	T	C	T	A	A	CAT	GGC	D	T	E	E	G	D	D	F	E	L
ENST00000378501.2	5833	15	3582	2236	PLCB4	TGA	A	G	C	A	G	C	A	A	A	C	C	C	A	C	A	A	A	C	G	T	A	A	A	A	C	C	T	C	A	A	A	AAC	GCA	E	F	L	E	K	Q	N	E	Q	L
ENST00000538274.5	7381	280	1203	5898	KIAA0513	TAG	G	C	C	C	C	A	G	A	G	G	T	C	G	G	A	G	T	C	A	C	C	G	G	T	A	A	A	C	G	A	G	GAG	ACT	Q	L	G	T	F	T	H	N	M	L
ENST00000610261.6	2872	168	1944	760	ZNF595	TGA	A	T	G	A	C	A	T	T	T	C	T	A	G	T	G	A	T	A	C	A	A	G	G	A	A	C	G	G	T	C	A	AGT	CAT	K	A	F	N	W	S	S	S	L	T
ENST00000219746.14	4959	420	1728	2811	TOX3	TGA	A	G	A	C	G	C	A	T	A	T	G	G	C	C	T	T	T	T	A	T	G	A	C	T	G	G	A	C	G	C	T	TTC	ATT	Q	P	S	P	R	Q	H	S	P	V
ENST00000370483.9	2788	51	1164	1573	COX15	TGA	T	T	T	G	A	G	G	A	T	G	G	A	G	C	T	A	C	A	A	A	G	A	C	T	A	C	G	G	A	A	G	ATC	AAC	V	L	Y	F	L	S	R	R	I	P
ENST00000301765.10	2673	42	1065	1566	VPS37C	TAG	A	C	A	C	A	C	T	C	C	T	G	G	C	T	A	T	G	G	G	T	C	C	G	G	T	C	C	G	T	C	C	TAT	GGG	G	G	K	P	P	Y	P	I	Q	P
ENST00000340333.7	805	164	561	80	ALG1L	TGA	G	C	A	G	C	G	C	C	T	C	C	C	A	T	T	T	C	C	C	A	A	A	C	G	G	G	A	C	T	C	T	TTT	CCC	E	S	Q	Q	L	R	W	D	E	S
ENST00000372073.5	5567	336	891	4340	TMEM164	TGA	A	G	G	T	G	C	T	T	A	T	T	T	T	C	A	G	A	T	A	A	A	A	G	A	A	C	C	G	A	C	C	GAC	ATA	Y	G	P	W	Y	R	I	W	A	S
ENST00000248958.5	825	35	663	127	SDF2L1	TGA	G	T	G	T	G	T	G	G	A	T	G	G	A	C	T	C	A	A	G	T	A	G	C	A	C	T	G	G	A	C	G	CTC	GAA	S	V	T	G	E	Q	Y	G	S	P
ENST00000321582.9	3250	188	2400	662	TTLL11	TGA	G	G	G	C	C	A	C	T	C	T	G	T	C	C	C	T	G	T	C	C	C	A	T	A	C	A	G	A	C	C	C	TCC	CTG	V	C	G	R	G	V	P	S	G	G
ENST00000466499.6	2390	760	945	685	EIF2S1	TAA	C	T	T	T	G	T	G	G	G	A	A	A	C	T	A	G	A	A	G	T	C	G	A	A	A	C	C	G	A	A	G	GAT	GAA	R	G	V	F	N	V	Q	M	E	P
ENST00000334444.11	5790	110	4311	1369	ABCC5	TGA	C	T	C	C	T	C	C	C	T	G	T	T	G	C	G	G	G	A	A	C	T	G	T	C	G	C	T	G	G	A	A	GGC	AAG	L	H	T	V	L	G	S	D	R	I
ENST00000527174.5	2138	56	864	1218	SLC25A45	TGA	G	C	C	C	T	G	C	G	G	C	A	A	T	A	G	G	G	G	T	G	G	T	C	G	C	C	T	C	C	T	C	GGA	TGG	Y	Q	G	M	L	D	C	M	V	S
ENST00000330394.3	4234	451	2994	789	EPHB3	TGA	C	A	C	C	G	G	C	T	C	C	C	A	C	C	T	G	G	A	C	G	T	G	T	C	C	G	T	C	G	C	A	GTC	CAG	A	G	F	A	S	F	D	L	V	A
ENST00000203166.10	4324	60	1899	2365	HAUS5	TGA	A	G	A	G	A	G	G	G	T	T	C	A	A	C	G	A	C	G	T	G	T	C	G	A	A	G	A	C	G	T	C	AGC	TGC	R	I	P	E	L	Q	G	I	V	G
ENST00000268711.4	2209	42	438	1729	MED9	TAG	A	G	T	G	A	G	G	C	T	G	A	C	T	G	A	G	G	A	A	C	C	C	C	T	A	A	A	G	C	T	T	GAG	AAG	M	R	K	L	I	S	T	M	P	G
ENST00000541040.5	965	27	630	308	ZSCAN2	TGA	T	C	T	G	C	C	C	G	C	C	T	T	G	G	C	T	C	C	T	G	T	C	C	T	C	T	A	G	C	T	T	TCG	TCC	S	E	M	P	E	G	E	S	A	Q
ENST00000396984.1	571	22	378	171	HIST1H2BC	TAA	A	C	A	T	T	C	C	A	A	G	T	A	A	G	A	A	C	C	T	C	G	A	C	C	A	C	A	T	G	A	A	AAG	TCC	E	A	S	R	L	A	H	Y	N	K
ENST00000269243.8	7662	139	5928	1595	MYH10	TAA	A	G	T	T	G	C	A	G	G	A	A	G	C	G	A	G	A	C	T	G	A	C	C	C	C	A	C	C	G	A	C	GAG	TCA	R	L	R	R	G	G	P	I	S	F
ENST00000287218.9	3138	219	681	2238	ZFAND3	TGA	A	G	G	C	C	A	G	G	C	A	T	G	G	C	C	T	C	G	T	G	G	G	G	A	G	G	G	G	C	T	A	TCC	TGC	Y	V	F	C	M	L	H	R	L	P
ENST00000300737.8	4038	569	2055	1414	STIM1	TAG	G	C	A	G	G	A	T	G	G	G	G	T	G	G	A	A	G	A	A	T	T	C	T	C	C	G	A	A	G	A	A	AAG	AAG	L	Q	A	S	R	N	T	R	I	P
ENST00000304734.9	3769	229	765	2775	RPL7L1	TAG	A	C	C	C	A	G	G	T	G	C	C	A	A	C	A	A	G	T	C	G	A	C	T	G	C	C	T	A	C	T	C	AAC	CTG	K	H	F	Q	E	I	S	W	F	L
ENST00000312280.9	1828	207	480	1141	PMP22	TGA	G	G	C	G	C	C	C	A	G	A	C	G	G	A	A	G	C	G	C	A	A	A	G	G	C	G	T	T	C	T	A	GAA	CGC	M	S	A	A	A	I	Y	T	V	R
ENST00000299608.7	4737	127	1362	3248	TMX3	TGA	G	A	C	T	T	G	A	T	G	A	C	T	A	T	A	G	A	A	A	G	A	A	G	A	A	A	A	G	A	T	T	GAT	AAA	Y	I	E	E	R	Y	E	V	S	K
ENST00000426197.2	1049	73	945	31	C1orf226	TAG	A	G	C	C	T	C	T	G	C	T	C	T	T	A	A	G	T	T	T	C	C	T	G	T	C	G	T	C	C	A	G	GAA	TTT	S	P	S	L	I	E	R	N	G	F
ENST00000554659.6	5142	143	696	4303	VTI1B	TGA	A	C	T	T	C	T	A	T	A	G	G	G	A	T	A	C	C	G	A	C	G	C	T	T	T	C	T	T	A	A	A	CAT	AGC	N	T	S	E	N	L	S	K	S	R
ENST00000372969.8	495	55	318	122	NDUFS5	TGA	A	C	A	G	A	G	C	A	G	C	T	G	C	C	C	C	G	G	C	T	C	C	G	A	G	G	G	G	G	A	A	CCC	CGG	K	I	E	Y	D	D	F	V	E	C
ENST00000595358.5	1817	49	1536	232	CCDC61	TAA	C	G	T	G	G	A	G	A	A	G	G	G	G	A	C	T	G	G	C	G	T	A	C	A	G	G	T	C	A	G	C	TCA	CGG	R	S	H	H	Q	K	S	L	A	N
ENST00000233838.9	7556	65	2274	5217	GGCX	TGA	A	G	G	G	G	G	C	C	A	G	A	T	G	C	T	T	G	A	G	A	C	T	C	A	C	C	T	G	T	C	C	TTC	GAG	G	R	P	S	L	E	Q	L	A	Q
ENST00000493112.5	1516	24	1320	172	SUCLG2	TAA	A	G	A	T	T	T	A	C	T	T	T	G	C	T	G	T	A	T	T	T	T	T	T	T	A	C	G	A	C	T	A	TGT	TTA	V	R	L	E	G	T	F	M	E	K
ENST00000246548.9	4005	52	1920	2033	UBA2	TGA	A	C	A	G	A	A	A	T	G	C	C	T	C	T	A	G	A	T	T	A	C	G	A	T	A	C	T	G	T	A	G	GAT	TTA	D	S	D	E	E	D	S	S	N	N
ENST00000601423.5	802	60	564	178	JOSD2	TGA	C	C	A	T	G	G	C	T	G	A	C	C	A	C	A	G	A	C	A	G	G	C	G	T	C	G	G	T	C	G	A	GAC	ACA	L	D	S	K	L	R	A	P	E	A
ENST00000558939.5	6004	1378	2316	2310	TLE3	TAA	A	C	A	A	G	A	A	C	T	C	C	A	G	C	A	T	C	T	A	C	T	G	G	A	G	T	A	T	T	T	G	TAC	ATC	L	L	N	A	W	R	T	P	Y	G
ENST00000451672.2	2382	106	105	2171	SMIM27	TGA	C	A	A	G	C	A	G	C	C	G	T	C	C	T	C	T	A	T	G	A	G	G	T	A	G	T	T	G	G	G	G	TCT	GTA	X	X	X	X	X	X	X	X	X	X
ENST00000256544.8	2740	160	912	1668	KATNBL1	TGA	G	A	G	A	T	T	T	C	A	T	C	T	A	T	A	C	A	T	T	G	A	C	A	T	T	A	T	T	T	A	T	CAT	TTA	S	K	T	E	I	I	N	D	G	N
ENST00000464848.5	4299	80	1662	2557	TTC26	TAA	A	A	T	A	G	C	G	C	C	A	G	C	G	C	T	A	C	C	T	G	T	G	A	G	A	C	A	A	A	A	G	ATC	TCC	V	G	I	F	Q	M	I	I	A	G
ENST00000358154.8	3153	157	954	2042	METTL9	TAA	A	C	A	C	G	T	G	G	A	G	G	T	C	A	T	G	A	C	C	A	A	A	C	T	C	T	T	G	T	T	T	GTA	CCA	W	E	E	Q	V	N	S	L	P	E
ENST00000564153.5	775	94	381	300	SNAP23	TGA	A	A	G	T	T	A	T	T	A	C	C	T	T	T	C	C	T	C	C	T	C	G	A	T	G	C	C	T	T	C	A	CCT	CCT	K	C	C	G	L	C	V	C	P	C
ENST00000216133.10	4111	236	753	3122	CBX7	TGA	A	T	C	A	C	C	G	T	T	T	T	T	A	C	T	T	G	A	A	G	G	G	T	G	A	C	G	C	C	A	G	TTC	AAG	A	D	L	A	E	G	P	P	P	W
ENST00000336604.8	2686	42	1686	958	IFFO1	TAG	A	G	A	C	C	T	G	C	C	T	C	C	C	A	G	A	G	T	A	C	C	T	C	G	A	C	A	G	T	C	T	AGA	ATG	V	Q	M	E	T	C	R	R	L	I
ENST00000357849.9	1296	137	1002	157	COPS5	TAA	A	C	A	G	T	C	T	C	T	G	A	G	A	T	C	T	C	T	A	C	A	A	T	T	A	A	A	C	T	A	A	TCT	ATC	F	M	L	G	L	E	T	H	D	R
ENST00000536696.6	1065	450	594	21	SOCS2	TAA	A	T	G	T	T	T	C	T	C	T	T	T	T	A	T	G	G	A	C	C	T	T	A	A	A	T	A	T	A	A	G	GTA	CAG	H	L	Y	L	T	K	P	L	Y	T
ENST00000228437.10	4182	437	2403	1342	PRDM4	TAA	A	A	G	G	A	A	A	A	G	A	A	A	C	A	A	A	T	A	C	A	C	G	T	C	T	T	T	C	T	C	T	AAA	CAT	C	K	G	P	T	S	S	S	S	A
ENST00000648638.1	3825	259	2730	836	THRAP3	TGA	A	A	G	A	G	A	A	A	A	C	A	A	A	T	C	T	T	A	G	T	T	T	C	A	A	A	G	G	G	T	T	TCT	GAT	Q	K	R	N	R	E	E	E	W	D
ENST00000377044.9	6152	169	4149	1834	CEMIP2	TAG	A	G	A	C	T	A	A	C	T	G	T	A	A	T	A	C	A	C	G	A	A	A	A	C	T	T	C	G	A	A	C	CAT	GCA	W	T	K	L	F	T	S	P	A	G
ENST00000374080.8	6925	159	6531	235	MED12	TGA	G	C	C	A	C	C	T	G	G	A	G	G	A	C	A	T	C	G	C	A	G	G	T	T	T	A	T	A	C	A	A	TAC	CGC	Q	P	Q	P	Q	S	Q	P	Q	F
ENST00000392799.7	3221	1465	1212	544	PLEKHA1	TGA	G	G	C	A	G	A	A	G	C	G	C	A	C	G	T	G	C	A	G	T	G	A	C	T	G	G	C	C	T	T	C	GTG	GAC	N	F	K	V	Q	T	V	S	P	R
ENST00000413518.5	1469	259	327	883	ERVK3-1	TGA	A	A	G	C	T	G	C	A	C	A	G	C	C	T	A	A	C	G	G	C	C	A	A	C	C	A	C	C	A	A	G	AAT	GGC	T	W	G	Q	I	K	K	T	T	Q
ENST00000250916.6	2901	82	756	2063	KLF16	TAG	G	G	C	C	C	T	C	G	T	G	C	A	G	G	T	C	C	G	G	A	C	G	C	C	C	C	C	G	A	C	C	CTG	GGC	A	K	H	A	R	R	H	P	G	F
ENST00000228306.8	1257	237	951	69	RPLP0	TAA	T	C	A	C	C	A	A	A	A	A	G	C	A	C	A	G	T	T	T	C	T	C	T	G	G	T	T	T	A	G	G	GAC	TTT	F	L	A	D	P	S	A	F	V	A
ENST00000465995.6	2970	86	447	2437	DNAJC24	TAA	A	A	T	T	G	T	T	C	A	C	A	A	C	C	A	A	T	A	T	T	A	C	T	T	C	C	T	C	A	A	G	AAC	TAT	E	E	M	S	W	N	E	G	D	H
ENST00000354488.8	1303	55	942	306	DDRGK1	TGA	C	C	C	C	A	G	T	C	C	T	T	C	C	C	C	G	A	C	C	C	C	G	A	A	C	C	C	G	T	C	C	GCC	CCA	R	G	K	F	I	Y	I	T	P	E
ENST00000377351.8	3466	90	3174	202	UBA1	TGA	C	C	C	C	G	T	C	T	G	C	T	C	C	C	G	C	C	T	A	C	C	A	C	A	T	A	G	C	C	T	G	CGC	ATC	E	R	L	D	Q	P	M	T	E	I
ENST00000376436.5	3613	540	2253	820	ZNF337	TGA	A	G	T	T	A	T	A	T	C	T	C	A	C	T	C	T	A	C	T	T	C	G	G	A	G	T	G	G	G	T	G	TCT	TCA	V	H	E	R	I	H	T	G	E	R
ENST00000243056.5	2357	76	990	1291	HOXC13	TGA	C	C	A	C	C	C	A	C	C	C	G	C	T	C	C	A	C	C	T	C	A	C	C	T	C	T	A	C	T	C	C	ACC	TCC	A	S	K	F	I	T	K	E	K	R
ENST00000353065.7	1549	154	324	1071	PROK2	TAA	T	C	G	C	T	C	T	G	G	A	G	T	A	G	A	A	A	A	C	C	C	G	A	T	T	T	G	T	T	T	A	AAG	CAA	T	P	M	G	K	L	G	D	S	C
ENST00000281081.12	3040	36	957	2047	NUBPL	TGA	T	T	C	C	C	C	A	A	G	T	G	T	C	A	A	G	A	C	T	T	C	C	A	C	T	A	C	C	G	T	T	GAA	TCA	V	L	G	D	I	P	L	H	L	N
ENST00000372232.8	2205	49	1194	962	ATG4A	TAG	A	A	T	C	C	T	G	G	G	A	A	C	T	G	T	G	T	G	A	G	T	C	T	T	A	G	A	G	T	T	T	GTG	AGT	F	E	L	V	Q	K	H	P	S	H
ENST00000379756.3	1580	161	708	711	SPEF1	TGA	G	C	G	G	C	G	G	C	C	C	G	G	G	G	G	C	G	A	C	G	A	A	T	G	C	G	A	G	G	C	G	CGG	CAG	A	E	K	E	Q	E	L	L	A	S
ENST00000292807.9	1931	148	1305	478	AP2M1	TAG	C	T	G	C	C	A	C	T	A	G	G	C	A	C	G	T	C	G	C	T	C	A	A	A	G	T	A	T	T	T	A	TGC	CGC	I	S	M	N	F	E	V	P	F	A
ENST00000397356.8	2619	38	924	1657	HAGH	TGA	G	G	C	C	G	C	C	C	T	G	C	A	C	C	A	G	G	G	C	C	C	C	G	T	A	G	A	A	C	T	T	GAC	CGG	V	P	S	T	L	A	E	E	F	T
ENST00000296754.7	5495	258	2844	2393	ERAP1	TGA	A	A	A	T	C	C	A	T	C	A	G	A	A	A	G	G	A	C	A	A	C	G	C	A	G	T	C	G	A	A	G	GGA	ACA	K	E	N	G	S	Q	L	R	C	V
ENST00000401878.8	10168	216	3510	6442	RBM33	TGA	G	T	C	C	T	A	A	C	A	A	G	A	G	G	A	G	G	T	G	C	T	A	G	T	C	C	C	G	G	T	G	GAG	GTG	V	G	P	I	Q	S	L	Q	M	L
ENST00000262544.6	3176	490	2301	385	SEC23B	TAA	G	C	T	G	A	G	G	A	T	A	C	A	A	T	G	T	C	C	G	T	G	A	C	C	T	C	T	G	T	C	G	TGT	GCC	R	F	L	L	S	K	V	N	P	S
ENST00000369026.3	3950	80	1050	2820	MCL1	TAG	C	C	T	T	A	C	T	G	T	A	A	G	T	A	G	A	A	T	A	A	T	C	T	A	T	A	C	G	G	T	T	AGA	ATA	T	K	R	D	W	L	V	K	Q	R
ENST00000317178.10	5262	244	1554	3464	ZNF776	TGA	A	A	A	T	T	T	G	G	C	A	G	A	T	T	G	T	A	A	G	T	A	C	T	A	C	A	G	A	A	A	G	TGT	GAA	F	H	Q	K	G	S	L	I	R	H
ENST00000227322.8	6539	33	1377	5129	ZPR1	TAG	C	A	G	T	G	G	G	T	G	G	C	T	C	G	G	C	A	A	C	G	C	C	T	C	G	G	T	C	C	G	G	CGG	CAA	G	N	S	Y	L	Q	N	V	Y	A
ENST00000356264.7	3224	22	2085	1117	AMPH	TAG	G	G	C	A	A	C	A	A	G	T	A	C	T	T	A	G	A	T	T	C	G	C	A	G	C	C	C	A	C	T	T	GAT	TTA	G	D	V	V	L	V	V	P	S	D
ENST00000529629.5	2333	226	1920	187	CAPN5	TGA	C	A	C	C	T	G	C	C	C	A	C	C	T	C	T	G	T	C	G	G	T	A	C	T	C	C	C	T	C	C	A	GTC	GCT	F	L	G	Q	V	H	L	K	A	D
ENST00000319670.13	5212	206	3045	1961	ARHGEF18	TAA	A	A	G	G	G	C	C	G	T	G	A	C	T	C	T	T	C	T	T	C	T	A	C	T	G	C	A	G	A	A	G	TTC	TTC	S	P	P	P	A	D	S	P	S	E
ENST00000591022.6	3026	431	2379	216	PLEKHH3	TGA	G	C	C	T	G	C	C	A	A	G	A	G	G	C	A	G	G	A	C	G	T	C	G	A	C	G	G	G	G	T	T	GAC	CAG	N	A	Y	L	A	N	P	S	P	E
ENST00000604569.1	770	8	567	195	CT45A9	TGA	G	A	A	T	A	C	T	T	G	T	C	C	C	T	T	A	G	T	A	T	G	C	A	A	A	G	T	C	A	A	A	ATT	ATG	K	Y	E	K	I	F	E	M	L	E
ENST00000273221.8	5279	217	2889	2173	IQSEC1	TAA	G	C	C	A	T	G	G	G	A	C	C	C	G	C	C	T	C	G	T	G	T	C	G	T	G	A	C	T	G	C	C	TCC	TGC	G	E	G	L	K	R	S	A	L	S
ENST00000395833.7	1687	430	474	783	LMO2	TAG	G	C	C	C	G	A	G	T	C	C	C	C	G	A	T	A	G	T	A	G	G	G	T	A	A	C	T	A	G	A	A	ATA	ATG	R	V	K	D	K	V	Y	H	L	E
ENST00000372508.7	1577	58	852	667	ZNF691	TGA	A	G	G	A	G	A	G	C	C	C	C	A	T	C	G	A	C	C	T	T	A	G	A	A	A	G	G	G	T	C	G	AGC	TCC	D	I	S	N	F	G	A	H	Q	R
ENST00000230565.3	2544	199	1431	914	ENPP5	TAA	T	G	T	T	A	C	T	T	T	G	A	A	G	C	C	G	A	A	C	A	T	T	A	T	T	A	C	C	A	A	C	GCC	CAA	E	G	S	Y	P	Y	F	I	G	V
ENST00000396197.8	4207	80	1413	2714	UEVLD	TGA	T	T	C	T	C	A	A	A	T	G	C	A	A	T	T	C	A	A	A	A	T	T	G	A	C	A	A	C	A	A	C	CTT	AAA	N	S	E	V	F	L	S	L	P	C
ENST00000420936.6	1692	111	1356	225	ILK	TAG	G	A	C	T	G	G	A	A	G	G	T	C	C	G	A	A	C	A	G	G	A	C	G	T	A	G	A	A	G	A	G	AAG	GAC	K	V	A	L	E	G	L	R	P	T
ENST00000427980.7	7896	308	2067	5521	ATXN1L	TGA	A	C	C	T	C	T	T	C	C	C	C	A	G	A	A	A	A	G	G	G	C	G	T	A	A	C	C	T	T	G	C	AAA	GGA	P	E	S	G	A	Q	A	C	W	P
ENST00000441711.6	2524	392	924	1208	ARMC10	TGA	T	T	G	G	T	C	A	T	A	T	T	T	T	C	T	A	A	A	A	C	C	C	A	T	A	A	T	A	A	C	A	ATC	AAA	E	G	H	L	A	V	Q	P	T	F
ENST00000309902.10	5595	57	4980	558	ZNF407	TAA	C	T	G	A	T	G	G	G	A	C	C	T	G	A	C	T	T	T	T	C	A	C	G	A	G	T	G	T	T	T	C	TCA	TTT	N	T	H	L	L	G	K	H	G	V
ENST00000572844.1	2083	145	1698	240	POLR2A	TAA	G	T	G	G	G	C	A	G	T	G	G	G	G	T	C	G	G	T	C	C	A	A	A	G	G	T	A	A	A	C	C	GCT	CTG	E	L	A	M	V	P	R	M	I	V
ENST00000261783.4	1911	58	1062	791	ARG2	TAG	G	A	G	A	C	A	C	T	G	T	G	C	A	T	T	A	A	G	A	G	T	G	T	G	C	A	C	G	A	A	C	ATT	AGA	E	E	E	A	K	T	T	A	N	L
ENST00000394333.5	444	25	342	77	RPL23	TGA	G	C	C	A	C	T	G	C	A	T	C	C	C	G	T	G	A	A	C	A	T	T	A	A	C	G	T	C	G	G	G	GTG	CAA	V	K	K	G	K	P	E	L	R	K
ENST00000340180.5	1438	69	447	922	ZNF69	TAA	A	A	A	A	A	T	C	T	C	A	C	T	C	A	C	C	G	A	A	G	C	C	A	G	G	T	A	T	A	A	G	CCA	AAG	F	Q	E	K	K	A	S	P	E	I
ENST00000260947.9	5478	114	2331	3033	BARD1	TGA	A	T	A	T	T	A	T	A	C	C	A	G	A	C	G	A	C	A	G	T	T	C	T	C	C	T	T	C	G	T	T	AGC	GAC	S	D	Q	R	F	C	T	Q	Y	I
ENST00000284878.12	5593	87	1095	4411	CXADR	TAG	A	G	C	C	T	C	C	A	T	A	T	G	T	A	T	G	A	T	A	T	C	T	G	G	G	T	A	G	G	A	A	GTA	ATA	T	Q	Y	N	Q	V	P	S	E	D
ENST00000334221.5	2073	711	714	648	C1QL4	TGA	G	C	C	G	G	C	C	C	C	G	C	C	C	C	A	G	C	C	C	C	A	T	C	T	A	C	T	A	C	T	T	GAC	CCC	A	D	Q	N	Y	D	Y	A	S	N
ENST00000390015.7	3549	144	2856	549	GAA	TAG	C	C	G	G	G	C	G	G	A	G	T	G	T	T	G	T	G	G	T	C	G	A	C	T	G	C	T	C	T	T	T	TGT	TGG	K	V	T	V	L	G	V	A	T	A
ENST00000216106.6	4095	133	1803	2159	HMGXB4	TGA	C	A	G	C	A	A	A	G	A	A	T	C	C	G	T	C	A	G	G	G	C	C	G	T	A	C	T	A	C	A	T	CTG	GGA	S	G	S	L	S	V	L	L	D	S
ENST00000219476.9	6415	110	5421	884	TSC2	TGA	G	G	C	C	G	G	G	G	C	C	C	T	C	G	T	G	T	T	T	G	A	G	C	C	A	C	T	T	C	A	G	GTG	TTT	A	A	Y	S	N	P	S	L	P	L
ENST00000253193.9	4058	456	2310	1292	LRP3	TGA	C	C	G	C	T	G	G	G	C	T	C	G	C	T	G	T	C	T	G	G	T	T	G	T	C	C	C	G	G	A	G	TGT	GTC	C	S	A	Q	D	P	H	P	Q	V
ENST00000511467.1	8076	5	7470	601	PTPN13	TGA	C	A	T	G	A	A	A	A	G	A	G	C	C	G	A	A	G	T	C	T	T	C	G	A	C	T	C	C	G	A	C	AAG	CTG	I	S	D	L	V	R	C	M	R	L
ENST00000275820.4	6082	26	2580	3476	NOM1	TAG	T	C	A	G	G	G	A	A	G	G	A	A	G	G	T	A	A	G	A	G	T	C	C	C	T	T	C	G	A	A	A	ATG	AGA	G	V	L	R	E	G	L	K	L	F
ENST00000380870.8	1142	149	351	642	ZNF738	TGA	A	A	T	G	G	C	G	C	G	A	T	T	T	G	A	G	G	C	C	G	G	A	C	C	C	C	T	T	G	T	T	GAG	CCG	F	R	N	L	V	F	L	G	I	D
ENST00000505286.5	1380	46	924	410	STX18	TAA	A	A	T	G	C	G	G	C	C	A	A	T	G	A	T	C	C	A	C	T	C	C	C	T	G	G	A	G	A	G	A	CTA	CAC	R	V	V	E	I	S	R	L	Q	E
ENST00000371472.6	1852	200	1584	68	NSMF	TGA	G	G	G	G	C	C	G	G	G	C	T	T	G	G	T	C	C	T	G	C	A	G	C	A	G	T	T	T	C	A	G	CTG	GTC	L	M	T	P	Y	R	V	T	F	E
ENST00000369454.4	3413	203	639	2571	RAB39B	TAG	T	C	A	G	T	T	C	T	T	T	T	A	T	C	G	T	G	T	T	T	G	T	A	G	A	G	G	A	G	A	G	TGC	TTG	F	T	D	L	T	R	D	I	Y	E
ENST00000333926.6	2375	112	324	1939	CISD1	TAA	A	T	G	G	A	C	A	C	T	T	T	T	G	T	C	A	A	A	G	A	A	A	A	A	A	G	A	A	C	T	A	ACT	GAA	A	F	D	M	E	D	L	G	D	K
ENST00000357590.9	2356	441	1353	562	SLC37A4	TGA	A	G	A	G	A	G	T	C	C	A	G	G	T	G	A	G	T	C	G	G	A	A	G	A	A	C	C	T	G	T	G	GAG	GCT	A	G	L	P	F	S	T	I	A	K
ENST00000295066.3	631	249	297	85	DPY30	TGA	C	T	T	A	A	T	G	G	G	A	A	G	A	C	A	A	A	G	C	T	A	G	A	A	G	T	T	T	G	A	C	AAC	CGA	S	L	P	T	R	A	Y	L	D	Q
ENST00000263563.7	4610	322	2568	1720	PALD1	TAG	G	G	G	G	C	C	T	T	A	C	T	C	C	G	T	C	G	T	T	C	A	G	G	A	G	C	C	C	C	C	G	CTG	TTG	V	A	S	K	A	G	I	Y	E	I
ENST00000369462.5	2846	25	948	1873	BRCC3	TAA	A	T	C	A	G	G	A	G	A	C	A	A	A	A	A	G	A	T	C	T	C	T	T	C	T	T	T	C	A	A	G	GAA	CTA	V	F	T	K	N	L	C	S	Q	M
ENST00000264703.4	1612	347	702	563	FNDC4	TGA	G	T	G	A	A	G	A	A	A	C	A	C	A	T	T	G	C	A	G	C	T	A	C	C	A	C	A	A	C	T	A	GTT	GAC	G	L	F	C	R	Q	Y	D	I	I
ENST00000373290.7	1703	130	882	691	TSPAN15	TAG	G	G	C	C	C	A	G	C	C	T	G	C	C	T	A	A	C	C	C	C	A	T	C	G	T	G	T	T	C	G	T	AAT	CCC	Q	F	L	G	V	L	L	T	L	L
ENST00000368851.10	10757	250	1545	8962	SLC16A10	TAA	T	A	T	C	T	T	A	C	A	T	A	C	C	T	T	A	T	T	A	T	C	T	C	A	G	T	C	T	A	A	G	ATT	ATT	L	C	F	I	P	W	I	H	S	K
ENST00000381018.7	1855	22	1707	126	TRIM23	TAA	A	A	G	G	T	C	A	T	G	C	T	G	T	G	G	G	A	A	A	G	A	G	A	C	A	C	T	G	A	T	G	GGG	AAA	A	L	S	V	E	E	I	T	E	L
ENST00000544785.1	525	1	471	53	BAD	TGA	A	G	C	C	A	C	G	G	A	A	G	G	C	G	T	G	C	G	T	G	G	C	C	T	T	C	C	C	T	T	A	GTG	TGC	A	P	H	P	E	T	P	P	V	P
ENST00000319540.9	3040	259	990	1791	SCD5	TGA	A	C	T	T	G	G	A	A	C	A	G	C	C	T	C	G	T	G	A	C	G	A	C	A	G	A	G	G	T	C	A	GCT	AGT	D	Y	S	A	S	E	F	G	L	N
ENST00000358201.9	2307	75	1707	525	RABEP2	TGA	G	G	G	G	T	C	A	G	G	A	T	A	T	C	C	A	C	A	G	G	A	A	C	T	A	C	A	G	G	G	A	ACC	GAC	T	S	E	Q	V	Q	R	D	F	V
ENST00000263795.11	3932	31	1878	2023	WDR76	TGA	G	T	T	T	T	T	G	G	T	T	T	A	G	C	G	T	C	G	A	A	A	A	A	A	G	T	A	A	G	T	A	TGC	AGC	F	H	E	T	G	K	R	V	H	S
ENST00000320805.8	4569	75	1257	3237	NFATC2IP	TGA	C	A	C	C	C	C	A	C	T	C	C	C	T	C	G	G	G	G	T	C	T	G	G	A	G	T	T	A	C	T	C	GGC	TGG	P	L	K	T	L	M	S	H	Y	E
ENST00000359947.9	7720	333	5721	1666	PTPRF	TAA	C	T	A	C	C	G	C	T	C	C	C	C	T	G	C	A	A	C	G	T	A	T	C	A	C	C	A	G	T	T	T	ACG	GCA	R	M	R	Y	E	G	V	V	D	M
ENST00000642274.1	4139	358	2709	1072	LARS2	TGA	C	A	G	C	C	A	G	G	A	G	G	C	T	T	A	G	A	A	C	G	T	G	G	T	C	C	T	T	C	A	A	GAT	CAA	P	V	P	Q	Q	V	A	R	D	Q
ENST00000287474.9	2678	602	1878	198	FRRS1	TAG	A	G	G	A	A	T	T	C	T	G	A	A	G	G	T	C	T	G	T	A	C	T	G	G	G	G	T	C	A	G	A	CTG	TGT	Y	L	Q	S	T	I	Y	E	Q	A
ENST00000600245.1	3598	655	2688	255	ZNF574	TGA	C	T	C	T	G	C	C	C	G	A	C	T	T	C	G	G	T	G	A	C	T	A	G	A	C	C	T	G	G	G	G	GGC	AGT	Q	H	Q	A	A	V	R	Q	Q	L
ENST00000393039.2	1148	21	942	185	KLRG2	TGA	G	A	G	C	T	T	G	G	G	C	A	G	C	T	G	A	C	C	G	G	A	G	G	G	G	A	C	A	T	C	C	AGT	GCC	T	V	G	P	W	R	K	A	R	W
ENST00000278856.8	1289	91	1155	43	WDR74	TGA	C	G	C	C	C	C	T	G	T	G	C	C	C	C	C	C	C	G	A	C	C	A	C	C	T	G	G	G	T	C	C	CCC	AGC	N	K	V	P	L	E	D	T	E	T
ENST00000392358.6	2276	349	1581	346	GPS1	TGA	G	G	G	G	T	G	A	A	C	C	T	T	G	G	T	A	C	A	A	C	C	A	C	G	A	G	T	A	G	G	C	ATG	AAC	M	G	K	E	F	Q	R	R	A	K
ENST00000547157.1	276	20	165	91	NDUFA12	TGA	A	A	C	A	T	G	C	A	A	A	A	T	A	T	G	A	C	A	A	G	A	A	G	T	A	A	C	A	G	A	A	AGT	AAC	V	L	K	R	G	L	Q	Q	I	T
ENST00000377264.8	6318	74	5814	430	ATG2A	TGA	G	C	C	T	G	G	G	G	T	G	C	C	C	C	A	G	A	A	C	C	C	G	T	G	A	C	A	G	G	C	T	GAC	CAA	V	I	R	Q	L	P	P	T	V	V
ENST00000322611.4	1807	189	681	937	BASP1	TGA	C	A	A	G	G	A	C	A	G	C	C	T	A	G	A	G	A	A	A	G	T	G	C	C	A	A	T	G	C	C	A	GAG	AAA	E	A	A	P	S	S	K	E	T	P
ENST00000254260.8	3501	36	2058	1407	RHPN2	TAA	T	G	T	G	A	G	G	A	A	A	C	A	A	C	A	T	G	G	T	T	C	T	T	G	A	C	A	G	A	C	T	TAC	TGG	K	L	S	F	L	S	W	G	T	N
ENST00000370169.5	2360	61	1725	574	POLL	TGA	C	C	C	A	T	G	G	C	T	G	G	G	G	G	G	T	C	A	G	G	G	C	G	A	G	T	C	G	T	C	C	TGG	GAC	S	L	S	E	H	A	L	S	T	A
ENST00000304267.12	2030	87	1311	632	SEC61A2	TAA	A	A	G	A	T	A	A	C	C	C	C	G	C	C	A	T	C	T	T	C	T	C	A	T	A	G	G	A	A	A	A	TAC	TTC	K	D	V	A	K	Q	L	K	E	Q
ENST00000274473.6	7594	267	3420	3907	MEGF10	TGA	C	A	C	C	A	A	A	G	G	A	C	C	G	A	A	G	T	G	A	C	G	A	C	G	A	C	G	A	C	G	A	GAA	AGT	N	G	R	L	S	Q	D	P	Y	D
ENST00000409850.5	2213	647	1428	138	CPVL	TAA	A	C	T	A	C	C	T	T	C	C	C	A	A	A	G	G	T	T	G	T	A	T	T	C	C	T	A	G	G	G	T	GGA	GTT	E	V	A	G	Y	I	R	Q	A	G
ENST00000556728.1	774	129	249	396	C14orf132	TGA	G	G	A	C	G	G	C	A	C	A	C	C	C	C	T	T	C	C	A	C	T	T	C	C	G	T	A	T	G	T	G	TTC	ACC	S	S	A	N	V	H	A	A	A	N
ENST00000643230.2	7273	597	2325	4351	SEMA3E	TGA	T	G	G	G	G	T	G	A	G	A	C	T	A	C	C	T	C	A	G	G	T	C	G	C	A	C	A	C	G	G	A	TCC	GAC	E	E	Y	C	E	K	V	W	C	T
ENST00000524074.1	395	10	351	34	PFDN1	TGA	C	T	A	A	C	G	C	T	C	A	G	C	T	T	T	C	C	A	T	G	T	C	C	T	T	C	C	C	T	T	T	CTT	TAC	F	I	L	Q	S	K	E	A	I	H
ENST00000425389.2	2876	78	1701	1097	REPIN1	TGA	G	A	C	G	G	T	G	G	G	C	G	G	G	C	T	G	T	A	G	C	A	C	G	A	A	G	A	A	G	A	C	GTC	GAT	P	D	C	D	R	S	F	S	Q	K
ENST00000222219.8	1938	74	1080	784	DNASE2	TAA	C	C	C	T	T	A	T	G	G	C	C	A	G	C	T	A	G	A	A	T	A	T	T	C	G	A	G	A	C	G	A	ATC	AAG	D	M	N	R	N	Q	G	E	E	Q
ENST00000262817.8	1621	89	1026	506	TMEM59L	TAG	G	C	C	T	C	C	A	C	T	G	G	C	C	G	T	C	G	A	A	C	C	A	G	T	C	C	A	G	G	T	C	CTG	AAG	P	G	Q	H	L	K	F	Q	P	L
ENST00000371408.7	3490	61	1092	2337	SLC35G1	TGA	A	G	C	A	T	C	A	T	T	G	C	T	G	A	A	A	C	C	T	T	G	A	A	A	C	C	A	T	G	G	T	AAA	TCC	I	M	K	T	M	D	V	V	F	A
ENST00000647584.2	5362	43	1329	3990	ENOSF1	TAA	G	T	G	C	T	C	A	G	C	C	C	C	A	T	A	A	A	A	G	A	A	C	T	C	G	T	C	C	T	T	C	AAT	GAA	H	F	K	Y	P	V	M	I	Q	R
ENST00000039989.9	4488	35	3423	1030	TTC17	TAG	T	G	C	A	C	T	T	C	T	T	C	C	T	T	C	C	T	C	T	C	G	C	G	G	C	A	G	G	G	A	A	CCT	TCT	G	N	V	Y	V	A	M	E	E	F
ENST00000378825.5	2747	143	810	1794	CCDC3	TAA	C	G	G	G	C	C	T	G	G	G	G	G	C	G	G	G	G	G	C	G	T	C	C	A	T	C	C	C	C	C	C	GGG	CGG	V	K	K	V	K	R	S	L	R	Q
ENST00000594154.5	4513	213	1956	2344	ZNF432	TGA	C	A	A	T	G	C	A	G	T	G	G	A	C	C	C	C	A	A	A	C	A	A	A	G	G	T	A	A	T	A	C	CCC	AAA	G	K	G	F	T	M	K	S	R	L
ENST00000542570.5	4116	229	3003	884	TOP3A	TGA	G	C	T	C	A	G	G	G	T	A	G	G	G	A	G	A	C	A	A	G	A	C	T	C	C	T	G	T	T	T	T	AGA	AAC	G	D	R	G	R	T	L	E	S	E
ENST00000182377.8	2095	268	1545	282	FAR2	TAA	G	A	G	C	A	T	T	T	A	G	C	C	A	T	T	G	A	A	A	C	T	C	G	C	A	C	G	A	C	C	T	GTT	AAA	I	H	Y	L	F	N	T	A	L	F
ENST00000389704.4	1166	20	828	318	EXOSC8	TAA	A	C	A	G	C	C	A	C	C	A	C	A	T	A	A	A	C	C	C	A	A	A	G	T	A	T	G	A	G	A	A	AAA	CCC	D	E	E	G	K	L	C	C	L	H
ENST00000517956.5	6744	192	1065	5487	FBXO32	TGA	A	T	C	C	C	A	G	C	A	C	A	T	G	C	T	T	G	A	A	C	T	T	G	T	T	C	A	A	C	T	A	TTC	AAG	R	K	E	Q	Y	G	D	T	L	Q
ENST00000378700.8	3873	385	483	3005	ID4	TGA	G	C	C	G	C	G	C	T	G	T	C	C	A	C	G	C	C	G	T	G	T	C	T	T	A	C	G	A	C	A	G	CGC	TGC	P	A	L	L	R	Q	P	P	P	P
ENST00000596053.5	800	351	330	119	ZNF714	TGA	G	G	C	A	T	G	A	G	A	A	T	C	C	C	G	G	A	G	A	C	C	T	C	A	T	C	G	A	C	C	C	GGC	AGA	E	A	R	A	G	G	L	L	E	P
ENST00000271620.8	3025	184	1359	1482	PRUNE1	TGA	C	T	G	T	T	G	A	G	A	G	G	C	G	G	A	A	G	A	A	C	C	T	G	T	C	C	C	T	C	C	G	AAG	AAG	D	P	P	L	P	P	T	P	M	N
ENST00000246139.9	1231	576	579	76	CITED1	TAA	T	G	C	C	A	A	G	T	G	T	C	C	C	C	G	T	C	G	A	T	C	T	A	C	C	T	T	T	C	A	G	TGC	AGC	S	P	A	I	I	D	S	D	P	V
ENST00000591382.5	3675	398	2916	361	EFTUD2	TGA	G	T	G	C	G	T	G	G	A	C	T	C	C	G	T	A	C	C	C	C	A	T	T	A	A	C	T	C	G	T	G	ATG	CCC	P	Q	P	A	P	H	L	A	R	E
ENST00000357700.11	2717	44	834	1839	ASB13	TGA	A	T	T	G	C	A	G	G	T	G	G	G	G	C	A	A	C	A	T	C	C	T	C	T	C	C	A	T	T	A	G	AAC	TAC	A	K	C	F	E	Y	Y	E	K	T
ENST00000216756.11	953	39	636	278	CINP	TGA	C	G	T	C	C	T	G	A	G	A	C	G	G	C	T	C	T	C	G	A	G	C	C	A	C	C	G	G	A	C	A	CTC	GCT	K	R	T	V	A	K	E	L	A	H
ENST00000458350.7	1795	403	660	732	ATG10	TAA	C	A	A	G	A	T	T	C	T	T	C	T	A	T	C	C	C	T	G	T	A	A	A	G	C	A	A	G	T	A	G	CCT	GTC	F	M	T	P	V	L	K	N	S	Q
ENST00000531214.5	1790	547	969	274	SLC25A22	TGA	G	C	C	C	A	G	C	A	C	C	C	G	C	C	C	G	G	A	C	C	C	C	C	A	G	G	A	C	G	T	C	GCC	CAG	K	I	L	R	H	E	G	P	S	A
ENST00000415690.6	3789	132	2226	1431	NR3C1	TGA	T	T	T	T	C	A	T	C	C	C	A	A	C	C	T	A	A	T	T	A	C	A	C	A	C	T	C	T	A	C	A	ATC	TTA	Y	I	K	E	L	G	K	A	I	V
ENST00000612548.4	1799	53	1446	300	CIT	TGA	G	G	C	T	C	T	T	C	G	G	A	G	C	C	G	G	T	G	G	A	C	T	G	T	G	A	G	A	G	G	C	GGC	GGT	S	V	V	S	G	L	D	S	P	A
ENST00000361658.6	3908	519	3108	281	ULK2	TGA	G	C	A	G	C	A	G	G	C	T	C	A	T	G	T	G	C	C	A	A	C	G	C	C	A	C	G	A	T	A	C	GTG	ACC	D	I	V	Y	R	Y	H	K	A	A
ENST00000360338.4	3850	322	1686	1842	ZNF460	TAA	C	A	G	A	T	G	T	G	G	A	A	A	G	G	T	T	A	C	C	A	T	C	C	C	A	A	A	G	A	A	G	TTG	CCA	S	C	E	S	T	D	L	I	Q	H
ENST00000358008.7	2412	674	936	802	AIMP1	TAA	A	A	T	G	C	T	T	C	C	A	C	T	A	A	A	A	C	T	A	A	G	G	T	G	A	C	A	A	C	G	A	AAA	ATC	E	L	N	P	K	K	K	I	W	E
ENST00000359314.5	5412	456	1917	3039	CD2AP	TGA	G	T	G	G	T	G	T	G	G	A	C	C	T	T	C	T	T	C	T	G	T	C	C	T	G	T	C	G	A	A	A	TCT	TCT	I	I	E	L	L	C	I	V	E	A
ENST00000344034.5	2210	169	1638	403	PPM1G	TAG	C	A	G	T	C	A	T	C	C	A	G	A	C	C	A	G	A	G	C	G	A	A	C	C	G	G	A	A	G	A	A	GAC	CGA	N	M	T	C	I	I	I	C	F	K
ENST00000341068.8	7762	276	5832	1654	ANAPC1	TGA	C	C	G	T	G	T	C	T	G	G	C	G	G	G	T	A	G	T	G	G	T	A	A	C	C	G	A	C	A	C	C	ATG	GTG	P	A	P	Q	H	L	P	P	I	G
ENST00000368911.8	6399	333	1506	4560	CDK19	TGA	C	C	A	G	C	T	C	C	C	G	T	T	G	C	A	T	G	G	C	C	A	C	C	C	G	G	A	C	C	A	C	TAC	CGG	V	M	P	S	D	Y	Q	H	S	S
ENST00000287652.8	5342	1051	2283	2008	TATDN2	TAA	G	C	A	G	A	G	A	A	G	G	G	C	G	T	T	C	T	G	A	C	A	T	C	T	C	C	G	C	T	G	A	CTT	AGT	L	P	R	Q	V	P	K	S	L	C
ENST00000367559.7	4238	254	2223	1761	RNASEL	TGA	T	G	G	A	C	T	G	A	T	T	T	G	C	C	G	T	G	G	G	T	C	C	C	G	A	C	C	G	G	T	T	TGC	GGG	F	Q	K	T	F	P	D	L	V	I
ENST00000379161.5	3480	35	1485	1960	NUFIP1	TAG	G	C	A	T	C	T	G	G	T	G	T	T	T	A	T	G	T	A	G	A	A	A	T	G	A	A	A	A	G	C	G	GTA	GAT	E	P	R	T	H	H	P	Y	L	L
ENST00000649786.1	2412	372	1662	378	COLGALT2	TGA	A	C	A	A	A	C	C	C	G	T	G	C	A	G	G	C	A	A	C	C	G	T	C	A	G	T	A	G	T	C	T	CGG	CAA	E	G	A	Q	K	L	V	G	A	N
ENST00000361183.8	5068	25	858	4185	CAPZA2	TAA	G	A	T	G	A	A	C	A	T	T	G	C	A	A	C	G	T	A	A	G	A	C	G	T	A	G	A	G	A	A	A	GCA	AAT	N	E	Y	Q	T	A	I	S	E	N
ENST00000287097.6	9031	13	4335	4683	CD109	TGA	T	T	T	A	T	T	T	T	T	A	A	A	G	G	T	C	G	G	T	T	T	C	A	A	G	G	T	A	T	T	T	CTG	TGG	N	S	E	V	K	L	S	S	C	D
ENST00000326639.11	4847	167	2742	1938	LARP1B	TAA	A	C	A	G	T	G	C	T	G	C	C	T	G	T	A	C	A	C	T	T	A	A	C	A	G	T	G	A	C	C	T	CAT	TCA	S	G	E	E	S	N	R	H	R	L
ENST00000257552.7	2959	73	1086	1800	MSI1	TGA	A	G	C	A	G	G	G	G	A	C	G	G	T	C	A	C	C	A	T	G	G	G	T	A	A	C	C	A	C	T	T	CAC	TAC	P	G	P	M	A	E	L	Y	G	A
ENST00000375022.8	2306	92	2118	96	TRO	TGA	T	G	G	A	A	A	A	A	T	C	T	G	T	G	T	A	C	T	G	T	G	G	G	A	G	T	C	G	A	C	T	ATG	GTC	A	E	A	R	A	E	I	Y	S	P
ENST00000388837.6	1420	69	1290	61	KRT18	TAA	G	C	C	A	G	C	A	G	A	A	G	C	A	T	A	C	G	G	A	G	T	C	T	T	G	A	A	A	C	C	A	CAT	AGG	R	R	L	L	E	D	G	E	D	F
ENST00000240123.11	3459	383	2013	1063	SORBS3	TGA	G	T	G	G	T	C	T	C	C	A	T	G	G	G	T	G	G	C	C	C	C	G	T	T	G	C	A	T	T	A	A	GTG	CCG	Q	Y	R	P	Q	N	E	D	E	L
ENST00000303068.13	2648	88	1809	751	FAM189A2	TGA	A	C	C	C	T	G	G	A	A	G	A	C	A	G	T	C	C	T	G	T	C	A	G	A	G	A	G	C	C	T	A	CTG	GTC	R	R	Q	P	G	L	L	H	L	Q
ENST00000256443.8	1426	90	1038	298	CDK7	TAA	A	G	A	G	A	A	C	A	C	T	G	G	A	T	T	T	T	T	A	A	T	C	A	A	A	G	A	A	C	C	C	TTT	ATT	N	R	P	G	P	T	P	G	C	Q
ENST00000263257.6	8122	514	1476	6132	NOVA2	TGA	G	G	C	C	T	G	T	G	G	T	G	T	G	A	G	G	G	T	G	A	A	A	G	A	C	C	C	C	C	A	A	GGA	GTG	S	K	K	G	E	F	L	P	G	T
ENST00000216294.5	2593	41	1104	1448	SNAPC1	TGA	A	C	A	A	A	G	A	G	C	C	T	G	G	C	A	C	A	A	A	A	G	A	G	G	A	G	A	A	G	A	A	CAC	AAA	K	M	S	L	R	N	K	G	N	V
ENST00000282041.11	12688	90	7737	4861	EPG5	TAG	T	T	A	A	C	A	C	T	G	A	G	G	C	A	G	C	A	T	A	C	A	C	C	A	G	G	T	T	T	A	T	CGA	ATA	S	K	Q	Y	V	E	Y	Q	D	Q
ENST00000225525.4	1280	52	372	856	TAX1BP3	TAG	C	A	G	C	C	A	C	C	A	C	C	A	T	C	C	T	G	T	C	G	T	A	C	C	T	G	A	C	G	A	C	TCC	CTG	D	K	I	M	Q	V	N	G	W	D
ENST00000310955.11	1649	75	1497	77	CDC20	TGA	A	G	A	C	C	A	A	C	C	C	A	T	C	C	G	C	C	T	A	C	G	G	A	A	C	C	A	C	C	T	A	CGC	ATC	T	M	S	P	D	G	A	T	V	A
ENST00000351817.5	1738	127	1062	549	NKX2-4	TGA	C	A	G	C	G	A	G	G	G	C	G	C	C	G	G	T	G	C	A	G	G	A	C	G	G	T	A	T	C	T	C	TGG	ACG	A	P	T	P	A	P	E	L	E	E
ENST00000356714.5	662	47	468	147	NUDT1	TAG	C	G	G	G	A	G	C	C	C	A	G	G	G	C	T	G	G	C	A	C	A	G	G	T	G	G	A	G	C	G	C	GTC	ACG	Q	L	D	Q	I	P	F	K	D	M
ENST00000342494.8	5730	603	3204	1923	UBE3B	TAG	C	T	C	C	T	G	T	C	C	C	A	G	C	C	C	T	C	T	C	A	A	G	T	T	T	C	G	G	G	C	A	TCC	CTC	F	T	I	R	K	R	E	P	G	G
ENST00000356187.9	1791	275	1383	133	RNH1	TGA	G	G	C	T	C	T	T	C	C	T	G	C	T	C	C	T	C	T	A	C	T	G	G	G	A	G	T	C	C	C	T	TCC	ATC	D	A	G	I	L	Q	L	V	E	S
ENST00000310109.5	2333	21	693	1619	LIPT2	TGA	A	G	A	G	T	A	C	T	C	A	T	A	A	C	A	A	C	C	C	C	G	A	C	A	G	G	A	G	A	C	T	AAC	CCC	I	V	P	C	G	L	V	G	T	G
ENST00000271877.11	3997	167	3237	593	UBAP2L	TAA	G	T	A	T	T	A	C	T	G	T	A	C	C	A	A	G	T	G	G	T	T	C	G	A	C	C	A	G	T	A	G	GAA	GGT	I	N	P	A	T	A	A	A	Y	P
ENST00000357898.3	1439	329	819	291	SPSB1	TGA	C	G	T	T	C	G	C	C	A	T	C	A	T	G	A	C	C	A	T	C	T	C	C	T	C	C	A	T	C	C	G	CAG	TAC	M	R	Y	L	N	G	L	D	P	E
ENST00000404115.7	3264	402	2739	123	CUL4B	TAG	A	A	T	G	T	T	G	G	C	C	T	T	G	A	C	G	T	T	A	T	A	T	C	A	A	C	A	T	G	A	C	GCA	ATT	L	S	H	N	L	L	V	S	E	V
ENST00000360160.8	2709	309	1980	420	DDX3Y	TGA	A	T	C	T	G	C	T	T	T	G	C	A	G	C	A	A	C	G	G	G	G	T	G	G	T	C	A	G	T	T	G	AAC	GGC	F	G	A	S	R	G	S	S	S	R
ENST00000493720.6	2058	592	1131	335	UBA5	TAA	T	C	C	C	T	T	G	T	G	T	C	T	G	G	A	A	A	A	A	A	C	C	T	T	A	A	C	A	C	A	T	AAG	AAA	I	Q	E	E	E	E	I	I	H	E
ENST00000282251.9	3278	28	2682	568	CWF19L2	TGA	G	G	T	G	T	A	C	C	T	T	C	C	A	T	A	T	C	A	A	A	A	A	T	G	A	A	A	A	C	C	A	TAT	AAC	F	G	K	E	I	I	G	G	M	L
ENST00000455036.8	9938	585	2613	6740	ZBTB10	TAA	C	T	G	A	C	C	T	A	C	T	A	T	A	T	A	G	T	A	G	A	T	C	T	C	T	G	T	A	T	G	T	GAT	GAT	Q	G	Q	D	T	E	F	P	R	D
ENST00000360816.8	5086	349	1149	3588	FAM217B	TAA	A	T	A	T	C	T	A	A	A	A	T	G	C	A	A	A	A	T	C	A	A	A	T	A	T	A	C	A	C	A	A	AAA	CTA	D	S	A	D	S	C	K	A	S	K
ENST00000439537.5	1161	4	1107	50	TMEM120A	TGA	A	G	G	A	A	G	A	C	C	T	G	G	G	C	C	C	G	G	G	T	G	T	C	G	C	G	G	G	T	A	T	CCC	GGG	Q	E	G	L	R	L	G	L	P	L
ENST00000303204.9	1226	187	657	382	PRELID1	TAG	C	C	A	G	T	C	T	A	C	C	A	C	C	G	T	G	T	T	T	G	A	C	A	A	C	G	A	C	G	A	C	GTG	TTT	Q	G	E	A	P	S	K	T	L	V
ENST00000296785.8	2161	612	939	610	ANKRA2	TAG	A	C	A	C	A	G	T	C	A	T	C	A	G	G	A	G	G	A	A	C	T	A	T	A	A	A	A	C	T	T	C	GAG	AAG	V	K	M	L	L	E	S	G	A	D
ENST00000311481.11	1901	41	603	1257	RAB1B	TAG	G	A	G	G	G	G	C	A	C	A	T	G	G	C	G	T	T	G	T	C	G	G	T	G	G	C	G	G	T	C	G	TGC	TGT	A	K	N	A	T	N	V	E	Q	A
ENST00000397128.6	5088	9	1677	3402	PRKAA1	TAA	A	C	A	G	A	A	A	A	C	T	T	T	G	A	A	C	A	C	G	T	T	C	T	T	A	A	A	A	T	T	A	CAA	GCA	A	E	A	Q	G	K	S	S	E	V
ENST00000263384.12	1463	33	336	1094	FAM32A	TAG	C	C	G	C	C	T	G	C	C	C	C	C	A	G	A	A	G	C	A	G	G	T	C	G	A	C	T	G	A	A	A	AAG	ACG	A	A	F	E	K	M	Q	E	K	R
ENST00000410053.8	3524	544	2724	256	CWC22	TAA	T	T	C	T	A	C	A	A	A	A	T	G	A	A	A	A	A	A	C	A	A	A	A	C	G	A	C	C	T	C	T	AAA	CAA	R	K	H	S	G	S	R	S	D	E
ENST00000261308.10	2109	15	1938	156	PPWD1	TAA	A	A	T	A	A	G	A	T	T	T	G	T	T	G	A	A	C	T	G	T	C	A	T	T	A	T	A	A	A	T	A	AAG	GTC	V	P	T	P	W	L	D	N	K	H
ENST00000380241.7	3526	254	1758	1514	CTPS2	TGA	A	A	T	G	A	A	T	A	C	A	T	G	A	C	G	A	A	T	A	A	A	G	G	T	T	G	A	G	T	C	G	AGC	ATA	S	P	P	Y	L	G	L	L	L	A
ENST00000370300.8	2961	90	2151	720	MTO1	TAG	C	T	T	T	C	A	A	T	T	C	A	T	A	A	T	T	G	A	G	A	G	A	G	A	G	A	A	C	T	T	C	TTA	GAG	A	S	R	I	P	G	V	T	P	A
ENST00000374212.5	4762	170	570	4022	SLC31A1	TGA	C	A	T	C	A	A	A	C	T	C	T	A	T	T	A	C	C	G	T	T	A	C	G	A	G	A	C	A	C	T	A	CAT	TGC	I	Q	V	V	I	S	Y	F	L	M
ENST00000253122.10	3931	649	1905	1377	SLC6A8	TGA	C	A	A	C	T	C	A	G	C	T	C	A	C	G	T	A	C	T	G	T	G	A	G	A	G	G	T	G	G	T	G	ATG	GTC	T	M	A	E	R	W	Q	H	L	T
ENST00000373485.5	1417	73	1230	114	RBBP4	TAG	T	T	T	G	A	T	G	C	C	A	T	C	T	C	A	C	C	A	G	T	T	C	C	T	G	A	T	T	G	A	G	CAC	GAC	D	G	P	P	E	L	L	F	I	H
ENST00000335783.4	1741	102	804	835	CENPQ	TAA	A	G	A	G	T	G	T	T	T	T	T	T	T	T	C	T	A	C	G	T	A	G	G	T	C	A	A	A	G	A	A	TCT	GCA	L	K	A	P	T	L	Q	K	E	I
ENST00000584436.7	10801	367	7917	2517	BAHCC1	TGA	G	C	C	G	C	C	C	A	C	C	G	C	A	C	G	T	A	T	C	C	T	A	C	C	C	G	T	G	C	G	G	TGC	CTA	H	K	C	Q	V	V	A	R	E	Q
ENST00000229395.8	2932	255	759	1918	FGFR1OP2	TGA	A	G	A	G	T	T	T	C	T	G	A	G	T	C	G	A	G	A	A	G	G	A	G	T	C	T	G	A	G	T	T	AGC	AAG	I	F	Q	L	E	Q	E	N	K	G
ENST00000361243.6	9468	81	8451	936	AKAP13	TGA	C	C	C	T	C	T	T	C	C	T	C	T	C	C	G	T	C	T	T	C	T	A	G	A	G	A	A	G	T	G	G	TGC	TTC	P	A	S	T	S	A	S	T	R	L
ENST00000402937.1	1869	156	1233	480	NAGA	TGA	G	G	A	G	C	T	G	G	G	A	C	A	T	G	A	C	G	A	C	C	C	T	G	T	A	G	A	G	G	T	C	CAG	CAG	G	S	V	I	Y	E	A	Q	D	V
ENST00000622317.5	1078	15	633	430	C12orf45	TAG	C	T	T	A	T	C	T	T	T	A	T	T	T	C	A	A	A	G	G	T	C	G	G	C	C	C	G	T	G	C	C	AAC	GGA	K	L	P	N	S	E	G	G	K	V
ENST00000315289.6	2383	169	924	1290	RTKN2	TAG	C	T	T	C	T	C	A	A	A	T	A	C	T	A	C	A	C	T	T	C	T	C	C	T	T	A	A	A	C	C	T	ACA	TTC	F	L	I	G	Q	H	E	E	S	L
ENST00000348925.2	2266	28	1644	594	ALDH5A1	TAG	G	A	T	T	C	T	T	T	G	G	T	T	C	G	T	T	C	G	G	G	G	G	C	A	T	T	G	T	G	T	G	TTG	GGC	E	V	G	M	V	G	V	N	E	G
ENST00000652176.1	9419	485	2925	6009	BICD1	TAG	T	C	T	T	C	A	T	C	T	C	C	T	G	C	C	C	C	A	C	T	C	C	T	C	C	G	A	A	C	C	T	CCC	CAC	P	A	A	S	V	P	P	Q	C	S
ENST00000372271.4	3927	331	849	2747	FAM78A	TGA	C	A	G	C	C	A	G	G	A	C	C	A	C	G	G	C	C	A	C	G	A	A	C	C	C	G	C	C	C	T	A	CGG	CAC	P	I	A	Q	D	Q	P	K	I	L
ENST00000376862.4	2092	203	774	1115	SYNDIG1	TGA	G	C	T	T	C	C	T	G	C	G	A	A	T	G	T	C	C	A	C	C	A	A	C	A	A	G	A	A	C	C	T	CTG	CAC	K	A	V	A	K	G	D	L	H	Q
ENST00000324767.11	4707	59	4200	448	SCAPER	TAA	A	T	G	T	T	T	T	G	G	T	T	G	A	A	A	A	A	A	A	G	A	G	A	A	A	A	A	A	G	T	T	AAA	AAA	L	A	Q	T	P	G	Q	A	E	N
ENST00000257776.5	2137	119	615	1403	MRAP2	TGA	G	A	A	A	C	A	T	G	C	T	C	T	G	T	A	G	G	T	C	C	A	G	A	A	A	C	A	C	A	C	T	GAT	CTG	E	E	L	N	R	L	M	K	F	D
ENST00000255108.8	2466	166	1467	833	DPH2	TGA	T	A	C	C	A	T	G	T	G	G	G	G	C	C	G	G	C	G	A	A	G	G	G	A	G	T	A	G	G	A	G	GGC	AGC	L	E	L	A	E	S	S	P	A	A
ENST00000397420.9	1545	144	759	642	CD151	TGA	C	C	C	T	G	C	C	T	T	G	G	G	C	C	A	T	C	A	C	G	A	G	G	T	C	G	A	A	C	T	C	TAC	CAC	V	E	G	G	C	I	T	K	L	E
ENST00000371804.4	4302	90	1434	2778	IFIT1	TAG	G	C	A	C	C	C	A	G	A	T	A	T	C	T	C	C	T	G	G	A	A	C	A	G	A	G	T	G	T	C	T	CCT	GGT	K	L	R	R	K	A	L	D	L	E
ENST00000221855.8	987	93	732	162	TBCB	TGA	C	A	C	C	T	A	A	G	G	A	A	T	T	A	T	A	G	A	G	C	A	G	G	T	T	G	G	G	C	A	T	ATA	GAG	V	R	Y	D	E	P	L	G	K	N
ENST00000392038.7	5250	249	1443	3558	AKT2	TGA	G	C	A	G	T	C	T	G	C	C	C	A	C	G	A	G	C	G	C	C	T	A	C	G	A	C	C	G	G	C	T	GAG	CGC	S	E	V	D	T	R	Y	F	D	D
ENST00000297107.11	5958	134	1809	4015	GALNT10	TGA	G	C	C	C	T	C	A	T	G	T	C	C	C	C	A	A	G	G	A	T	A	A	C	T	T	A	A	A	A	A	G	AAC	AGG	T	L	Y	H	P	V	S	G	S	C
ENST00000540581.5	2880	102	699	2079	CACFD1	TGA	G	G	C	C	T	G	G	A	C	T	G	T	C	G	A	A	C	C	T	G	G	G	T	G	T	G	T	C	T	C	G	AAG	TCC	A	G	A	M	R	S	P	M	P	G
ENST00000514591.5	6297	329	4407	1561	ADGRL3	TAG	A	A	G	A	T	G	A	C	A	C	A	G	A	A	T	C	T	G	A	T	C	A	C	T	G	G	T	T	T	A	C	CTA	AGT	N	L	G	S	R	N	H	V	H	Q
ENST00000378891.9	2926	47	2010	869	DVL1	TGA	C	T	C	G	T	G	G	C	G	C	A	T	G	G	T	A	C	T	A	C	A	G	G	T	G	C	T	T	C	T	T	ATG	ATC	P	T	T	K	A	Y	T	V	V	G
ENST00000392132.7	3379	89	2196	1094	XRCC5	TAG	G	T	C	G	T	G	G	A	T	G	T	A	T	A	T	A	G	T	A	C	A	G	G	T	T	A	T	T	T	A	G	ATA	ATG	I	T	L	I	T	K	E	E	A	S
ENST00000230990.7	2358	275	624	1459	HBEGF	TGA	G	A	G	A	G	A	C	T	T	G	T	G	C	C	A	C	C	C	T	T	A	A	T	C	A	G	T	A	C	G	G	CAC	TCC	H	T	T	I	L	A	V	V	A	V
ENST00000357324.11	3849	10	3612	227	ATP13A1	TGA	G	A	T	G	G	C	A	G	T	G	C	T	G	C	C	T	T	C	C	G	T	G	A	A	A	G	T	C	G	A	A	TCC	CCT	D	F	N	S	Q	F	G	L	V	D
ENST00000537006.1	2024	158	1767	99	ENC1	TAA	A	T	G	C	A	G	T	A	C	A	T	T	C	T	C	T	T	C	C	G	T	C	T	A	C	A	A	A	G	G	T	TCT	CCT	L	Y	V	V	G	G	Y	F	G	I
ENST00000223127.8	2821	307	2214	300	PLOD3	TGA	C	A	C	T	C	A	A	C	C	A	C	T	C	C	C	C	C	A	G	C	T	G	T	T	T	C	C	T	G	T	G	CCC	GAC	G	G	C	R	F	L	R	Y	D	C
ENST00000323584.10	5459	20	3279	2160	PHKB	TAG	T	G	G	G	G	A	A	G	G	T	G	T	A	C	G	A	T	T	A	G	T	C	T	G	T	G	C	C	C	A	G	AGC	ATT	E	I	E	K	Q	D	D	M	T	S
ENST00000429370.5	2296	141	672	1483	ALKBH8	TAG	G	A	G	A	C	A	T	T	C	A	A	A	T	T	A	C	T	T	A	G	G	G	A	T	G	A	A	G	G	T	T	CAT	ATT	R	V	K	H	F	G	Y	E	F	H
ENST00000260453.4	2030	165	1485	380	MNS1	TGA	T	A	T	C	A	T	C	A	A	A	A	T	T	A	A	A	G	A	G	A	A	G	T	G	T	T	T	A	A	A	G	AAA	GAG	E	E	R	L	K	L	L	K	E	H
ENST00000368859.6	667	84	435	148	BUB3	TGA	A	A	G	T	G	G	T	T	T	C	T	C	T	G	T	C	C	T	A	C	T	A	A	T	C	C	A	C	C	T	G	CTG	ATC	D	A	P	I	R	C	V	E	Y	C
ENST00000611883.4	2179	201	1032	946	PCGF2	TGA	G	G	C	C	A	G	G	G	A	C	C	C	T	T	C	A	A	T	T	C	C	C	C	C	C	G	T	G	C	C	C	ACT	TTA	T	H	P	T	S	P	T	P	P	S
ENST00000397149.4	7136	66	1539	5531	SMU1	TAA	T	T	C	A	A	C	T	T	T	T	C	T	T	A	C	C	A	A	A	G	G	T	C	T	C	G	A	A	A	T	C	CCA	AAA	F	V	L	Y	C	F	S	T	V	T
ENST00000429985.1	559	187	111	261	OST4	TGA	A	A	G	T	G	G	C	G	C	T	T	T	C	A	A	G	G	A	C	G	A	A	G	A	A	C	C	C	T	A	A	GAA	CAG	X	X	X	X	X	X	X	X	X	X
ENST00000296684.10	669	24	525	120	NDUFS4	TAG	G	T	T	G	G	C	A	C	T	G	A	C	T	A	A	A	A	C	A	C	C	T	A	T	G	A	G	A	A	C	A	AAA	ACA	L	T	F	S	T	K	E	D	A	V
ENST00000652046.1	3696	79	1005	2612	FAS	TAG	A	G	T	G	A	A	A	A	A	C	A	A	C	C	T	G	G	T	T	C	G	A	A	A	C	C	T	A	A	A	G	GTC	TTG	G	K	K	E	A	Y	D	T	L	I
ENST00000204517.11	2163	277	1014	872	TFAP4	TGA	C	T	A	C	C	C	C	C	C	C	A	G	C	C	C	C	T	T	C	G	A	G	G	G	G	C	A	G	G	G	G	CCC	CTT	E	E	E	Q	R	R	A	V	I	V
ENST00000272217.7	1789	165	558	1066	ARL8A	TGA	G	A	C	T	C	C	A	G	C	C	C	T	T	C	G	A	A	G	A	G	G	C	A	C	T	G	A	A	G	C	T	AGC	AGA	A	L	D	E	K	E	L	I	E	K
ENST00000313608.13	5609	34	570	5005	MRPS23	TGA	A	G	G	A	C	C	T	G	T	A	T	A	C	C	C	C	T	C	C	G	T	T	C	T	C	T	G	G	A	A	A	CCC	CCT	Q	H	G	G	S	H	V	S	R	K
ENST00000261600.11	2108	28	1971	109	THOC1	TAG	C	T	T	C	T	T	T	T	T	T	T	T	T	T	G	A	T	A	A	A	C	A	G	A	G	T	A	A	C	A	G	AGT	AAT	D	M	K	M	R	A	K	Q	L	L
ENST00000610426.5	4337	112	780	3445	NSA2	TGA	C	A	G	C	A	A	T	T	T	C	A	T	A	T	T	G	G	T	C	A	T	T	C	T	G	A	C	G	T	A	A	GTT	CTG	L	G	V	I	T	K	G	T	V	I
ENST00000286800.8	5618	92	2208	3318	BACH1	TAA	A	C	T	T	G	C	A	T	T	C	A	C	T	G	A	G	T	A	G	T	C	A	T	C	A	T	G	T	A	A	A	GAG	GAT	N	S	E	P	G	Y	A	R	G	Q
ENST00000393451.7	2110	199	1662	249	ST7	TGA	G	A	G	A	A	G	C	C	C	T	G	T	C	C	T	A	G	G	C	A	C	A	A	T	C	G	A	C	C	A	C	ATC	CGG	M	L	A	L	L	T	H	Q	F	P
ENST00000552370.5	882	116	711	55	TMBIM6	TGA	A	G	T	G	A	C	C	A	T	C	C	A	G	A	A	A	G	A	A	G	A	G	A	A	A	G	A	A	G	A	A	AAA	AAG	D	T	Q	L	I	I	E	K	A	E
ENST00000265717.5	3689	203	1254	2232	PRKAR2B	TGA	A	G	C	A	A	A	A	G	T	A	T	G	G	A	C	G	T	C	A	C	C	C	A	A	G	T	T	G	T	T	A	GCA	ACT	G	T	V	K	C	L	A	M	D	V
ENST00000306801.8	6838	792	4005	2041	RPTOR	TAG	C	G	G	C	G	T	G	A	C	C	C	G	G	A	G	A	C	T	G	T	G	C	G	A	A	G	A	G	G	T	G	AGA	GTC	L	I	N	N	I	K	Y	Y	D	G
ENST00000647251.1	775	105	525	145	CDKN1C	TGA	A	A	A	C	T	G	T	G	C	A	A	T	G	T	T	T	A	A	A	T	T	T	T	T	G	T	T	T	T	G	G	TTT	AAA	G	C	G	E	P	K	P	K	E	P
ENST00000380502.8	6323	253	2865	3205	HAUS6	TGA	A	G	A	C	G	T	A	C	C	C	A	T	T	A	G	A	A	C	A	G	T	T	C	A	G	T	C	T	G	C	C	AGA	ACA	S	L	S	P	L	I	K	F	S	P
ENST00000357037.6	3570	159	1170	2241	CAVIN1	TGA	G	C	C	G	C	C	C	C	C	G	C	T	G	C	A	G	C	G	A	C	A	G	C	G	A	G	A	A	C	A	G	GAC	AGC	M	V	E	V	G	A	D	D	D	E
ENST00000398075.4	1226	126	798	302	MBLAC1	TAA	T	C	A	G	C	C	T	C	G	A	G	A	G	C	A	C	G	T	C	C	C	G	C	C	C	G	A	G	G	A	G	CAC	CTG	R	K	R	V	L	V	V	A	D	V
ENST00000358461.6	7516	273	2190	5053	AFAP1	TAG	G	G	G	A	C	A	G	C	A	G	C	A	C	C	C	A	G	G	G	C	A	A	G	A	A	G	T	T	A	A	G	ACC	GGG	I	S	S	C	D	T	S	D	T	E
ENST00000295628.4	7918	111	1113	6694	LRRC58	TGA	A	C	A	G	G	A	G	T	G	C	A	C	A	T	G	G	T	T	C	T	T	C	T	T	G	A	A	A	G	A	C	GGT	CTT	Y	R	L	P	L	M	H	Y	L	C
ENST00000282406.9	6994	123	4479	2392	PLEKHH2	TGA	A	A	G	C	T	G	G	G	G	A	G	C	C	C	T	C	A	T	T	C	C	A	C	C	C	C	G	G	A	A	A	CTC	TTA	I	N	N	F	H	Q	Q	K	A	A
ENST00000251241.9	3575	62	2337	1176	DHX40	TAA	G	G	T	G	G	T	G	A	A	C	C	C	T	C	G	G	A	C	A	A	A	G	G	A	A	A	G	C	A	C	A	GGC	ACA	K	Q	L	K	D	G	I	S	K	D
ENST00000553456.5	2595	522	756	1317	EMX2	TAA	A	A	A	C	A	T	A	A	A	C	C	T	A	T	A	G	T	A	G	A	C	T	C	C	A	G	T	G	C	A	G	GAT	GAT	Q	N	R	R	T	K	F	K	R	Q
ENST00000325551.9	2454	57	2202	195	CTNNAL1	TGA	G	A	A	G	C	T	T	T	T	G	G	G	G	T	C	A	A	A	A	T	G	A	T	A	G	G	T	A	T	C	A	ACT	AAA	K	V	D	K	C	I	T	K	T	R
ENST00000409951.1	1216	96	324	796	TMEM177	TAA	G	T	G	G	C	A	G	A	A	C	A	A	G	G	T	T	T	C	A	A	A	A	T	A	C	T	A	A	A	T	C	TTG	ACT	P	Q	L	Q	S	L	F	Q	E	V
ENST00000336430.11	1675	132	1317	226	ACOT9	TAA	G	A	A	C	A	C	C	A	C	A	T	T	T	C	C	C	G	A	G	G	T	G	T	T	C	C	A	T	C	A	G	CCC	GAG	V	F	H	F	T	F	M	S	E	K
ENST00000371514.8	2759	121	1641	997	SCP2	TGA	A	G	A	A	C	T	C	C	C	T	T	T	G	C	T	C	G	A	A	T	C	G	C	A	A	C	G	G	A	C	C	CTC	AAG	T	M	A	D	S	D	F	L	A	L
ENST00000241436.8	5911	172	2610	3129	POLK	TAA	A	C	A	T	T	G	A	A	C	A	T	T	T	G	A	A	T	T	T	T	T	T	A	T	A	T	A	G	T	T	C	AAG	TTT	P	K	E	S	S	R	S	T	G	S
ENST00000548483.5	1056	80	363	613	CRADD	TGA	A	C	T	G	G	C	A	T	C	T	T	C	C	C	T	T	A	G	A	G	G	T	C	C	A	C	T	C	G	A	C	TTC	AGA	F	L	D	S	L	Q	E	F	P	W
ENST00000329433.10	2114	35	1416	663	HNRNPH1	TAA	T	T	G	A	T	C	G	A	T	C	C	T	G	G	T	A	A	G	G	G	G	T	A	G	G	T	G	G	T	G	A	ATG	GGA	G	Y	G	G	Q	S	S	M	S	G
ENST00000202816.5	3216	108	2553	555	ESF1	TAA	C	T	G	G	A	T	G	T	T	A	C	T	T	A	A	A	C	T	G	A	A	A	A	A	C	G	A	A	A	A	A	AAA	GTC	Q	E	L	T	Q	A	I	K	K	K
ENST00000252486.9	1166	69	951	146	APOE	TGA	A	C	G	C	C	G	A	A	G	C	C	T	G	C	A	C	T	A	A	C	A	G	C	G	A	C	C	C	G	T	G	CAC	AAT	I	R	L	Q	A	E	A	F	Q	A
ENST00000237596.7	5089	99	2904	2086	PKD2	TGA	T	A	T	G	T	G	T	G	T	T	T	C	A	A	T	G	C	A	C	C	T	G	T	A	A	T	C	T	T	G	A	GTA	CAC	D	D	A	A	S	Q	I	S	H	G
ENST00000259963.4	4726	108	1239	3379	FAM8A1	TGA	T	G	C	C	C	C	C	C	A	A	A	A	C	A	G	A	C	T	G	G	G	G	T	A	A	A	G	A	A	A	A	AGA	GTC	I	T	T	S	T	I	R	A	L	I
ENST00000570137.7	8427	425	1518	6484	CDYL2	TGA	G	G	G	G	C	C	C	C	A	G	C	T	C	C	T	G	A	A	G	T	A	T	T	T	A	A	A	A	C	A	G	GTC	GAA	E	E	S	K	C	L	V	R	S	F
ENST00000332556.5	2701	196	1251	1254	LAMP1	TAG	C	C	T	G	G	T	G	C	A	C	G	C	A	C	T	A	T	C	A	G	A	C	C	A	T	C	G	G	A	C	G	ATC	ACT	Q	F	G	S	V	E	E	C	L	L
ENST00000389863.8	3563	413	2142	1008	ADARB1	TGA	G	G	A	G	G	G	G	A	C	G	G	C	T	C	A	C	A	T	G	G	A	A	C	C	G	C	C	G	G	A	C	CAC	GTA	S	R	L	C	K	H	A	L	Y	C
ENST00000409931.7	6086	72	2742	3272	TBC1D2B	TGA	C	C	G	A	G	C	T	G	G	A	G	G	C	C	G	A	G	G	T	C	G	G	C	C	T	G	A	A	A	G	A	AGC	TGG	L	A	L	F	K	Y	K	E	E	E
ENST00000414183.6	2189	21	1983	185	EWSR1	TAG	A	T	G	C	A	G	A	G	A	C	C	C	C	C	A	T	C	C	C	G	G	C	T	A	G	A	G	A	C	G	C	TAC	CCC	R	G	G	F	G	G	G	R	R	G
ENST00000254322.3	2242	48	1020	1174	DNAJB1	TAG	C	T	A	T	C	T	G	A	G	C	T	C	C	A	T	A	A	C	C	T	T	C	T	T	G	G	A	C	G	A	G	ATA	CCA	P	G	M	R	R	K	V	P	G	E
ENST00000248420.9	2671	53	2274	344	CACTIN	TGA	C	G	G	C	C	C	T	G	G	G	G	A	A	G	G	C	G	G	C	T	A	T	C	G	C	C	A	T	C	G	C	CGG	CGG	R	F	H	A	G	P	P	Y	E	D
ENST00000447036.5	1366	282	942	142	FAHD2A	TGA	T	G	G	C	T	C	C	T	G	C	A	C	A	G	T	G	G	T	G	G	A	A	C	A	A	C	T	A	C	T	A	GTG	GTG	Q	F	V	T	F	Y	P	G	D	V
ENST00000394836.7	2325	199	1146	980	RAB3IL1	TAG	G	G	C	G	C	G	G	C	C	C	A	G	G	T	C	G	G	A	G	G	A	C	C	C	C	C	T	T	C	T	T	GCT	GAG	R	I	T	A	V	C	N	F	F	T
ENST00000449870.5	6119	317	2694	3108	ILF3	TAA	G	C	C	C	C	C	G	C	G	G	G	G	C	A	G	A	C	A	T	G	A	C	C	A	T	C	A	A	G	T	A	AGA	TAC	S	Y	Q	G	K	Q	G	G	Y	S
ENST00000420826.7	3166	125	285	2756	SUMO2	TGA	A	A	A	G	G	G	A	A	C	C	T	G	C	C	A	T	C	T	G	T	G	G	A	G	G	G	C	A	G	A	C	TAC	GTC	A	Y	C	E	R	Q	G	L	S	M
ENST00000444415.7	1456	73	1311	72	TRAF4	TGA	T	T	T	T	T	T	C	C	C	C	C	T	T	C	T	A	G	A	G	T	T	C	T	G	T	C	T	G	A	G	A	ATC	GAG	S	P	F	L	G	R	A	D	M	P
ENST00000354480.2	1884	287	465	1132	RBM3	TGA	C	C	C	T	C	T	C	A	C	C	T	T	T	A	C	T	G	T	C	T	C	A	C	A	C	T	G	T	T	T	G	TCA	CTG	E	T	I	M	A	E	T	R	V	V
ENST00000325844.9	3392	10	582	2800	MRPS11	TGA	T	G	G	G	A	A	G	G	A	G	G	C	C	G	T	C	G	A	A	G	G	C	T	C	G	G	A	A	G	G	A	CTG	AAG	I	H	I	R	V	V	V	K	G	L
ENST00000264025.8	5956	647	1551	3758	NECTIN1	TAG	C	C	C	C	C	C	T	T	C	C	A	G	A	G	T	G	C	A	T	G	G	T	G	A	G	G	A	A	G	A	A	GTG	TAC	Y	F	T	V	D	E	A	E	A	R
ENST00000472495.5	703	90	420	193	ZSWIM7	TAA	A	A	G	G	A	C	T	G	C	A	G	G	A	A	C	G	A	A	G	A	A	C	A	A	A	G	A	A	G	A	G	GCA	GAA	A	F	S	V	L	R	K	S	D	S
ENST00000620755.4	3921	72	3801	48	NOMO1	TAG	G	A	G	G	T	A	A	A	A	A	T	C	A	T	A	T	C	A	C	C	T	A	T	G	T	C	C	A	A	C	G	TAT	CAC	K	T	R	R	T	L	R	L	Q	G
ENST00000546893.5	2332	463	1461	408	SLC38A1	TGA	A	A	C	C	C	G	C	C	G	A	G	A	A	C	A	C	C	G	G	A	A	G	C	A	G	T	G	A	T	G	A	CAC	GGC	Y	L	K	I	T	D	Q	D	G	D
ENST00000417443.3	5230	188	234	4808	SMIM10L2A	TGA	G	C	G	C	C	G	G	C	G	G	C	G	G	G	A	G	C	T	A	G	G	C	G	T	G	G	A	C	G	T	C	GAG	ATC	A	R	G	S	Y	G	A	F	C	K
ENST00000308278.13	2224	52	771	1401	FAM57A	TAA	A	T	G	C	T	C	C	T	G	G	G	A	G	C	G	G	T	A	G	G	A	A	A	A	A	C	C	G	A	A	C	GGC	GAT	G	L	S	L	L	Q	V	P	F	S
ENST00000373818.8	2657	69	2346	242	GSN	TGA	G	G	A	G	G	G	G	C	A	G	G	G	C	C	C	G	T	C	G	G	T	C	G	A	G	T	C	G	G	T	A	GCC	GCT	T	D	P	A	N	R	D	R	R	T
ENST00000614475.4	2883	3	1509	1371	LEMD2	TAA	G	C	C	C	C	G	G	G	C	G	G	G	G	A	G	C	G	A	G	A	C	T	C	A	G	T	C	T	C	T	T	CGA	GAG	R	R	R	M	K	R	V	W	D	R
[truncated: 11,194 more rows]
[truncated: 95 more columns]

## Sheet: All_Readthrough
Sample	transcript	gene_name	rpkm_cds	rpkm_utr5	rpkm_utr3	rpkm_ext	rte_ext	log_rte
Untr	ENST00000222803.9	FKBP14	41.1454	35.3093	0	0	0	#NAME?
Untr	ENST00000216962.9	PYGB	26.1017	0	0	0	0	#NAME?
Untr	ENST00000381352.7	RASSF8	6.28543	1.26637	0	0	0	#NAME?
Untr	ENST00000561312.5	MESD	116.122	12.9088	0	0	0	#NAME?
Untr	ENST00000587340.5	ZSCAN5A	1.09787	0	0	0	0	#NAME?
Untr	ENST00000025301.4	AKAP11	10.581	7.06187	0	0	0	#NAME?
Untr	ENST00000258106.10	EMX1	3.33477	2.15147	0	0	0	#NAME?
Untr	ENST00000599962.1	H2BFS	1153.37	109.138	0	0	0	#NAME?
Untr	ENST00000438911.6	CYHR1	9.85273	15.6317	0	0	0	#NAME?
Untr	ENST00000614428.4	ACACA	13.4761	12.9786	0	0	0	#NAME?
Untr	ENST00000322954.11	UACA	10.6257	2.75981	0	0	0	#NAME?
Untr	ENST00000371698.3	EGFL7	18.766	0	0	0	0	#NAME?
Untr	ENST00000403263.6	INO80D	1.96742	4.09384	0	0	0	#NAME?
Untr	ENST00000397666.6	METTL26	134.075	0	0	0	0	#NAME?
Untr	ENST00000525680.5	TP53I11	8.1972	17.945	0	0	0	#NAME?
Untr	ENST00000409548.6	PGGHG	1.65133	3.67131	0	0	0	#NAME?
Untr	ENST00000474627.8	ATPAF2	13.3869	0	0	0	0	#NAME?
Untr	ENST00000335263.9	WDR20	6.77467	5.40774	0.510424	0	0	#NAME?
Untr	ENST00000484457.5	FBXL2	8.72047	0	0	0	0	#NAME?
Untr	ENST00000619929.5	PLCD3	5.137	0	0	0	0	#NAME?
Untr	ENST00000371937.8	ATPAF1	94.2733	0	0	0	0	#NAME?
Untr	ENST00000288532.11	COQ5	33.6633	0	0	0	0	#NAME?
Untr	ENST00000373079.3	NAP1L3	15.8671	6.20423	0	0	0	#NAME?
Untr	ENST00000389629.8	RTF1	30.4893	0	0	0	0	#NAME?
Untr	ENST00000263093.7	SLC27A5	1.96163	0	0	0	0	#NAME?
Untr	ENST00000305784.7	DTYMK	106.316	0	2.13996	2.86862	0.0269819	-5.21186
Untr	ENST00000426362.6	TXNL4B	14.3947	2.97526	0	0	0	#NAME?
Untr	ENST00000307767.13	TVP23B	20.5217	3.81117	0.350721	5.7996	0.282609	-1.82312
Untr	ENST00000421999.8	CMSS1	75.8691	96.4702	0	0	0	#NAME?
Untr	ENST00000336498.7	ARHGAP10	4.64118	5.15244	0	0	0	#NAME?
Untr	ENST00000251089.6	ANGEL1	23.4445	0	0	0	0	#NAME?
Untr	ENST00000265000.9	GALNT7	18.9675	0	0	0	0	#NAME?
Untr	ENST00000320152.11	PRTFDC1	37.2254	0	0	0	0	#NAME?
Untr	ENST00000371703.7	RPP30	86.8592	1.51009	0	0	0	#NAME?
Untr	ENST00000371927.7	STAMBPL1	3.84497	6.30524	0	0	0	#NAME?
Untr	ENST00000302764.9	NUDCD2	98.0014	0	0.161468	3.42028	0.0349003	-4.84062
Untr	ENST00000359644.7	ATP2C1	18.0411	13.0137	0	0	0	#NAME?
Untr	ENST00000355841.7	PDLIM7	34.3176	68.3221	0	0	0	#NAME?
Untr	ENST00000367888.8	MGST3	217.461	14.6405	0	0	0	#NAME?
Untr	ENST00000241600.10	MRPS2	141.786	17.3988	0	0	0	#NAME?
Untr	ENST00000376834.8	CARNMT1	25.7421	52.1964	0.134693	0	0	#NAME?
Untr	ENST00000596362.1	CALM3	446.236	3.07825	1.30989	0	0	#NAME?
Untr	ENST00000369851.6	GNAI3	136.881	40.0173	0.0153936	0	0	#NAME?
Untr	ENST00000434353.6	CXorf40A	20.5971	59.2056	0	0	0	#NAME?
Untr	ENST00000374987.4	APEX2	34.398	0	0	0	0	#NAME?
Untr	ENST00000357495.4	HNRNPA1L2	92.0827	0	0	0	0	#NAME?
Untr	ENST00000318158.11	GRHPR	103.189	24.5004	0	0	0	#NAME?
Untr	ENST00000614681.1	INSIG2	12.286	9.02645	0	0	0	#NAME?
Untr	ENST00000328434.8	COA3	291.792	0	0.930634	0	0	#NAME?
Untr	ENST00000225983.10	HDAC5	4.43438	16.3593	0	0	0	#NAME?
Untr	ENST00000313552.10	ING5	25.5183	0	0	0	0	#NAME?
Untr	ENST00000558966.5	CTDSPL2	20.7692	0	0	0	0	#NAME?
Untr	ENST00000285930.9	AKR1B1	308.194	12.5054	1.09337	16.6739	0.0541018	-4.20818
Untr	ENST00000566625.2	ZNF771	15.8799	0	0	0	0	#NAME?
Untr	ENST00000292577.11	ABHD17A	3.11245	17.7647	0	0	0	#NAME?
Untr	ENST00000321407.3	GCC1	5.57975	6.86571	0	0	0	#NAME?
Untr	ENST00000413459.7	AMDHD2	5.71022	0	0	0	0	#NAME?
Untr	ENST00000270357.10	RNPEPL1	3.91777	8.25098	0	0	0	#NAME?
Untr	ENST00000367287.5	TIMM17A	297.437	66.6954	0	0	0	#NAME?
Untr	ENST00000261366.10	LMNB1	156.086	83.9599	0.533563	0	0	#NAME?
Untr	ENST00000628904.2	PKP4	5.67858	16.5361	0	0	0	#NAME?
Untr	ENST00000262613.10	SLC9A3R1	45.2302	41.3324	0	0	0	#NAME?
Untr	ENST00000621654.1	EPOP	3.61493	2.60982	0.242971	0	0	#NAME?
Untr	ENST00000354429.6	ELP5	56.6693	23.7726	0	0	0	#NAME?
Untr	ENST00000396048.6	ZNF501	2.0443	0.928475	0	0	0	#NAME?
Untr	ENST00000575403.5	B9D1	51.6038	0	0	0	0	#NAME?
Untr	ENST00000253496.3	F12	3.96865	0	5.48182	0	0	#NAME?
Untr	ENST00000503569.5	WFS1	14.5517	12.4277	0	0	0	#NAME?
Untr	ENST00000304430.9	NUDT6	8.71836	0	0	0	0	#NAME?
Untr	ENST00000485511.6	PPP2R5D	46.4164	3.92326	0	0	0	#NAME?
Untr	ENST00000480567.5	SSR2	350.055	15.2932	4.59968	9.52792	0.0272184	-5.19928
Untr	ENST00000393860.7	RAB5C	183.898	19.564	0	0	0	#NAME?
Untr	ENST00000256441.5	MRPS36	180.723	6.2527	0	0	0	#NAME?
Untr	ENST00000380258.6	PCLAF	405.023	65.7	0	0	0	#NAME?
Untr	ENST00000392876.8	NT5DC3	11.1572	5.55795	0	0	0	#NAME?
Untr	ENST00000232888.7	RRP9	39.587	25.8176	0	0	0	#NAME?
Untr	ENST00000428879.5	MMADHC	147.383	7.21754	0	0	0	#NAME?
Untr	ENST00000314128.9	STAT2	6.34439	15.693	0	0	0	#NAME?
Untr	ENST00000396825.4	FITM2	23.8198	0	0	0	0	#NAME?
Untr	ENST00000606937.5	C5orf63	6.2527	0	0	0	0	#NAME?
Untr	ENST00000265038.9	ERCC8	5.52915	75.7083	0	0	0	#NAME?
Untr	ENST00000371317.10	MCTS1	276.923	55.4085	0.0450189	0	0	#NAME?
Untr	ENST00000456936.4	TMED7	97.2382	99.2024	0	0	0	#NAME?
Untr	ENST00000627148.2	CGA	8.80883	1.0131	0	0	0	#NAME?
Untr	ENST00000322810.8	PLEC	2.62558	0	0	0	0	#NAME?
Untr	ENST00000374198.4	PRPF4	49.24	4.16846	0	0	0	#NAME?
Untr	ENST00000396056.7	ZNF35	3.09611	12.5054	0	0	0	#NAME?
Untr	ENST00000219479.7	NME4	76.1157	0	0	0	0	#NAME?
Untr	ENST00000193322.8	OSTM1	16.468	0	0	0	0	#NAME?
Untr	ENST00000221856.11	FSD1	12.0765	13.992	0	0	0	#NAME?
Untr	ENST00000631589.1	MLLT10	4.16058	0	0	0	0	#NAME?
Untr	ENST00000247986.2	KIF17	2.09446	0	0	0	0	#NAME?
Untr	ENST00000373449.6	AK2	285.408	22.2318	0	0	0	#NAME?
Untr	ENST00000646620.1	HDDC3	50.5149	0	0	0	0	#NAME?
Untr	ENST00000263707.6	TFCP2L1	2.84415	0	0	0	0	#NAME?
Untr	ENST00000374878.5	ARHGEF9	1.67787	0	0	0	0	#NAME?
Untr	ENST00000543824.5	PHC1	2.01294	1.22752	0	0	0	#NAME?
Untr	ENST00000264156.3	MCM6	137.503	16.6739	0	0	0	#NAME?
Untr	ENST00000522232.2	PPP1R2B	15.7333	0	0	0	0	#NAME?
Untr	ENST00000281950.8	GEMIN6	81.5638	98.8662	0	0	0	#NAME?
Untr	ENST00000356392.9	CCDC151	1.36811	0	0	0	0	#NAME?
Untr	ENST00000270221.11	EMP3	21.7959	11.7698	0	0	0	#NAME?
Untr	ENST00000212015.11	SIRT1	22.262	0	0	0	0	#NAME?
Untr	ENST00000317506.8	RANBP10	10.4963	0	0	0	0	#NAME?
Untr	ENST00000261700.8	RTRAF	258.801	0	0.0648368	0	0	#NAME?
Untr	ENST00000249636.10	PIAS1	20.8098	0	0	0	0	#NAME?
Untr	ENST00000263150.8	WDR37	4.40962	2.75981	0.141905	0	0	#NAME?
Untr	ENST00000319420.3	SHISA2	2.34019	0	0	0	0	#NAME?
Untr	ENST00000335255.10	FOXK2	10.8765	0	0	0	0	#NAME?
Untr	ENST00000505354.2	GK3P	4.17614	0	0	0	0	#NAME?
Untr	ENST00000372836.4	CNPY3	22.3977	9.86727	0	0	0	#NAME?
Untr	ENST00000308521.10	APOBEC3F	6.61442	0	0	0	0	#NAME?
Untr	ENST00000261448.5	CASQ2	2.40035	0	0	0	0	#NAME?
Untr	ENST00000313143.9	DVL3	11.1474	17.3988	0	0	0	#NAME?
Untr	ENST00000216489.8	ALKBH1	19.0056	0	0	0	0	#NAME?
Untr	ENST00000323468.10	KDELC2	34.3542	0	0	0	0	#NAME?
Untr	ENST00000221980.5	ICAM5	1.60536	0	0	0	0	#NAME?
Untr	ENST00000354371.7	COPS8	121.996	34.3005	0	0	0	#NAME?
Untr	ENST00000564845.5	CHD9	2.83415	1.35193	0	0	0	#NAME?
Untr	ENST00000444614.8	CCDC122	4.05752	0	0	0	0	#NAME?
Untr	ENST00000586895.5	UBL5	1196.28	216.42	12.0052	7.02057	0.00586865	-7.41275
Untr	ENST00000620429.4	VPS11	6.47255	7.67637	0	0	0	#NAME?
Untr	ENST00000380243.9	CCDC85C	19.8945	11.5752	0.0265895	0	0	#NAME?
Untr	ENST00000496811.6	DHX36	39.5628	6.1565	0.331726	11.7698	0.297496	-1.74906
Untr	ENST00000308683.3	ZNF622	28.849	12.4085	0	0	0	#NAME?
Untr	ENST00000378572.8	PRPF18	16.8747	48.2967	0	0	0	#NAME?
Untr	ENST00000300289.10	PDIA3	245.224	16.6739	0.194826	3.25344	0.0132672	-6.23599
Untr	ENST00000337080.8	ZNF444	25.2475	19.932	0	0	0	#NAME?
Untr	ENST00000342502.6	IKBIP	27.8551	2.95694	0	0	0	#NAME?
Untr	ENST00000353487.7	SPPL3	17.833	18.1522	0	0	0	#NAME?
Untr	ENST00000645843.1	ABHD18	11.1649	7.69563	0	0	0	#NAME?
Untr	ENST00000334690.11	TRAPPC11	10.4527	2.35396	0	0	0	#NAME?
Untr	ENST00000405260.5	PASK	6.40032	1.1549	0	0	0	#NAME?
Untr	ENST00000337975.6	KLHL25	3.6861	4.88015	0.469686	2.51681	0.682783	-0.550501
Untr	ENST00000286574.9	WIF1	1.08448	0	0	0	0	#NAME?
Untr	ENST00000551736.5	IRAK4	3.85351	7.47986	0	0	0	#NAME?
Untr	ENST00000361891.9	ILF2	520.224	73.878	0	0	0	#NAME?
Untr	ENST00000251108.10	CDADC1	1.32332	37.3993	0.232388	0	0	#NAME?
Untr	ENST00000200652.4	SLC22A4	1.23282	0	0	0	0	#NAME?
Untr	ENST00000504548.3	TIGD5	12.4526	0	0	0	0	#NAME?
Untr	ENST00000589666.6	UNK	9.17062	0	0	0	0	#NAME?
Untr	ENST00000372771.5	RLF	7.07588	0	0	0	0	#NAME?
Untr	ENST00000397382.8	C14orf93	4.54742	0	0	0	0	#NAME?
Untr	ENST00000421239.7	ZNF578	1.60989	0	0	0	0	#NAME?
Untr	ENST00000482354.5	MOSPD2	7.84652	29.4245	0	0	0	#NAME?
Untr	ENST00000332585.11	OSBP2	2.79738	0	0	0	0	#NAME?
Untr	ENST00000399218.8	GAREM1	3.08418	0	0	0	0	#NAME?
Untr	ENST00000379485.1	KBTBD6	21.4952	13.9798	0	0	0	#NAME?
Untr	ENST00000442287.6	POLG	11.5048	20.615	0	0	0	#NAME?
Untr	ENST00000257215.10	DAGLA	2.06808	0	0	0	0	#NAME?
Untr	ENST00000378887.3	SDHAF1	44.4636	0	0.582493	4.76396	0.107143	-3.22239
Untr	ENST00000302190.9	SDC2	96.3766	37.9855	0	0	0	#NAME?
Untr	ENST00000506380.5	NSG1	12.1957	0	0	0	0	#NAME?
Untr	ENST00000397411.6	TSPAN4	15.7963	0	0	0	0	#NAME?
Untr	ENST00000393114.7	CYREN	42.6488	70.4849	2.44008	10.7573	0.252231	-1.98718
Untr	ENST00000428984.6	UBE3A	15.6837	8.20867	0	0	0	#NAME?
Untr	ENST00000330062.7	IDH2	34.1022	0	0	0	0	#NAME?
Untr	ENST00000356853.9	NHEJ1	26.3089	9.37904	0	0	0	#NAME?
Untr	ENST00000369902.7	SUFU	22.5132	7.50324	0	0	0	#NAME?
Untr	ENST00000357122.8	SPAG9	27.974	3.94259	0.643364	0	0	#NAME?
Untr	ENST00000266039.7	CACNA2D2	3.99585	2.38198	0.215378	0	0	#NAME?
Untr	ENST00000375442.8	TSPYL2	8.78856	6.35195	0	0	0	#NAME?
Untr	ENST00000407249.7	CDK11B	16.1428	7.55043	0	0	0	#NAME?
Untr	ENST00000370398.5	KCNQ5	2.60416	0	0	0	0	#NAME?
Untr	ENST00000269260.7	ARRB2	26.4107	4.76396	0	0	0	#NAME?
Untr	ENST00000279907.12	UHRF1BP1L	5.96314	17.1748	0	0	0	#NAME?
Untr	ENST00000341653.6	MAX	49.3363	57.1675	0	0	0	#NAME?
Untr	ENST00000398073.7	CTDSP2	13.7991	19.4528	0.109069	0	0	#NAME?
Untr	ENST00000395284.7	CDK1	261.669	105.928	0.918881	3.33477	0.0127442	-6.29401
Untr	ENST00000280020.10	KIAA1328	3.2936	0	0	0	0	#NAME?
Untr	ENST00000370630.6	CTBS	8.89272	0	0	0	0	#NAME?
Untr	ENST00000555761.5	SNW1	68.0032	17.3988	0	0	0	#NAME?
Untr	ENST00000406438.5	SMCR8	6.33139	7.33514	0	0	0	#NAME?
Untr	ENST00000298295.3	DEPP1	6.60351	1.88761	0	0	0	#NAME?
Untr	ENST00000333602.12	TNK2	2.59515	2.2356	0	0	0	#NAME?
Untr	ENST00000258975.7	TACO1	57.6323	37.1745	0	0	0	#NAME?
Untr	ENST00000535621.6	PDXDC1	30.0676	4.3975	0	0	0	#NAME?
Untr	ENST00000219302.7	NME3	98.1555	2.10617	4.48373	4.76396	0.0485348	-4.36484
Untr	ENST00000406652.5	MTA3	24.0458	10.131	0	0	0	#NAME?
Untr	ENST00000298289.6	RPL36AL	440.468	171.503	1.54507	11.1159	0.0252366	-5.30834
Untr	ENST00000450142.7	PPP1R12A	15.9546	7.50324	0.169925	1.9332	0.121169	-3.04491
Untr	ENST00000358697.5	ZXDA	3.38126	0	0	0	0	#NAME?
Untr	ENST00000222122.9	DBP	5.50502	21.9273	0	0	0	#NAME?
Untr	ENST00000425146.5	PAK3	1.74857	0	0	0	0	#NAME?
Untr	ENST00000262306.11	ELOB	466.426	12.5054	0	0	0	#NAME?
Untr	ENST00000617859.4	IKZF5	4.89209	10.5309	0	0	0	#NAME?
Untr	ENST00000320776.4	BLOC1S4	36.7308	0	0.997937	7.4106	0.201754	-2.30933
Untr	ENST00000405938.5	TFIP11	20.1619	11.4663	0	0	0	#NAME?
Untr	ENST00000268182.10	IQGAP1	9.8808	4.25715	0.188316	0	0	#NAME?
Untr	ENST00000265334.9	CDKL3	1.14597	0	0	0	0	#NAME?
Untr	ENST00000376945.3	SOX21	7.02057	19.776	0.251523	3.03161	0.431818	-1.2115
Untr	ENST00000260753.8	KIF20B	18.5391	18.1897	0.904345	0	0	#NAME?
Untr	ENST00000429967.3	APLN	3.98182	1.25054	0	0	0	#NAME?
Untr	ENST00000357460.6	HOMEZ	13.3391	2.51681	0	0	0	#NAME?
Untr	ENST00000376300.7	CCDC93	12.4584	0	0	0	0	#NAME?
Untr	ENST00000309733.6	FAM241A	34.9878	6.61442	0	0	0	#NAME?
Untr	ENST00000251810.7	RRM2B	29.7293	0	0	0	0	#NAME?
Untr	ENST00000396813.5	DHRS1	7.04374	0	0	0	0	#NAME?
Untr	ENST00000243189.12	RSRP1	11.4335	3.88517	0	0	0	#NAME?
Untr	ENST00000298282.14	PKNOX2	3.75342	16.3707	0	0	0	#NAME?
Untr	ENST00000243644.9	ZNF350	2.29984	3.39129	0	0	0	#NAME?
Untr	ENST00000272418.7	MRPS5	52.7211	0	0	0	0	#NAME?
Untr	ENST00000298355.7	TRIM9	6.66954	1.79289	0	0	0	#NAME?
Untr	ENST00000408912.7	ARMC5	4.96946	0	0	0	0	#NAME?
Untr	ENST00000372466.8	NUP62CL	29.1313	11.387	2.12406	21.0617	0.722992	-0.467949
Untr	ENST00000239144.4	HOXB8	14.8848	5.24244	0	0	0	#NAME?
Untr	ENST00000262093.10	FECH	32.298	21.0617	0	0	0	#NAME?
Untr	ENST00000345317.7	SKAP2	53.5092	10.327	0	0	0	#NAME?
Untr	ENST00000229758.8	FBXO5	46.7021	0	0	0	0	#NAME?
Untr	ENST00000268720.9	CPNE7	1.49877	0	0	0	0	#NAME?
Untr	ENST00000355765.10	PRPF39	10.7279	7.32023	0	0	0	#NAME?
Untr	ENST00000618550.5	PRR36	1.09828	0	0	0	0	#NAME?
Untr	ENST00000318596.7	SLC25A42	2.16544	2.75981	0	0	0	#NAME?
Untr	ENST00000369983.3	GBF1	18.3963	33.0851	0	0	0	#NAME?
Untr	ENST00000568956.1	ZNF865	2.92468	0	0.860586	0	0	#NAME?
Untr	ENST00000372153.5	DDX31	9.99242	2.74091	0	0	0	#NAME?
Untr	ENST00000391860.7	PGBD5	3.11418	1.00546	0	0	0	#NAME?
Untr	ENST00000280571.9	RILPL2	9.29091	6.87582	0.0769267	0	0	#NAME?
Untr	ENST00000338891.11	FAM184A	3.54135	5.48182	0	0	0	#NAME?
Untr	ENST00000265316.9	ABCB6	3.84781	2.86862	0	0	0	#NAME?
Untr	ENST00000550804.6	CALCOCO1	8.42262	5.97272	0	0	0	#NAME?
Untr	ENST00000406855.7	DERL3	15.7273	0	0	0	0	#NAME?
Untr	ENST00000393240.7	SYT1	5.18023	0.601763	0	0	0	#NAME?
Untr	ENST00000472174.7	ATP6V0B	248.996	32.0138	2.8381	3.06646	0.0123153	-6.34341
Untr	ENST00000473183.6	ESRP2	1.50937	0	0	0	0	#NAME?
Untr	ENST00000393437.7	LONRF2	7.17155	1.26237	0	0	0	#NAME?
Untr	ENST00000424100.1	GPR85	1.48212	0	0	0	0	#NAME?
Untr	ENST00000397203.6	ERC1	10.889	5.3003	0	0	0	#NAME?
Untr	ENST00000361175.8	PAPSS2	14.7967	0	0	0	0	#NAME?
Untr	ENST00000372458.8	ELOVL1	60.9928	38.1117	0	0	0	#NAME?
Untr	ENST00000371224.7	ALDH18A1	67.1202	43.8145	0.491009	0	0	#NAME?
Untr	ENST00000645955.1	RNASEH2B	21.9928	39.2326	0	0	0	#NAME?
Untr	ENST00000360000.8	TCEAL8	309.168	142.919	0	0	0	#NAME?
Untr	ENST00000374403.4	KIF4A	18.2294	0	0	0	0	#NAME?
Untr	ENST00000280871.9	SLC2A13	3.97245	1.49877	0	0	0	#NAME?
Untr	ENST00000377727.1	HIST1H4H	2534.43	300.129	5.7996	6.35195	0.00250627	-8.64024
Untr	ENST00000534313.6	SIPA1	4.65317	21.5662	0	0	0	#NAME?
Untr	ENST00000354284.8	TMEM25	1.17353	0	0	0	0	#NAME?
Untr	ENST00000590194.5	SLC25A39	41.0734	69.4514	0	0	0	#NAME?
Untr	ENST00000335183.11	CDKN3	63.3937	14.2919	0	0	0	#NAME?
Untr	ENST00000338791.11	IMPDH1	20.3823	0	0	0	0	#NAME?
Untr	ENST00000645929.1	CHD8	16.0046	25.2741	0	0	0	#NAME?
Untr	ENST00000359238.6	SNX11	10.2608	6.13291	0	0	0	#NAME?
Untr	ENST00000611250.4	JADE3	8.85991	0	0	0	0	#NAME?
Untr	ENST00000510878.1	AGTRAP	69.9152	14.2919	0	0	0	#NAME?
Untr	ENST00000573759.1	MIS12	20.5217	11.1503	0	0	0	#NAME?
Untr	ENST00000248104.11	UNKL	4.87273	4.07646	0	0	0	#NAME?
Untr	ENST00000255882.10	PI4KA	15.8768	0	0	0	0	#NAME?
Untr	ENST00000613397.4	BIRC2	11.6278	5.10957	0	0	0	#NAME?
Untr	ENST00000274140.10	43896	53.9492	10.1054	0	0	0	#NAME?
Untr	ENST00000573584.6	NUP88	49.9988	0	0	0	0	#NAME?
Untr	ENST00000271526.9	PRCC	72.1032	157.644	0	0	0	#NAME?
Untr	ENST00000328194.8	DENND5A	6.4763	30.5586	0	0	0	#NAME?
Untr	ENST00000309558.8	SUSD5	26.2903	0	0	0	0	#NAME?
Untr	ENST00000332624.8	TRAK2	2.3609	7.95045	0.120172	0	0	#NAME?
Untr	ENST00000584773.5	SRSF1	544.542	169.565	0	0	0	#NAME?
Untr	ENST00000344517.5	ABCB10	20.5217	16.3336	0	0	0	#NAME?
Untr	ENST00000301919.9	MSANTD4	20.3073	1.96852	0	0	0	#NAME?
Untr	ENST00000431561.7	ZNF200	11.087	5.93337	0	0	0	#NAME?
Untr	ENST00000434041.6	ARL17B	46.3968	14.8212	0	0	0	#NAME?
Untr	ENST00000263805.8	ZNF106	8.54613	0	0.089424	14.8212	1.73426	0.79432
Untr	ENST00000268638.10	IRF8	2.24456	0	0	0	0	#NAME?
Untr	ENST00000373116.6	MRPS15	103.148	108.785	0	0	0	#NAME?
Untr	ENST00000373218.5	EIF4EBP2	32.7414	17.5374	0.174875	0	0	#NAME?
Untr	ENST00000643188.1	GSS	53.1839	2.50108	0	0	0	#NAME?
Untr	ENST00000378378.9	ARHGEF16	2.09914	0	0	0	0	#NAME?
Untr	ENST00000372745.1	AP3M1	67.0224	15.1724	0	0	0	#NAME?
Untr	ENST00000370693.5	BAG2	43.8	27.3342	0	0	0	#NAME?
Untr	ENST00000378076.4	ITGA8	3.54696	0	0	0	0	#NAME?
Untr	ENST00000322213.8	SMC1A	78.9656	3.2801	0	0	0	#NAME?
Untr	ENST00000414097.6	NDRG1	118.106	6.49932	0	0	0	#NAME?
Untr	ENST00000593916.5	ZNF773	4.3975	2.50108	0	0	0	#NAME?
Untr	ENST00000396556.6	OSBPL10	1.41529	3.42028	0	0	0	#NAME?
Untr	ENST00000484866.5	ZNF639	15.1644	5.26543	0	0	0	#NAME?
Untr	ENST00000295777.9	SERPINI1	10.0043	0.941582	0	0	0	#NAME?
Untr	ENST00000483273.2	UQCRHL	365.59	0	0	0	0	#NAME?
Untr	ENST00000379719.8	IPO7	86.2888	79.2795	0	0	0	#NAME?
Untr	ENST00000394249.8	PRC1	112.18	50.0216	2.21294	0	0	#NAME?
Untr	ENST00000256442.10	CCNB1	303.992	130.898	0	0	0	#NAME?
Untr	ENST00000586682.1	RAB8A	108.338	-72431.2	0	0	0	#NAME?
Untr	ENST00000423759.5	TAF1	4.03357	0	0	0	0	#NAME?
Untr	ENST00000419938.5	ZEB2	7.62233	8.81437	0	0	0	#NAME?
Untr	ENST00000406197.5	CNPY1	9.76031	3.00882	0	0	0	#NAME?
Untr	ENST00000375071.4	CDA	6.86571	0	0	0	0	#NAME?
Untr	ENST00000617178.4	POLDIP3	76.1363	0	0.318609	0	0	#NAME?
Untr	ENST00000369878.9	CNNM2	6.32257	8.84359	0	0	0	#NAME?
Untr	ENST00000356511.6	PPIE	67.6282	0	0	0	0	#NAME?
Untr	ENST00000400198.8	ARGLU1	33.4745	11.3256	0	0	0	#NAME?
Untr	ENST00000262370.12	MGRN1	24.2743	21.7148	0	0	0	#NAME?
Untr	ENST00000380050.8	CDK14	6.10285	0	0	0	0	#NAME?
Untr	ENST00000366933.5	SPATA17	1.52012	0	0	0	0	#NAME?
Untr	ENST00000368599.4	CALHM5	3.56899	0	0	0	0	#NAME?
Untr	ENST00000381844.8	YWHAQ	591.461	27.8601	0.305942	1.99091	0.00336609	-8.21471
Untr	ENST00000301717.8	SPSB3	13.1458	0	0	0	0	#NAME?
Untr	ENST00000324727.8	SCN4B	1.22377	0	0	0	0	#NAME?
Untr	ENST00000377113.6	CASC10	2.11732	3.63793	0.136299	0	0	#NAME?
Untr	ENST00000596536.5	FCHO1	2.12454	0	0	0	0	#NAME?
Untr	ENST00000219204.8	ARL2BP	34.8734	34.9665	0.587625	13.3391	0.3825	-1.38647
Untr	ENST00000638741.1	CSAG2	1.14009	0	0	0	0	#NAME?
Untr	ENST00000404914.8	ATG4B	47.7142	0	0	0	0	#NAME?
Untr	ENST00000234392.3	VAX2	4.76396	0	0	0	0	#NAME?
Untr	ENST00000332496.10	SEMA4B	3.54849	0	0	0	0	#NAME?
Untr	ENST00000314425.9	ZMYM3	20.8914	6.40276	0	0	0	#NAME?
Untr	ENST00000418331.7	PTPRJ	2.9151	4.59968	0	0	0	#NAME?
Untr	ENST00000244050.3	SNAI1	2.10064	0	0	0	0	#NAME?
Untr	ENST00000614691.1	METTL7B	26.0764	0	0	0	0	#NAME?
Untr	ENST00000506784.5	CDK18	5.40044	3.73993	2.98636	5.19705	0.962338	-0.0553849
Untr	ENST00000355673.8	MBD6	3.8956	10.3748	0	0	0	#NAME?
Untr	ENST00000358365.7	RHOT1	12.9277	5.43221	0	0	0	#NAME?
Untr	ENST00000309083.7	PTMS	182.687	88.8054	1.61686	3.98182	0.0217958	-5.51981
Untr	ENST00000332853.9	VSTM4	2.58176	0	0	0	0	#NAME?
Untr	ENST00000055077.8	RFC2	114.003	0	0	0	0	#NAME?
Untr	ENST00000303592.3	KCNJ4	1.53323	0	0	0	0	#NAME?
Untr	ENST00000370784.8	FAM122C	4.32619	4.00173	0	0	0	#NAME?
Untr	ENST00000373001.4	RRAGC	14.745	3.33477	0	0	0	#NAME?
Untr	ENST00000369489.10	CD58	16.6739	0	0	0	0	#NAME?
Untr	ENST00000354725.8	SND1	111.011	68.9953	0	0	0	#NAME?
Untr	ENST00000508192.5	MARK2	16.4403	7.2612	0	0	0	#NAME?
Untr	ENST00000260118.7	GGH	124.296	0	0	0	0	#NAME?
Untr	ENST00000651870.1	ZBTB14	4.86163	2.22318	0	0	0	#NAME?
Untr	ENST00000265433.7	NBN	26.8933	29.5429	0.178648	0	0	#NAME?
Untr	ENST00000397117.5	SEC13	184.021	21.1695	0	0	0	#NAME?
Untr	ENST00000561421.5	FAH	26.7434	5.26543	0	0	0	#NAME?
Untr	ENST00000159087.7	ANO8	2.40147	0	0	0	0	#NAME?
Untr	ENST00000436949.5	SEMA3A	4.20681	0	0	0	0	#NAME?
Untr	ENST00000380752.10	SLC7A1	61.6313	10.5032	0.158171	5.92848	0.0961927	-3.37793
Untr	ENST00000267202.7	VPS37B	12.6115	21.4378	0.224816	0	0	#NAME?
Untr	ENST00000341142.7	GMPPA	39.0412	18.1897	0	0	0	#NAME?
Untr	ENST00000262288.7	SCPEP1	44.0612	16.3336	0	0	0	#NAME?
Untr	ENST00000369893.10	SFXN2	29.4999	6.1565	0.0699113	0	0	#NAME?
Untr	ENST00000261733.7	ALDH2	49.1994	27.2845	0	0	0	#NAME?
Untr	ENST00000505036.5	NDUFC1	525.479	12.0959	2.36788	0	0	#NAME?
Untr	ENST00000569748.5	AP1G1	40.5758	12.8374	0	0	0	#NAME?
Untr	ENST00000305536.11	RBMX2	28.2173	10.0043	0	0	0	#NAME?
Untr	ENST00000219299.8	CCDC113	6.17887	0	0	0	0	#NAME?
Untr	ENST00000280800.5	PLBD2	27.8762	0	0.133524	0	0	#NAME?
Untr	ENST00000434634.6	WDR73	38.4224	0	0.0956664	0	0	#NAME?
Untr	ENST00000379079.7	WT1	2.74091	0	0	0	0	#NAME?
Untr	ENST00000216452.9	PIGH	35.9706	6.78259	0	0	0	#NAME?
Untr	ENST00000374296.3	PAQR7	3.17597	0.605405	0	0	0	#NAME?
Untr	ENST00000394767.3	CXXC4	4.48373	3.59706	0	0	0	#NAME?
Untr	ENST00000440460.6	DIXDC1	4.55868	4.12549	0	0	0	#NAME?
Untr	ENST00000600449.8	TMEM185A	13.7314	25.2536	0	0	0	#NAME?
Untr	ENST00000409465.5	STAT1	24.6953	8.45435	0	0	0	#NAME?
Untr	ENST00000636934.1	CLN8	8.41787	9.85647	0	0	0	#NAME?
Untr	ENST00000374259.7	FOXO4	5.92848	4.91009	0	0	0	#NAME?
Untr	ENST00000498907.3	CEBPA	10.3493	14.0411	0	0	0	#NAME?
Untr	ENST00000581312.6	OTUD7B	10.7289	11.8045	0	0	0	#NAME?
Untr	ENST00000376266.9	CCHCR1	12.959	10.2608	0	0	0	#NAME?
Untr	ENST00000373664.7	RBL1	10.5906	0	0	0	0	#NAME?
Untr	ENST00000449193.6	SKIDA1	2.52522	0	0	0	0	#NAME?
Untr	ENST00000308736.7	DHX37	20.7006	11.6555	0	0	0	#NAME?
Untr	ENST00000295666.6	IGFBP7	4.41367	0	0	0	0	#NAME?
Untr	ENST00000442039.3	C16orf91	40.4546	0	1.64005	2.69476	0.0666121	-3.90807
Untr	ENST00000258729.8	IGF2BP3	30.0071	11.7384	0	0	0	#NAME?
Untr	ENST00000299927.4	ZNF592	6.57934	0	0	0	0	#NAME?
Untr	ENST00000408995.5	FHL2	28.7609	8.08429	0	0	0	#NAME?
Untr	ENST00000310164.3	ZCCHC12	39.4728	23.1363	0	0	0	#NAME?
Untr	ENST00000358438.6	POLR2J2	35.1503	54.569	0.257511	0	0	#NAME?
Untr	ENST00000310496.9	RFNG	14.5442	0	0	0	0	#NAME?
Untr	ENST00000361198.9	LDB1	32.8909	8.41787	0.759341	0	0	#NAME?
Untr	ENST00000339077.10	KLHL7	19.6844	30.5216	0	0	0	#NAME?
Untr	ENST00000251303.10	SLX1A	27.1815	19.7616	0	0	0	#NAME?
Untr	ENST00000368468.4	MAN1A1	35.4741	21.11	0	0	0	#NAME?
Untr	ENST00000225698.8	C1QBP	1187.77	215.883	3.44976	13.3391	0.0112304	-6.47645
Untr	ENST00000210060.12	DHPS	53.505	25.9371	0	0	0	#NAME?
Untr	ENST00000290649.10	AMFR	25.4981	5.66282	0	0	0	#NAME?
Untr	ENST00000376087.4	ANKRD26	5.10024	7.50324	0.311176	6.66954	1.30769	0.387023
Untr	ENST00000310571.7	PAAF1	26.1893	0	0	0	0	#NAME?
Untr	ENST00000361684.8	TMEM184B	21.8398	7.34262	0.374168	0	0	#NAME?
Untr	ENST00000618612.4	FKBP1A	312.779	42.8756	0.383307	0	0	#NAME?
Untr	ENST00000383794.7	CCDC174	10.7997	0	0	0	0	#NAME?
Untr	ENST00000215659.13	MAPK12	11.2093	7.14594	0	0	0	#NAME?
Untr	ENST00000559107.5	TM2D3	63.0087	0	0	0	0	#NAME?
Untr	ENST00000436587.6	C1GALT1	9.82482	9.22057	0.0814352	0	0	#NAME?
Untr	ENST00000602748.5	CUL1	64.6058	35.0516	1.83145	0	0	#NAME?
Untr	ENST00000349830.8	ARHGEF10	4.79967	0	0	0	0	#NAME?
Untr	ENST00000262803.9	UPF1	43.8215	31.5926	0	0	0	#NAME?
Untr	ENST00000354190.10	PLEKHB1	12.0224	0	0	0	0	#NAME?
Untr	ENST00000441493.7	MICAL3	3.21424	0	0	0	0	#NAME?
Untr	ENST00000263346.13	TCF25	38.0544	0	0	0	0	#NAME?
Untr	ENST00000649800.1	MKNK1	14.6583	20.1768	0	0	0	#NAME?
Untr	ENST00000293471.11	ZNF613	2.19754	0.950529	0	0	0	#NAME?
Untr	ENST00000433477.4	CTSO	1.71564	0	0	0	0	#NAME?
Untr	ENST00000263681.6	POLD3	29.2524	0	0	0	0	#NAME?
Untr	ENST00000243082.4	HOXC11	6.16208	0	0	0	0	#NAME?
Untr	ENST00000369592.1	SMNDC1	95.3628	0	4.88015	6.35195	0.0666082	-3.90816
Untr	ENST00000613478.1	CISD3	43.3235	0	0.256521	4.9404	0.114035	-3.13245
Untr	ENST00000424789.6	TANC2	2.42529	-7203.11	0	0	0	#NAME?
Untr	ENST00000225430.9	RPL19	1458.69	50.0216	20.5217	20.5217	0.0140685	-6.15138
Untr	ENST00000257910.8	TSPAN31	32.6808	7.27586	0	0	0	#NAME?
Untr	ENST00000302558.7	RGPD8	5.54845	4.30293	0	0	0	#NAME?
Untr	ENST00000548825.6	PRPF40B	1.05866	0	0	0	0	#NAME?
Untr	ENST00000519948.3	ATXN7L3B	157.923	54.3091	0.62723	0	0	#NAME?
Untr	ENST00000299237.2	ZNF319	3.96441	1.94573	0	0	0	#NAME?
Untr	ENST00000449934.7	MICA	15.7418	0	0	0	0	#NAME?
Untr	ENST00000328459.11	TTC7B	3.36279	0	0	0	0	#NAME?
Untr	ENST00000426216.6	ATP9B	2.69832	0	0	0	0	#NAME?
Untr	ENST00000361432.3	FAM45A	12.6856	0	0	0	0	#NAME?
Untr	ENST00000478753.4	SEPHS2	55.4272	84.858	1.07573	8.08429	0.145854	-2.7774
Untr	ENST00000267430.10	FANCM	5.62886	8.33693	0	0	0	#NAME?
Untr	ENST00000325722.8	KIAA0319L	8.7301	18.2727	0	0	0	#NAME?
Untr	ENST00000409218.5	MCFD2	151.046	0	0	0	0	#NAME?
Untr	ENST00000326446.9	ARL6IP6	52.4918	2.27048	0.284415	0	0	#NAME?
Untr	ENST00000292841.9	ZNF585A	1.05447	4.74513	0	0	0	#NAME?
Untr	ENST00000237305.11	SGK1	5.06949	0	0	0	0	#NAME?
Untr	ENST00000373654.1	ZBTB26	2.16644	1.94259	0	0	0	#NAME?
Untr	ENST00000224652.10	ATE1	14.9671	3.7053	0.492066	12.1264	0.810207	-0.303637
Untr	ENST00000295206.6	EN1	5.58705	0.792421	0.525851	0	0	#NAME?
Untr	ENST00000518235.5	MRNIP	12.1818	0	0	0	0	#NAME?
Untr	ENST00000513140.5	APBB2	6.06322	2.58732	0	0	0	#NAME?
Untr	ENST00000323060.3	OPA3	10.2005	5.55795	0	0	0	#NAME?
Untr	ENST00000360321.7	C20orf96	12.0921	0	0	0	0	#NAME?
Untr	ENST00000327473.9	TNFAIP8L1	3.78951	0	0	0	0	#NAME?
Untr	ENST00000374467.4	BAK1	27.8727	28.8933	0.642847	0	0	#NAME?
Untr	ENST00000371901.4	CYP4X1	2.13853	0	0	0	0	#NAME?
Untr	ENST00000285605.8	MARVELD1	26.1872	17.0286	0.473017	0	0	#NAME?
Untr	ENST00000320285.9	AGPAT4	17.0363	15.4656	0	0	0	#NAME?
Untr	ENST00000446558.5	RPL37A	2569.31	85.7513	0	0	0	#NAME?
Untr	ENST00000617612.2	C11orf96	5.95495	3.05475	1.32507	0	0	#NAME?
Untr	ENST00000223023.5	WASL	20.7497	12.1725	0	0	0	#NAME?
Untr	ENST00000393010.6	PXYLP1	5.3924	1.47122	0	0	0	#NAME?
Untr	ENST00000415061.8	RDH13	21.6085	7.27586	0	0	0	#NAME?
Untr	ENST00000569453.5	DEF8	18.1484	11.3744	0	0	0	#NAME?
Untr	ENST00000369762.7	ATP6AP1	163.549	40.0173	1.29296	5.44452	0.0332899	-4.90877
Untr	ENST00000302754.6	JUNB	11.0829	8.57513	0	0	0	#NAME?
Untr	ENST00000299957.11	CASC4	7.20185	6.56021	0	0	0	#NAME?
Untr	ENST00000511685.6	TENM3	4.71258	0	0	0	0	#NAME?
Untr	ENST00000265643.4	GAL	234.91	137.764	6.59625	0	0	#NAME?
Untr	ENST00000330188.13	TPM3	225.868	35.0151	0	0	0	#NAME?
Untr	ENST00000593751.7	AC234031.1	2.62839	1.49597	0.585904	0	0	#NAME?
Untr	ENST00000216297.7	SUPT16H	112.938	23.2658	0	0	0	#NAME?
Untr	ENST00000589296.5	CYTH1	14.8212	0	0	0	0	#NAME?
Untr	ENST00000599612.2	MPV17L2	55.1258	0	0	0	0	#NAME?
Untr	ENST00000372236.8	POLH	9.677	15.2315	0	0	0	#NAME?
Untr	ENST00000425651.7	NRCAM	4.84495	0	0	0	0	#NAME?
Untr	ENST00000543171.5	P2RX4	3.22395	0	0	0	0	#NAME?
Untr	ENST00000261590.13	DSG2	79.4566	0	0.354292	0	0	#NAME?
Untr	ENST00000634607.1	PHF14	17.6338	21.2652	0	0	0	#NAME?
Untr	ENST00000518529.6	SFTA3	1.58799	2.38909	0	0	0	#NAME?
Untr	ENST00000442196.7	CCPG1	21.5902	0	0	0	0	#NAME?
Untr	ENST00000374787.7	SMC2	54.0531	12.1264	1.21264	0	0	#NAME?
Untr	ENST00000311413.4	RNF26	10.7217	21.026	0	0	0	#NAME?
Untr	ENST00000254901.9	REEP2	8.26803	6.89953	0	0	0	#NAME?
Untr	ENST00000261658.7	BFAR	26.375	71.1418	0.570453	24.2529	0.91954	-0.121015
Untr	ENST00000333050.7	TMEM186	17.7416	0	0	0	0	#NAME?
Untr	ENST00000378164.7	TAF2	13.1259	17.7198	0	0	0	#NAME?
Untr	ENST00000310144.11	PSMC5	152.254	51.8742	0	0	0	#NAME?
Untr	ENST00000377191.5	XRN2	54.3497	0	0	0	0	#NAME?
Untr	ENST00000320672.8	SSBP2	14.0611	1.95206	0	0	0	#NAME?
Untr	ENST00000371485.7	CEP55	33.4946	33.5715	0.428909	0	0	#NAME?
Untr	ENST00000228251.9	YBX3	217.405	46.622	0	0	0	#NAME?
Untr	ENST00000221566.7	SGTA	121.064	6.89953	0.328279	26.6782	0.220364	-2.18204
Untr	ENST00000645500.1	CCDC82	13.9886	3.2272	0	0	0	#NAME?
Untr	ENST00000234256.4	SLC1A4	5.3663	3.34872	0	0	0	#NAME?
Untr	ENST00000367993.7	NDUFS2	156.948	0	0	0	0	#NAME?
Untr	ENST00000541970.5	PDCD2	80.6735	16.4454	0	0	0	#NAME?
Untr	ENST00000264607.9	ASB1	6.97737	0	0	0	0	#NAME?
Untr	ENST00000336702.7	C2CD2L	2.48792	9.06907	0	0	0	#NAME?
Untr	ENST00000287380.6	TBC1D31	12.6317	14.0411	0	0	0	#NAME?
Untr	ENST00000367090.3	TMEM181	13.9595	0	0	0	0	#NAME?
Untr	ENST00000360423.11	SULT1A4	3.7443	0	0	0	0	#NAME?
Untr	ENST00000534064.6	INTS4	11.4775	0	0	0	0	#NAME?
Untr	ENST00000430121.3	GASK1A	1.41654	3.68257	0	0	0	#NAME?
Untr	ENST00000298894.5	MOAP1	20.7323	19.0558	0	0	0	#NAME?
Untr	ENST00000591134.5	HKR1	7.4106	1.78648	0	0	0	#NAME?
Untr	ENST00000569529.6	FAM173A	37.3494	6.50687	0	0	0	#NAME?
Untr	ENST00000400809.8	CCNL2	10.2005	0	0	0	0	#NAME?
Untr	ENST00000367510.8	RNF2	37.644	45.4742	0	0	0	#NAME?
Untr	ENST00000587394.6	PLEKHJ1	34.4718	0	0	0	0	#NAME?
Untr	ENST00000367267.5	SYT2	2.93525	0	0	0	0	#NAME?
Untr	ENST00000394169.5	ORMDL3	55.9682	0.268753	0	0	0	#NAME?
Untr	ENST00000541050.5	CORO1C	135.691	0	0	0	0	#NAME?
Untr	ENST00000367004.3	TRAF5	4.87718	0	0	0	0	#NAME?
Untr	ENST00000286523.9	ELMSAN1	7.99056	3.60516	0.192206	1.3207	0.165283	-2.59699
Untr	ENST00000008527.10	CRY1	11.8106	26.1281	0	0	0	#NAME?
Untr	ENST00000501597.3	RPL41	6171.55	249.458	1.32507	4.16846	0.000675432	-10.5319
Untr	ENST00000315930.11	FGF13	13.0553	3.95651	0	0	0	#NAME?
Untr	ENST00000369583.4	DUSP5	1.42664	0	0	0	0	#NAME?
Untr	ENST00000373115.5	CHST3	2.55974	6.98556	0	0	0	#NAME?
Untr	ENST00000336615.9	PNPLA2	61.565	17.3988	0	0	0	#NAME?
Untr	ENST00000287008.7	PCDH1	1.84812	0	0	0	0	#NAME?
Untr	ENST00000378618.6	C11orf49	21.1061	26.0982	0	0	0	#NAME?
Untr	ENST00000288943.5	DUSP2	5.70421	0	0	0	0	#NAME?
Untr	ENST00000542172.1	SPTY2D1OS	13.3391	0	0	0	0	#NAME?
Untr	ENST00000453372.7	ZNF562	8.01628	7.62233	0	0	0	#NAME?
Untr	ENST00000394752.8	SFMBT1	4.20742	2.09514	0	0	0	#NAME?
Untr	ENST00000380639.10	PTCD2	16.9385	0	0	0	0	#NAME?
Untr	ENST00000416651.5	NIF3L1	41.3401	0	0	0	0	#NAME?
Untr	ENST00000619747.1	LAPTM4B	339.777	0	0	0	0	#NAME?
Untr	ENST00000614300.4	SLC35E2B	4.52172	7.18873	0	0	0	#NAME?
Untr	ENST00000381638.7	ZZEF1	4.42979	9.30634	0	0	0	#NAME?
Untr	ENST00000360203.10	RTEL1	4.75657	4.74982	0	0	0	#NAME?
Untr	ENST00000319977.8	C17orf53	7.32917	1.73235	0	0	0	#NAME?
Untr	ENST00000506438.5	PITX1	17.5514	9.37904	0	0	0	#NAME?
Untr	ENST00000412055.6	PRRT3	2.61012	2.8998	0	0	0	#NAME?
Untr	ENST00000250111.9	ATP1B2	8.57513	5.4538	0	0	0	#NAME?
Untr	ENST00000426126.6	ZDHHC17	9.65046	0	0	0	0	#NAME?
Untr	ENST00000431473.4	RIMKLA	5.60172	0	0	0	0	#NAME?
Untr	ENST00000395831.7	POLM	5.62492	9.76031	0	0	0	#NAME?
Untr	ENST00000526054.5	VPS28	84.7127	25.0108	0	0	0	#NAME?
Untr	ENST00000398193.8	RGPD1	2.90312	0	0	0	0	#NAME?
Untr	ENST00000518467.1	PKIA	14.1475	21.6309	1.47665	0	0	#NAME?
Untr	ENST00000263196.12	DGCR2	31.1245	38.0164	0	0	0	#NAME?
Untr	ENST00000302851.8	ZNF561	6.72559	6.28543	0	0	0	#NAME?
Untr	ENST00000264963.8	LMAN2L	19.3377	0	0	0	0	#NAME?
Untr	ENST00000457542.7	MAPKBP1	1.60283	5.21964	0	0	0	#NAME?
Untr	ENST00000315580.9	ARL6IP4	31.157	0	0	0	0	#NAME?
Untr	ENST00000545668.5	DDX11	8.61483	0	0	0	0	#NAME?
Untr	ENST00000334126.11	C2CD3	2.10647	3.62147	0	0	0	#NAME?
Untr	ENST00000258494.14	ALDH1L2	9.93492	0	0	0	0	#NAME?
Untr	ENST00000620676.6	VPS13D	3.32106	2.48554	0	0	0	#NAME?
Untr	ENST00000321276.8	SGPP2	1.37163	0	0	0	0	#NAME?
Untr	ENST00000610872.1	KDM4D	2.86023	2.06275	0	0	0	#NAME?
Untr	ENST00000269967.4	CCDC97	31.6453	9.02645	0	0	0	#NAME?
Untr	ENST00000587091.6	SLC16A2	21.1812	8.63682	0	0	0	#NAME?
Untr	ENST00000346872.8	IKZF3	6.14828	0	0	0	0	#NAME?
Untr	ENST00000335670.11	RORA	2.34019	0	0	0	0	#NAME?
Untr	ENST00000361265.8	AJUBA	2.77898	0	0	0	0	#NAME?
Untr	ENST00000544040.6	CHD4	52.3184	27.321	0.687582	3.42028	0.0653743	-3.93513
Untr	ENST00000371120.7	ATG4C	23.522	28.7706	0	0	0	#NAME?
Untr	ENST00000329146.8	CRIP2	6.06322	0	0.783117	1.9332	0.318841	-1.64909
Untr	ENST00000272879.9	CASP10	8.61428	6.74448	0	0	0	#NAME?
Untr	ENST00000355377.7	SYT17	1.4374	0	0	0	0	#NAME?
Untr	ENST00000382125.8	EIPR1	9.90701	14.9797	0	0	0	#NAME?
Untr	ENST00000321117.9	DNMT3A	4.28862	5.19705	0	0	0	#NAME?
Untr	ENST00000217901.10	IDH3G	94.0353	9.30634	0	0	0	#NAME?
Untr	ENST00000263390.7	MED26	5.65215	1.55709	0	0	0	#NAME?
Untr	ENST00000297313.8	RGS20	1.05866	0	0	0	0	#NAME?
Untr	ENST00000375980.9	EFHD2	50.4565	0	0	0	0	#NAME?
Untr	ENST00000278422.9	TMX2	92.8139	0	0	0	0	#NAME?
Untr	ENST00000599218.6	PRICKLE3	10.1421	0	0	0	0	#NAME?
Untr	ENST00000589703.5	ZNF45	1.78648	0	0	0	0	#NAME?
Untr	ENST00000418543.8	WDR83	10.059	8.33693	0	0	0	#NAME?
Untr	ENST00000626352.2	PPIL2	33.0252	38.9057	0	0	0	#NAME?
Untr	ENST00000219091.8	ZNF205	5.39448	0	0	0	0	#NAME?
Untr	ENST00000375661.6	LSM2	229.118	53.2249	0	0	0	#NAME?
Untr	ENST00000592179.6	ANKRD29	1.83355	0	0	0	0	#NAME?
Untr	ENST00000406341.5	SETD5	4.75065	30.4479	0	0	0	#NAME?
Untr	ENST00000216264.13	CERK	11.3901	4.08339	0	0	0	#NAME?
Untr	ENST00000355904.9	GTF2E2	24.2097	16.8011	0	0	0	#NAME?
Untr	ENST00000522706.5	ERICH1	13.14	0	0	0	0	#NAME?
Untr	ENST00000648322.1	CAT	34.8313	5.40774	0	0	0	#NAME?
Untr	ENST00000221573.11	SNAPC2	10.7042	0	0	0	0	#NAME?
Untr	ENST00000216034.6	TOMM22	358.741	0	0.508478	33.3477	0.0929577	-3.42728
Untr	ENST00000367569.3	SF3B5	735.405	280.121	4.5734	7.84652	0.0106697	-6.55034
Untr	ENST00000330125.10	EIF4ENIF1	13.2707	9.41582	0	0	0	#NAME?
Untr	ENST00000449105.8	HNRNPLL	31.0911	4.0558	0	0	0	#NAME?
Untr	ENST00000434436.8	MBD3	32.7543	7.02057	0.175437	6.06322	0.185112	-2.43353
Untr	ENST00000599522.6	MAGED4	13.7498	6.35195	0	0	0	#NAME?
Untr	ENST00000622669.4	MFSD1	22.4965	0	0.548182	0	0	#NAME?
Untr	ENST00000595091.6	ZNF845	1.94528	3.75749	0	0	0	#NAME?
Untr	ENST00000622845.5	RMND1	24.298	8.39523	0	0	0	#NAME?
Untr	ENST00000261884.7	TRIP4	10.2788	0	0	0	0	#NAME?
Untr	ENST00000361720.10	GPATCH3	6.99331	21.0617	0	0	0	#NAME?
Untr	ENST00000231887.8	EHHADH	5.42543	0	0	0	0	#NAME?
Untr	ENST00000290795.7	GPBP1L1	5.74961	19.7454	0	0	0	#NAME?
Untr	ENST00000315091.7	TARDBP	179.727	66.6954	0	0	0	#NAME?
Untr	ENST00000415083.7	SS18	78.7921	31.5926	0	0	0	#NAME?
Untr	ENST00000372480.1	NTMT1	118.987	35.6318	0	0	0	#NAME?
Untr	ENST00000396153.7	FAF1	37.7246	21.3425	0	0	0	#NAME?
Untr	ENST00000204679.9	GNPTG	8.1391	0	0	0	0	#NAME?
Untr	ENST00000216237.10	L3MBTL2	32.0522	44.4636	0	0	0	#NAME?
Untr	ENST00000252622.15	LSM7	446.07	0	5.23101	3.51029	0.00786935	-6.98954
Untr	ENST00000625837.2	DDX3X	187.448	7.12209	0	0	0	#NAME?
Untr	ENST00000337137.9	TBC1D22A	9.47154	6.1095	0	0	0	#NAME?
Untr	ENST00000407540.8	MATN3	1.96163	0	0	0	0	#NAME?
Untr	ENST00000263593.7	SIAE	11.4409	0	0.104429	7.4106	0.647727	-0.626542
Untr	ENST00000245544.9	NUP85	45.8402	20.7882	0	0	0	#NAME?
Untr	ENST00000342192.8	UBE2L3	301.982	2.08423	1.01782	19.0558	0.0631025	-3.98616
Untr	ENST00000331134.11	NPLOC4	29.6672	11.3685	0	0	0	#NAME?
Untr	ENST00000333213.11	TSEN54	12.4085	0	0	0	0	#NAME?
Untr	ENST00000269122.7	CLTC	116.727	59.7272	0.163203	0	0	#NAME?
Untr	ENST00000307961.11	RPL4	849.287	54.2607	0	0	0	#NAME?
Untr	ENST00000579512.2	HIST2H4B	7234.66	43.8545	0.544452	6.35195	0.000877988	-10.1535
Untr	ENST00000545891.5	CCDC92	2.63271	0	0	0	0	#NAME?
Untr	ENST00000276055.3	CHST7	3.64303	0	0.593728	1.96163	0.538462	-0.893085
Untr	ENST00000371281.4	TTC4	43.1663	0	2.46152	10.0402	0.232593	-2.10412
Untr	ENST00000395686.8	ERO1A	44.5607	28.1812	0	0	0	#NAME?
Untr	ENST00000361972.8	SFMBT2	2.7161	4.70791	0	0	0	#NAME?
Untr	ENST00000377604.8	RBM10	26.0982	30.2214	0	0	0	#NAME?
Untr	ENST00000342665.4	SOX12	46.7961	27.1722	0	0	0	#NAME?
Untr	ENST00000371933.8	EFCAB14	2.47529	3.13553	0.121412	0	0	#NAME?
Untr	ENST00000339728.6	ARL4C	4.88867	4.91009	0	0	0	#NAME?
Untr	ENST00000343380.6	E2F1	7.80977	10.4393	0.320394	2.42529	0.310545	-1.68712
Untr	ENST00000396444.7	USP8	6.26022	6.0267	0	0	0	#NAME?
Untr	ENST00000375749.8	POFUT1	38.8174	0	0	0	0	#NAME?
Untr	ENST00000370867.8	TYW3	28.3924	105.793	0	0	0	#NAME?
Untr	ENST00000316999.9	SMAP1	42.1887	3.30721	0	0	0	#NAME?
Untr	ENST00000375754.9	SYK	5.76248	0	0	0	0	#NAME?
Untr	ENST00000527670.5	JAK3	1.31714	0	0	0	0	#NAME?
Untr	ENST00000338379.5	HIST1H1T	10.1567	0	0	0	0	#NAME?
Untr	ENST00000325468.9	LARGE2	1.31327	0	0	0	0	#NAME?
Untr	ENST00000521613.5	CARD8	3.63539	8.30808	0	0	0	#NAME?
Untr	ENST00000524851.5	RPS3	1626.45	-1.24894e+06	0	0	0	#NAME?
Untr	ENST00000369849.9	INA	9.27462	11.7698	0	0	0	#NAME?
Untr	ENST00000336440.3	ZFP36L1	20.334	0.446621	0	0	0	#NAME?
Untr	ENST00000361464.8	OGA	37.1021	22.1249	0	0	0	#NAME?
Untr	ENST00000376741.5	SP2	9.95454	0	0	0	0	#NAME?
Untr	ENST00000379487.5	WBP4	9.1114	10.0672	0	0	0	#NAME?
Untr	ENST00000222247.10	RPL18A	688.65	19.5206	0	0	0	#NAME?
Untr	ENST00000393952.3	LRFN4	1.63469	2.18674	0	0	0	#NAME?
Untr	ENST00000358933.10	EDC4	33.4676	11.7698	0	0	0	#NAME?
Untr	ENST00000261023.8	ITGAV	18.1196	8.668	0	0	0	#NAME?
Untr	ENST00000373237.4	PSMB2	504.93	259.203	0.537866	0	0	#NAME?
Untr	ENST00000310546.3	SPSB4	2.53595	3.53242	0.29953	0	0	#NAME?
Untr	ENST00000324324.12	MYEF2	13.3391	0	0	0	0	#NAME?
Untr	ENST00000323570.8	ELMOD2	49.9627	10.3493	0	0	0	#NAME?
Untr	ENST00000312431.10	DST	1.64114	0	0	0	0	#NAME?
Untr	ENST00000315286.13	CCDC43	57.3456	0	0.28381	0	0	#NAME?
Untr	ENST00000264071.7	TUBB4A	71.9204	4.3975	0	0	0	#NAME?
Untr	ENST00000367600.5	QSOX1	24.2529	0	0	0	0	#NAME?
Untr	ENST00000267485.7	ARMH4	5.41246	8.46926	0	0	0	#NAME?
Untr	ENST00000369966.8	NFKB2	8.39313	3.55183	0	0	0	#NAME?
Untr	ENST00000380338.9	MLLT3	14.3431	27.0159	0	0	0	#NAME?
Untr	ENST00000652032.1	B3GALNT1	2.07774	3.55393	0	0	0	#NAME?
Untr	ENST00000561553.5	UQCRC2	239.241	68.1145	0	0	0	#NAME?
Untr	ENST00000539517.7	NOVA1	4.29427	2.70844	0	0	0	#NAME?
Untr	ENST00000236192.12	VAMP4	13.2373	12.0655	0	0	0	#NAME?
Untr	ENST00000405808.5	FBXO11	25.5429	0	0	0	0	#NAME?
Untr	ENST00000375440.9	CUL4A	13.1788	0	0	0	0	#NAME?
Untr	ENST00000373443.7	AZIN2	1.1857	3.84781	0	0	0	#NAME?
Untr	ENST00000269299.8	ASGR1	1.4241	0	0	0	0	#NAME?
Untr	ENST00000428559.7	DERA	29.4499	0	0	0	0	#NAME?
Untr	ENST00000541412.5	TMEM14C	234.088	59.1284	0	0	0	#NAME?
Untr	ENST00000379341.9	PRDX4	425.215	83.3693	7.14594	11.1159	0.0261418	-5.2575
Untr	ENST00000373736.7	NKAIN1	3.38555	0	0	0	0	#NAME?
Untr	ENST00000543693.5	NFIB	7.13797	1.20534	0.0630392	0	0	#NAME?
Untr	ENST00000334186.9	PPFIA3	4.84443	2.12858	1.50441	0	0	#NAME?
Untr	ENST00000294016.8	ADCY9	5.66141	3.54583	0.128425	0	0	#NAME?
Untr	ENST00000361439.9	NSMCE1	53.669	22.2318	0	0	0	#NAME?
Untr	ENST00000287322.5	BAG4	31.035	0	0.142817	0	0	#NAME?
Untr	ENST00000253024.10	TRIM28	354.254	104.115	0	0	0	#NAME?
Untr	ENST00000297375.4	EN2	18.5839	6.5872	0.187171	0	0	#NAME?
Untr	ENST00000359393.6	EHD1	28.511	0	0	0	0	#NAME?
Untr	ENST00000381031.8	TTC38	26.1551	0	0	0	0	#NAME?
Untr	ENST00000424358.1	MMP24OS	50.2949	0	2.15147	2.3609	0.0469411	-4.413
Untr	ENST00000644386.1	ADNP	6.60351	29.6424	0	0	0	#NAME?
Untr	ENST00000565874.5	CPNE2	4.46289	0	3.05475	3.20138	0.717333	-0.479284
Untr	ENST00000342679.8	MAP2K3	21.3742	31.2892	0.797156	1.67787	0.0784999	-3.67117
Untr	ENST00000407461.5	POLR3H	46.068	0	6.1565	6.78259	0.14723	-2.76386
Untr	ENST00000335870.6	ZNF212	8.25098	13.1204	0.336846	1.4499	0.175725	-2.50861
Untr	ENST00000204961.5	EFNB1	15.4829	15.4733	0	0	0	#NAME?
Untr	ENST00000344417.10	C7orf26	6.98859	6.22837	0.715872	2.38198	0.340839	-1.55284
Untr	ENST00000267163.5	RB1	24.1208	8.84359	0	0	0	#NAME?
Untr	ENST00000262241.7	RCOR1	18.8151	8.62441	0	0	0	#NAME?
Untr	ENST00000369250.7	FAM160B1	5.68011	4.86532	0	0	0	#NAME?
Untr	ENST00000372853.8	URM1	124.596	0	0.175823	16.6739	0.133824	-2.9016
Untr	ENST00000393829.6	ATP6V0A1	38.3438	4.97109	1.11469	0	0	#NAME?
Untr	ENST00000600429.5	FLT3LG	2.96424	0	0	0	0	#NAME?
Untr	ENST00000370950.7	SRSF11	97.0883	57.9197	0	0	0	#NAME?
Untr	ENST00000651699.1	TMEM173	1.44597	0	0	0	0	#NAME?
Untr	ENST00000302550.16	DESI2	35.5226	41.7763	0.123586	7.02057	0.197637	-2.33908
Untr	ENST00000206595.11	G2E3	25.4899	14.1654	0	0	0	#NAME?
Untr	ENST00000272793.9	UBR3	9.44674	0	0	0	0	#NAME?
Untr	ENST00000233121.6	MAPRE3	15.7509	0	0	0	0	#NAME?
Untr	ENST00000366582.8	HEATR1	42.8801	39.6865	0	0	0	#NAME?
Untr	ENST00000301459.5	RCOR2	4.68038	0.570046	0	0	0	#NAME?
Untr	ENST00000339394.7	SDC3	11.4247	0	0	0	0	#NAME?
Untr	ENST00000452020.5	SGO1	24.1239	22.109	0	0	0	#NAME?
Untr	ENST00000326019.10	SLC4A1AP	22.0621	1.4499	0	0	0	#NAME?
Untr	ENST00000503585.6	PACRGL	10.6488	9.41582	0.0768086	0	0	#NAME?
Untr	ENST00000426196.6	HDAC6	9.18792	1.4241	0	0	0	#NAME?
Untr	ENST00000260762.10	EXOC6	16.9679	0	0	0	0	#NAME?
Untr	ENST00000338779.11	MTSS1L	9.77355	6.2527	0.486631	7.14594	0.731151	-0.451759
Untr	ENST00000558984.1	BMP4	7.03821	13.2654	0	0	0	#NAME?
Untr	ENST00000515669.5	C5orf30	17.6947	12.4085	0	0	0	#NAME?
Untr	ENST00000448372.5	SENP1	11.9926	3.07825	0	0	0	#NAME?
Untr	ENST00000616640.1	RPP38	16.1242	7.44822	0	0	0	#NAME?
Untr	ENST00000258742.10	NUPL2	31.975	0	0	0	0	#NAME?
Untr	ENST00000304735.4	VASN	3.82266	0	0	0	0	#NAME?
Untr	ENST00000418929.7	PRR12	5.20132	3.4276	0	0	0	#NAME?
Untr	ENST00000395347.1	SLC16A9	6.14828	0	0	0	0	#NAME?
Untr	ENST00000306315.9	ZNF608	1.68737	0.930634	0.409593	3.25344	1.92811	0.94719
Untr	ENST00000369755.4	SLK	27.1137	10.6713	0	0	0	#NAME?
Untr	ENST00000295522.4	CLDN1	7.96363	1.71014	0	0	0	#NAME?
Untr	ENST00000561208.6	MEIS2	7.71211	3.71562	0	0	0	#NAME?
Untr	ENST00000394975.3	VKORC1	160.418	109.725	5.84194	4.59968	0.0286732	-5.12416
Untr	ENST00000525077.2	CRACR2B	1.02872	0	0	0	0	#NAME?
Untr	ENST00000445224.6	SCHIP1	6.27051	2.51681	0	0	0	#NAME?
Untr	ENST00000229708.4	ULBP1	1.71014	0	0	0	0	#NAME?
Untr	ENST00000464873.5	RUVBL1	223.484	5.37144	0.950529	0	0	#NAME?
Untr	ENST00000409817.1	CXCR4	12.3367	0	0	0	0	#NAME?
Untr	ENST00000249442.11	MTX2	54.3054	65.9625	0	0	0	#NAME?
Untr	ENST00000317483.4	RAB23	17.0411	0	0	0	0	#NAME?
Untr	ENST00000344337.11	KPNA1	60.8848	17.59	0	0	0	#NAME?
Untr	ENST00000273308.9	CNPY2	116.329	147.657	0	0	0	#NAME?
Untr	ENST00000010132.6	DYRK4	13.8622	0	0	0	0	#NAME?
Untr	ENST00000570016.5	CDIPT	49.9394	92.867	2.6385	4.00173	0.0801316	-3.64149
Untr	ENST00000433867.5	PRKD2	9.68159	9.32606	0	0	0	#NAME?
Untr	ENST00000406606.7	VAV2	6.59714	-5469.03	0	0	0	#NAME?
Untr	ENST00000373795.7	SRSF4	56.4982	11.2725	0	0	0	#NAME?
Untr	ENST00000354287.5	FBXO2	1.86561	0	0	0	0	#NAME?
Untr	ENST00000245121.9	KATNAL2	1.1701	0	0	0	0	#NAME?
Untr	ENST00000259324.5	LRRC8A	10.0043	3.87014	0	0	0	#NAME?
Untr	ENST00000422959.6	PHTF2	10.6209	14.2919	0.377165	0	0	#NAME?
Untr	ENST00000269571.9	ERBB2	8.03559	13.0775	0	0	0	#NAME?
Untr	ENST00000379818.4	MT1M	7.84652	0	0	0	0	#NAME?
Untr	ENST00000569847.1	GPRC5B	12.219	0	0	0	0	#NAME?
Untr	ENST00000381259.5	CCDC91	10.5227	0	0	0	0	#NAME?
Untr	ENST00000264108.5	HAT1	181.986	47.0791	0	0	0	#NAME?
Untr	ENST00000652680.1	SLC29A1	94.8092	7.88517	0.971293	6.06322	0.0639518	-3.96687
Untr	ENST00000278193.7	LIN7C	133.391	0	0	0	0	#NAME?
Untr	ENST00000334304.10	ADGRA3	3.56116	5.7996	0	0	0	#NAME?
Untr	ENST00000319023.6	NADSYN1	10.1576	4.3975	0	0	0	#NAME?
Untr	ENST00000369314.2	POLR3GL	12.1847	56.1646	0	0	0	#NAME?
Untr	ENST00000256010.7	NTS	4.16846	0	0	0	0	#NAME?
Untr	ENST00000305386.3	MGAT2	18.3145	43.6085	0	0	0	#NAME?
Untr	ENST00000258111.5	KCNMB4	6.00259	7.29244	0	0	0	#NAME?
Untr	ENST00000379822.5	INSYN1	1.88538	0	0	0	0	#NAME?
Untr	ENST00000263212.10	PPM1F	29.7426	57.6825	0	0	0	#NAME?
Untr	ENST00000344697.3	POMGNT2	6.55253	9.33347	0	0	0	#NAME?
Untr	ENST00000548985.1	COX14	252.591	31.9529	0	0	0	#NAME?
Untr	ENST00000371141.8	STX16	7.19887	6.13078	0.371792	0	0	#NAME?
Untr	ENST00000348335.6	CAMKK1	7.54534	0	0	0	0	#NAME?
Untr	ENST00000372422.7	YIPF3	47.8638	60.203	1.21633	0	0	#NAME?
Untr	ENST00000288135.5	KIT	9.52792	0	0.185954	0	0	#NAME?
Untr	ENST00000325795.7	ORMDL1	48.5058	2.04954	0	0	0	#NAME?
Untr	ENST00000296585.10	ITGA2	6.37907	3.60516	0.0958727	7.02057	1.10056	0.138243
Untr	ENST00000263663.10	TAF1B	37.3864	12.9088	0	0	0	#NAME?
Untr	ENST00000382409.3	DEAF1	15.382	0.835433	1.28673	0	0	#NAME?
Untr	ENST00000366996.1	LPGAT1	17.0444	0.98808	0	0	0	#NAME?
Untr	ENST00000367576.6	LTV1	85.7718	62.7136	1.43431	0	0	#NAME?
Untr	ENST00000291416.10	TRIM62	2.86862	2.64577	0	0	0	#NAME?
Untr	ENST00000357077.9	ANK2	1.65598	0	0	0	0	#NAME?
Untr	ENST00000507420.1	MRFAP1	801.485	367.835	11.7698	12.9088	0.0161061	-5.95625
Untr	ENST00000311915.12	C12orf66	5.53368	0	0	0	0	#NAME?
Untr	ENST00000394825.6	NR4A1	2.26855	3.25344	0	0	0	#NAME?
Untr	ENST00000648613.1	CCDC186	6.30903	6.03275	0	0	0	#NAME?
Untr	ENST00000564138.6	PLCG2	4.14521	0	0	0	0	#NAME?
Untr	ENST00000348956.7	CKB	1581.63	315.629	10.4757	13.3391	0.00843374	-6.88961
Untr	ENST00000360409.7	NRP2	5.93814	2.0391	0	0	0	#NAME?
Untr	ENST00000369682.4	PLXNA3	2.22199	0	0	0	0	#NAME?
Untr	ENST00000312037.6	RPS14	1751.11	318.949	0	0	0	#NAME?
Untr	ENST00000368709.5	S100A2	1.53323	0	0	0	0	#NAME?
Untr	ENST00000263033.9	SYTL4	5.24684	4.3975	0	0	0	#NAME?
Untr	ENST00000470557.2	PTRH2	82.876	0.581477	3.30721	4.59968	0.0555008	-4.17135
Untr	ENST00000606911.6	TOR1AIP1	36.5486	8.65238	0	0	0	#NAME?
Untr	ENST00000537259.5	SLC24A1	1.19812	3.23764	0	0	0	#NAME?
Untr	ENST00000481445.1	COX7B	1398.7	320.138	0.950077	100.043	0.0715259	-3.80539
Untr	ENST00000261438.10	KLF3	28.6691	12.1674	0	0	0	#NAME?
Untr	ENST00000394089.6	RARA	7.0827	12.219	0	0	0	#NAME?
Untr	ENST00000294244.9	SPINDOC	16.8986	0	0.700828	0	0	#NAME?
Untr	ENST00000357765.6	UNC50	38.5708	13.7045	1.95206	0	0	#NAME?
Untr	ENST00000335016.9	BMP2K	5.91045	2.50108	0	0	0	#NAME?
Untr	ENST00000395288.6	KBTBD4	12.0787	0	0	0	0	#NAME?
Untr	ENST00000334220.9	DLST	63.5338	0	0.284415	0	0	#NAME?
Untr	ENST00000396908.8	PROSER3	7.94669	0	0	0	0	#NAME?
Untr	ENST00000535902.6	MANSC1	8.55476	6.18027	0	0	0	#NAME?
Untr	ENST00000393486.5	MDFIC	8.47823	7.39105	0.122715	0	0	#NAME?
Untr	ENST00000261778.2	TANGO6	8.36769	4.9404	0	0	0	#NAME?
Untr	ENST00000506646.5	ZNF721	10.9337	47.0791	0	0	0	#NAME?
Untr	ENST00000282878.6	RAB3C	4.30293	3.12635	0	0	0	#NAME?
Untr	ENST00000341976.5	ZNF70	1.83565	0.842469	0	0	0	#NAME?
Untr	ENST00000279392.7	HIRIP3	30.0496	17.4621	0	0	0	#NAME?
Untr	ENST00000396668.8	TMEM106B	49.011	15.6317	0.035146	0	0	#NAME?
Untr	ENST00000229922.7	CAP2	8.56901	0	0	0	0	#NAME?
Untr	ENST00000306480.11	TMEM192	17.8877	4.9404	0.0442473	0	0	#NAME?
Untr	ENST00000247207.6	HSPA2	13.3603	0	0	0	0	#NAME?
Untr	ENST00000438932.2	PNMA8A	31.1729	11.1159	0	0	0	#NAME?
Untr	ENST00000542638.5	ELOVL5	131.274	19.7345	0	0	0	#NAME?
Untr	ENST00000380701.8	CCDC171	1.01361	4.38545	0	0	0	#NAME?
Untr	ENST00000542180.5	SUPT20H	12.3102	5.33563	0	0	0	#NAME?
Untr	ENST00000298351.5	TMEM63C	2.17849	2.39624	0	0	0	#NAME?
Untr	ENST00000416007.9	MBIP	36.7424	0	0	0	0	#NAME?
Untr	ENST00000245680.7	SLC35F5	26.5222	42.309	0.0470625	0	0	#NAME?
Untr	ENST00000264935.6	CEP72	6.07274	0	0	0	0	#NAME?
Untr	ENST00000265460.9	MYRF	1.57501	0	0	0	0	#NAME?
Untr	ENST00000353533.10	MAP2K4	20.9173	0	0	0	0	#NAME?
Untr	ENST00000391851.8	PRMT1	298.671	13.0137	2.0417	0	0	#NAME?
Untr	ENST00000355346.8	ITGB1BP1	21.7638	23.5396	0.349801	0	0	#NAME?
Untr	ENST00000338965.8	NCR3LG1	17.7254	5.04419	0	0	0	#NAME?
Untr	ENST00000641863.1	SRGAP2B	2.37667	13.3074	0	0	0	#NAME?
Untr	ENST00000520701.5	SLC36A1	4.2937	0	0	0	0	#NAME?
Untr	ENST00000362057.4	WHRN	1.9332	1.20172	0	0	0	#NAME?
Untr	ENST00000308167.9	ELF4	12.665	0	0.223935	0	0	#NAME?
Untr	ENST00000264183.9	ARID4B	9.93772	14.103	0	0	0	#NAME?
Untr	ENST00000495461.6	SELENOK	123.863	6.1565	0.352575	0	0	#NAME?
Untr	ENST00000253247.9	NOL11	81.2762	0	1.20172	0	0	#NAME?
Untr	ENST00000568584.5	TUBB8	10.1426	0	0	0	0	#NAME?
Untr	ENST00000359655.9	SUPV3L1	28.7065	15.3913	0	0	0	#NAME?
Untr	ENST00000589785.1	TMUB2	12.3765	17.7292	0	0	0	#NAME?
Untr	ENST00000361311.4	CLSTN1	48.0263	13.0669	0.271487	2.61551	0.0544599	-4.19866
Untr	ENST00000527348.1	BANF1	567.333	13.4386	0	0	0	#NAME?
Untr	ENST00000606498.5	TM2D1	27.7615	0	0	0	0	#NAME?
Untr	ENST00000405914.1	KIF3C	1.36287	1.41154	0	0	0	#NAME?
Untr	ENST00000239165.8	HOXB7	16.11	0	1.3142	4.59968	0.285517	-1.80835
Untr	ENST00000396330.6	SNX16	2.39624	0	0	0	0	#NAME?
Untr	ENST00000638572.2	ST3GAL5	1.30775	5.06548	0	0	0	#NAME?
Untr	ENST00000336596.7	EPHA3	6.99171	3.2801	0	0	0	#NAME?
Untr	ENST00000512701.6	TTC39B	4.16846	0	0	0	0	#NAME?
Untr	ENST00000358208.8	SRC	5.57909	4.4218	0	0	0	#NAME?
Untr	ENST00000216122.9	MCM5	133.022	33.8174	0.342028	1.33391	0.0100277	-6.63987
Untr	ENST00000623402.1	SCARF2	5.57732	6.06322	0	0	0	#NAME?
Untr	ENST00000375650.5	HSPA1B	724.454	724.95	1.07573	3.60516	0.00497638	-7.65069
Untr	ENST00000328759.11	ZSWIM9	1.72954	0	0	0	0	#NAME?
Untr	ENST00000450879.2	SALL2	17.5671	8.51431	0	0	0	#NAME?
Untr	ENST00000456397.7	TM2D2	71.2726	25.0108	0.158925	0	0	#NAME?
Untr	ENST00000260956.9	SSB	296.275	183.565	2.65015	16.6739	0.0562783	-4.15128
Untr	ENST00000335327.5	WASF3	3.79567	4.65317	0	0	0	#NAME?
Untr	ENST00000431456.5	PIH1D2	1.43947	1.84411	0	0	0	#NAME?
Untr	ENST00000300291.10	NUDT21	164.741	100.043	0.335997	10.2608	0.0622847	-4.00498
Untr	ENST00000402655.6	WWOX	10.6358	6.72559	0	0	0	#NAME?
Untr	ENST00000322522.8	INPP1	8.22977	3.55709	0	0	0	#NAME?
Untr	ENST00000264668.6	MTRR	12.313	0	0	0	0	#NAME?
Untr	ENST00000534025.6	TMEM9B	16.3191	16.2672	0.359867	0	0	#NAME?
Untr	ENST00000222800.7	ABHD11	20.5553	0	0	0	0	#NAME?
Untr	ENST00000398822.7	MAPK1	101.377	25.6521	0	0	0	#NAME?
Untr	ENST00000307741.11	THOP1	37.3259	20.7882	0	0	0	#NAME?
Untr	ENST00000582401.5	TXNIP	22.4069	12.2004	0	0	0	#NAME?
Untr	ENST00000369534.8	MPP1	41.8309	22.6513	0	0	0	#NAME?
Untr	ENST00000373709.8	SERINC2	3.59706	0	0	0	0	#NAME?
Untr	ENST00000258829.5	NKX2-8	1.16499	0	0	0	0	#NAME?
Untr	ENST00000344537.9	DTNBP1	25.8176	4.79249	0	0	0	#NAME?
Untr	ENST00000261520.9	ICE2	10.018	12.3947	0	0	0	#NAME?
Untr	ENST00000569466.1	CD2BP2	85.8376	1.62013	3.03161	3.17597	0.0369998	-4.75634
Untr	ENST00000367833.7	TIPRL	118.117	87.3104	0	0	0	#NAME?
Untr	ENST00000374169.7	POLE3	131.444	72.3203	0	0	0	#NAME?
Untr	ENST00000587424.2	SRSF8	55.4161	16.6739	0.254644	0	0	#NAME?
Untr	ENST00000222256.8	RAB3A	10.7983	0	0	0	0	#NAME?
Untr	ENST00000356079.8	CYP20A1	16.8214	20.5217	0	0	0	#NAME?
Untr	ENST00000329101.8	NFATC1	5.50962	0	0	0	0	#NAME?
Untr	ENST00000373886.7	BICC1	2.21396	-3401.47	0	0	0	#NAME?
Untr	ENST00000259239.7	IMP4	56.9641	2.28019	0	0	0	#NAME?
Untr	ENST00000356994.7	SCRIB	21.5696	7.09167	0	0	0	#NAME?
Untr	ENST00000407418.7	CBX6	98.2181	16.9565	0.336775	1.21264	0.0123464	-6.33976
Untr	ENST00000403298.8	TFEB	2.00373	0	0	0	0	#NAME?
Untr	ENST00000636863.1	TTC33	40.9417	20.0086	0	0	0	#NAME?
Untr	ENST00000558653.5	DTWD1	9.98163	11.2408	0	0	0	#NAME?
Untr	ENST00000380518.8	COL2A1	11.1987	5.37144	0	0	0	#NAME?
Untr	ENST00000367288.5	LMOD1	2.71303	1.98105	0	0	0	#NAME?
Untr	ENST00000330181.9	SLX1B	31.7118	16.9565	0	0	0	#NAME?
Untr	ENST00000295797.5	PRKCI	28.9089	20.0086	0	0	0	#NAME?
Untr	ENST00000258796.12	TTYH3	15.6013	4.88015	0	0	0	#NAME?
Untr	ENST00000619168.4	CAMK1D	5.69134	0	0	0	0	#NAME?
Untr	ENST00000379084.5	FAM219A	19.922	16.7905	0	0	0	#NAME?
Untr	ENST00000373365.5	GLO1	853.241	211.856	0.293382	1.71014	0.00200429	-8.9627
Untr	ENST00000360359.5	ANKS1A	11.2741	5.63623	0	0	0	#NAME?
Untr	ENST00000521059.5	PTK2	16.0018	13.6422	0	0	0	#NAME?
Untr	ENST00000373150.8	MAP7D1	22.7333	28.0495	0	0	0	#NAME?
Untr	ENST00000426086.2	VEGFB	11.2408	0	0	0	0	#NAME?
Untr	ENST00000645858.1	AQP3	3.52575	0	0	0	0	#NAME?
Untr	ENST00000268459.6	NKD1	2.31984	2.63271	0	0	0	#NAME?
Untr	ENST00000224807.9	SFXN3	5.08156	10.6713	0	0	0	#NAME?
Untr	ENST00000157600.8	LMCD1	3.75749	0	0	0	0	#NAME?
Untr	ENST00000219409.8	ARHGDIG	7.44507	0	0	0	0	#NAME?
Untr	ENST00000510370.5	DCTD	34.1417	7.14594	0	0	0	#NAME?
Untr	ENST00000407501.6	TGIF1	11.7099	3.42028	0	0	0	#NAME?
Untr	ENST00000417647.7	IK	76.3279	10.8155	0	0	0	#NAME?
Untr	ENST00000333643.4	BEX5	17.1691	1.84411	0	0	0	#NAME?
Untr	ENST00000457749.7	ZNF28	2.63767	6.95952	0	0	0	#NAME?
Untr	ENST00000254488.7	SLC6A11	5.79028	0	0	0	0	#NAME?
Untr	ENST00000608933.6	PPM1K	23.9514	11.4882	0	0	0	#NAME?
Untr	ENST00000614711.4	HYOU1	75.5948	29.8001	0	0	0	#NAME?
Untr	ENST00000339364.10	PIK3AP1	3.52353	0	0	0	0	#NAME?
Untr	ENST00000270645.8	RCN3	1.2584	0	0	0	0	#NAME?
Untr	ENST00000299641.8	NDST2	1.83355	0	0	0	0	#NAME?
Untr	ENST00000411527.5	HLA-DQB2	1.22941	0	0	0	0	#NAME?
Untr	ENST00000367034.5	MRPL18	172.623	201.826	0	0	0	#NAME?
Untr	ENST00000292330.3	PPP1R35	35.6807	10.2608	0	0	0	#NAME?
Untr	ENST00000394231.8	MIEN1	111.794	0	0.795572	2.66782	0.0238636	-5.38904
Untr	ENST00000372452.5	TJAP1	8.4456	13.8861	0	0	0	#NAME?
Untr	ENST00000471675.1	B4GALT4	2.56521	17.9853	0	0	0	#NAME?
Untr	ENST00000344275.11	ABCB9	2.58432	10.9851	0	0	0	#NAME?
Untr	ENST00000310776.8	MRPS22	83.8457	0	0	0	0	#NAME?
Untr	ENST00000501704.3	TSC22D1	2.14378	0	0	0	0	#NAME?
Untr	ENST00000309415.7	SH3RF3	1.52971	6.41988	0	0	0	#NAME?
Untr	ENST00000252542.9	SAFB2	35.6463	7.27586	0	0	0	#NAME?
Untr	ENST00000263256.7	DESI1	87.8016	40.4215	0	0	0	#NAME?
Untr	ENST00000571750.5	RFWD3	43.4742	27.5981	0	0	0	#NAME?
Untr	ENST00000621161.5	RAB11FIP4	7.87155	4.65317	0	0	0	#NAME?
Untr	ENST00000262209.5	TRPA1	1.44336	0	0	0	0	#NAME?
Untr	ENST00000435224.3	ABTB2	3.67975	7.60423	0	0	0	#NAME?
Untr	ENST00000256969.7	SPX	2.51681	0	0	0	0	#NAME?
Untr	ENST00000375630.6	ATP11A	1.69421	4.88015	0	0	0	#NAME?
Untr	ENST00000393611.6	RAB24	22.1166	30.6881	0	0	0	#NAME?
Untr	ENST00000229633.7	HINT3	25.5924	23.7726	0.312391	1.90558	0.0744589	-3.74741
Untr	ENST00000542120.5	TBC1D30	2.93167	1.67436	0	0	0	#NAME?
Untr	ENST00000444610.7	DHRS12	1.73799	0	0	0	0	#NAME?
Untr	ENST00000304177.10	C15orf40	46.6402	0	0.0742849	0	0	#NAME?
Untr	ENST00000368216.9	RRNAD1	6.88469	4.44636	0	0	0	#NAME?
Untr	ENST00000299045.8	TCP11L2	12.055	1.6814	0	0	0	#NAME?
Untr	ENST00000245564.6	MSTO1	14.5301	0	0.581646	0	0	#NAME?
Untr	ENST00000330029.6	UQCR10	1429.55	50.0216	0.581646	0	0	#NAME?
Untr	ENST00000409116.5	SNRNP27	88.3264	0	0	0	0	#NAME?
Untr	ENST00000301464.4	IGFBP6	3.47976	0	0	0	0	#NAME?
Untr	ENST00000358389.7	CNOT3	27.4681	3.29882	0	0	0	#NAME?
Untr	ENST00000399300.6	RBM12B	6.46091	0	0	0	0	#NAME?
Untr	ENST00000228799.7	ITFG2	11.294	4.59968	0	0	0	#NAME?
Untr	ENST00000502486.6	BEND4	9.41882	2.28019	0	0	0	#NAME?
Untr	ENST00000476627.5	TMUB1	36.1738	34.1611	0	0	0	#NAME?
Untr	ENST00000264020.6	IFT46	24.745	27.969	1.09039	8.33693	0.336914	-1.56955
Untr	ENST00000325599.13	SHQ1	26.1136	0	0	0	0	#NAME?
Untr	ENST00000370321.8	RPL5	910.962	231.984	7.55043	8.51431	0.0093465	-6.74136
Untr	ENST00000328827.9	PAWR	55.7816	32.4926	0.0518224	8.33693	0.149457	-2.7422
Untr	ENST00000650790.1	TBK1	14.6563	2.94245	0	0	0	#NAME?
Untr	ENST00000336032.3	PNRC1	42.4999	46.8671	0	0	0	#NAME?
Untr	ENST00000445930.7	PSMC6	93.62	0	0	0	0	#NAME?
Untr	ENST00000540689.6	ZNF333	2.73155	0	0	0	0	#NAME?
Untr	ENST00000314103.6	CHAF1B	40.8191	27.4928	0	0	0	#NAME?
Untr	ENST00000394593.7	LRRC8D	5.34822	0	0	0	0	#NAME?
Untr	ENST00000258398.8	TTLL4	13.4625	70.1333	0	0	0	#NAME?
Untr	ENST00000232744.13	ABTB1	1.71014	0	0	0	0	#NAME?
Untr	ENST00000311181.5	B4GAT1	166.986	0	0	0	0	#NAME?
Untr	ENST00000316218.12	PDIA5	9.43432	2.98636	0	0	0	#NAME?
Untr	ENST00000241463.4	RASL11A	10.9243	0.653877	0	0	0	#NAME?
Untr	ENST00000377967.8	KDM6A	7.76755	0	0	0	0	#NAME?
Untr	ENST00000538954.5	STOM	49.8105	3.60516	0	0	0	#NAME?
Untr	ENST00000321030.9	PRPF31	67.3774	8.6994	0	0	0	#NAME?
Untr	ENST00000321545.5	ZNF543	10.1739	10.6429	0	0	0	#NAME?
Untr	ENST00000356713.5	CNNM1	3.4021	0	0	0	0	#NAME?
Untr	ENST00000377615.7	COMMD6	197.418	0	0	0	0	#NAME?
Untr	ENST00000216468.8	TMED8	21.5966	0	0.118816	7.84652	0.363322	-1.46068
Untr	ENST00000217381.2	SNTA1	5.38953	0	0	0	0	#NAME?
Untr	ENST00000374867.7	NRP1	10.2271	4.30293	0	0	0	#NAME?
Untr	ENST00000354340.8	ZNF112	1.18966	0	0	0	0	#NAME?
Untr	ENST00000379019.5	GPCPD1	4.02994	5.7996	0	0	0	#NAME?
Untr	ENST00000394485.5	MT1X	94.1582	86.191	2.8381	14.8212	0.157407	-2.66742
Untr	ENST00000260102.8	MRPL15	162.774	0	4.54742	0	0	#NAME?
Untr	ENST00000394725.3	SIAH1	16.1834	3.88517	0	0	0	#NAME?
Untr	ENST00000257857.8	CD63	309.49	8.795	0	0	0	#NAME?
Untr	ENST00000283875.6	GTF2E1	16.7905	10.6713	0.251207	0	0	#NAME?
Untr	ENST00000254528.4	EMILIN2	10.1034	4.52172	0	0	0	#NAME?
Untr	ENST00000328654.10	ZNF26	1.5303	3.42028	0	0	0	#NAME?
Untr	ENST00000229266.8	CHPT1	44.4636	9.26325	0	0	0	#NAME?
Untr	ENST00000497164.5	MAGED4B	13.8683	0	0	0	0	#NAME?
Untr	ENST00000374176.8	MAPK8	11.1959	0	0	0	0	#NAME?
Untr	ENST00000341162.8	FCF1	79.4669	8.33693	0.108624	5.7996	0.0729814	-3.77633
Untr	ENST00000376829.6	DZIP1	2.64603	6.14922	0	0	0	#NAME?
Untr	ENST00000262493.12	GNAO1	1.16329	1.62013	0	0	0	#NAME?
Untr	ENST00000373610.8	TXLNA	52.2613	9.37904	0	0	0	#NAME?
Untr	ENST00000356362.6	PUS7	27.2519	26.8058	0	0	0	#NAME?
Untr	ENST00000597864.1	ZNF530	14.8212	4.61294	0	0	0	#NAME?
Untr	ENST00000230461.11	TMEM30A	50.9241	16.2232	0.252316	14.8212	0.291045	-1.78069
Untr	ENST00000216281.12	HSP90AA1	971.795	98.0423	5.37422	66.6954	0.0686312	-3.86499
Untr	ENST00000221665.5	FIZ1	2.74467	5.40774	0	0	0	#NAME?
Untr	ENST00000294304.12	LRP5	4.82035	0	0	0	0	#NAME?
Untr	ENST00000409674.5	GPD2	13.3949	0	0	0	0	#NAME?
Untr	ENST00000265245.10	LSG1	29.6424	0	0	0	0	#NAME?
Untr	ENST00000547242.5	TMEM263	123.324	21.7916	0	0	0	#NAME?
Untr	ENST00000454366.2	GTSE1	44.2806	15.5911	0	0	0	#NAME?
Untr	ENST00000336294.10	TMEM39B	13.5605	0	0	0	0	#NAME?
Untr	ENST00000372244.3	TMEM53	3.92326	5.00216	0	0	0	#NAME?
Untr	ENST00000536465.5	RERG	4.23463	1.70286	0	0	0	#NAME?
Untr	ENST00000343307.5	B3GLCT	10.1137	0	0	0	0	#NAME?
Untr	ENST00000373284.10	TOR2A	17.1564	0	0	0	0	#NAME?
Untr	ENST00000640768.1	SPIN3	2.22318	3.8664	0	0	0	#NAME?
Untr	ENST00000393545.9	SPATA7	1.81176	0	0	0	0	#NAME?
Untr	ENST00000503974.5	PDLIM5	30.7391	28.8784	0	0	0	#NAME?
Untr	ENST00000335867.4	DACT1	3.71427	22.2318	0	0	0	#NAME?
Untr	ENST00000235345.6	SLC35D1	6.18624	0	0	0	0	#NAME?
Untr	ENST00000436108.6	CHID1	40.0521	48.5058	0	0	0	#NAME?
Untr	ENST00000589880.1	UQCR11	968.534	57.1675	5.33563	2.66782	0.00275449	-8.504
Untr	ENST00000257934.8	ESPL1	16.6264	18.8316	0	0	0	#NAME?
Untr	ENST00000378454.8	DCDC2	5.15244	1.3207	0	0	0	#NAME?
Untr	ENST00000398402.1	CST1	1.01825	0	0	0	0	#NAME?
Untr	ENST00000261881.9	TIPIN	97.1782	49.0007	0	0	0	#NAME?
Untr	ENST00000646527.1	SLC19A2	16.7081	16.2861	0	0	0	#NAME?
Untr	ENST00000258960.7	NMT1	79.0464	0	0	0	0	#NAME?
Untr	ENST00000222725.10	LFNG	1.08448	4.88015	0	0	0	#NAME?
Untr	ENST00000225655.5	PFN1	1662.26	24.7664	8.26803	8.47823	0.00510044	-7.61516
Untr	ENST00000564675.5	SNUPN	28.5838	5.60466	0	0	0	#NAME?
Untr	ENST00000374704.8	CCNY	8.05987	11.1365	0	0	0	#NAME?
Untr	ENST00000413366.8	PRKCA	9.26885	0	0	0	0	#NAME?
Untr	ENST00000380420.10	PIR	24.2962	6.31851	0	0	0	#NAME?
Untr	ENST00000311437.11	ZNF490	3.3412	6.30193	0	0	0	#NAME?
Untr	ENST00000382723.5	MSX1	10.0157	19.2223	0	0	0	#NAME?
Untr	ENST00000156109.7	GPKOW	33.4908	0	0	0	0	#NAME?
Untr	ENST00000303775.10	N6AMT1	12.4237	0	0.0955522	0	0	#NAME?
Untr	ENST00000409668.1	TMEM150A	2.55538	2.59852	0	0	0	#NAME?
Untr	ENST00000449187.6	CALU	153.509	32.0138	0.285226	0	0	#NAME?
Untr	ENST00000376215.10	PDSS1	14.8212	0	0	0	0	#NAME?
Untr	ENST00000308249.4	PPM1E	8.23621	2.8998	0	0	0	#NAME?
Untr	ENST00000467148.1	HELZ2	1.2131	6.2527	0	0	0	#NAME?
Untr	ENST00000290200.7	IL10RB	9.73965	4.30293	0	0	0	#NAME?
Untr	ENST00000405636.6	AC011481.1	121.23	4.08339	0	0	0	#NAME?
Untr	ENST00000372156.5	TSPAN14	28.2173	0.8068	0	0	0	#NAME?
Untr	ENST00000042381.9	RIPOR1	8.93686	15.5407	0	0	0	#NAME?
Untr	ENST00000276202.8	DOCK11	8.21165	0	0	0	0	#NAME?
Untr	ENST00000373191.9	AGO3	4.86484	3.79911	0	0	0	#NAME?
Untr	ENST00000258821.8	TTC5	25.4373	0	0	0	0	#NAME?
Untr	ENST00000265978.8	FAM160A2	2.59675	17.0045	2.58176	0	0	#NAME?
Untr	ENST00000265081.7	MSH3	11.4808	0	0	0	0	#NAME?
Untr	ENST00000536178.3	SH2B2	1.6047	-1600.69	0	0	0	#NAME?
Untr	ENST00000327678.10	SERHL2	3.94907	0	0	0	0	#NAME?
Untr	ENST00000428638.5	ARHGAP27	1.51753	0	0	0	0	#NAME?
Untr	ENST00000336873.9	HPS4	9.36411	22.276	0	0	0	#NAME?
Untr	ENST00000268607.9	MAP1LC3B	219.225	0.643364	0.238766	13.3391	0.0608466	-4.03868
Untr	ENST00000376529.8	SLC35A2	31.7894	0	0	0	0	#NAME?
Untr	ENST00000233072.9	CPS1	2.41715	0	0	0	0	#NAME?
Untr	ENST00000374902.9	TEX10	31.2068	13.7991	0	0	0	#NAME?
Untr	ENST00000331479.3	SMDT1	147.142	0	0.344086	0	0	#NAME?
Untr	ENST00000307138.10	RALGAPA1	3.47473	14.6932	0.337984	0	0	#NAME?
Untr	ENST00000269886.7	SH3GL1	59.2434	48.5759	0.653877	3.60516	0.0608533	-4.03852
Untr	ENST00000258646.3	RCBTB1	7.42483	10.5309	0	0	0	#NAME?
Untr	ENST00000267973.7	WDR61	126.156	93.8676	0	0	0	#NAME?
Untr	ENST00000216146.9	RPL3	575.312	0	7.69563	12.1264	0.021078	-5.56812
Untr	ENST00000435359.5	CLUH	36.2486	30.0129	0	0	0	#NAME?
Untr	ENST00000642475.1	TM9SF2	107.448	4.67491	0	0	0	#NAME?
Untr	ENST00000325680.12	YLPM1	1.99836	0	0	0	0	#NAME?
Untr	ENST00000381070.8	CWC27	32.9146	11.3793	0	0	0	#NAME?
Untr	ENST00000396124.9	NDUFAF6	7.02057	0	0	0	0	#NAME?
Untr	ENST00000424785.7	FKBP7	35.8645	0	0	0	0	#NAME?
Untr	ENST00000371655.4	RAB3B	8.93527	0	0	0	0	#NAME?
Untr	ENST00000421176.4	ZNF284	2.51681	0	0	0	0	#NAME?
Untr	ENST00000389793.6	LYST	1.0204	16.5752	0	0	0	#NAME?
Untr	ENST00000237853.9	ELL2	3.3877	25.8176	0	0	0	#NAME?
Untr	ENST00000348462.6	RPL35	1925.31	82.0867	13.7991	33.3477	0.0173207	-5.85136
Untr	ENST00000296849.9	NKD2	6.35195	7.17798	0	0	0	#NAME?
Untr	ENST00000394056.6	KLC4	10.5136	0	0	0	0	#NAME?
Untr	ENST00000405785.5	MIOS	10.0236	3.63793	0	0	0	#NAME?
Untr	ENST00000249837.7	VPS13C	4.93907	0	0	0	0	#NAME?
Untr	ENST00000381401.11	SLC25A6	150.065	28.5838	0	0	0	#NAME?
Untr	ENST00000357103.5	ADIPOR2	28.381	7.92421	0.15415	0	0	#NAME?
Untr	ENST00000261643.8	COX10	6.4693	4.16846	0	0	0	#NAME?
Untr	ENST00000269391.11	RNF157	1.99388	8.10066	0	0	0	#NAME?
Untr	ENST00000652299.1	ALX4	13.9711	0	0.0907832	1.22377	0.0875928	-3.51304
Untr	ENST00000314358.10	KDM3B	19.1211	3.81117	0	0	0	#NAME?
Untr	ENST00000617633.5	DDX52	62.9587	0	0.0879307	0	0	#NAME?
Untr	ENST00000216121.11	NIPSNAP1	106.128	0	0	0	0	#NAME?
Untr	ENST00000336665.9	AGAP1	3.52797	8.36598	0	0	0	#NAME?
Untr	ENST00000392650.8	SDK2	4.56564	4.56037	0	0	0	#NAME?
Untr	ENST00000296679.9	WDR41	41.2947	13.3391	0	0	0	#NAME?
Untr	ENST00000361991.6	CSNK1G3	17.704	16.6739	0	0	0	#NAME?
Untr	ENST00000510080.1	PAIP2	232.579	25.8176	0	0	0	#NAME?
Untr	ENST00000375135.4	FGD1	2.52475	6.53548	0	0	0	#NAME?
Untr	ENST00000569842.5	NUP93	65.9288	13.3391	0	0	0	#NAME?
Untr	ENST00000216259.8	PMM1	25.4078	0	0	0	0	#NAME?
Untr	ENST00000250076.7	ZNF232	2.45882	0.616599	0	0	0	#NAME?
Untr	ENST00000374423.9	ZDBF2	4.15424	4.21234	0.141504	0	0	#NAME?
Untr	ENST00000643460.1	HOXA1	9.43997	34.3005	0	0	0	#NAME?
Untr	ENST00000543589.5	PXMP2	21.3425	0	0	0	0	#NAME?
Untr	ENST00000354570.7	MAP7	10.1081	0	0	0	0	#NAME?
Untr	ENST00000403733.8	WWC2	5.19118	8.73739	0	0	0	#NAME?
Untr	ENST00000273047.9	RAB5A	47.5002	17.9765	0	0	0	#NAME?
Untr	ENST00000266025.4	TMEM115	32.0764	47.8082	0	0	0	#NAME?
Untr	ENST00000534182.2	ARCN1	93.1909	30.2017	0	0	0	#NAME?
Untr	ENST00000374884.2	SPIN4	34.6035	19.2761	0	0	0	#NAME?
Untr	ENST00000383836.8	SRGAP3	2.08232	3.48481	0	0	0	#NAME?
Untr	ENST00000316398.5	CCDC89	2.19875	6.78259	0	0	0	#NAME?
Untr	ENST00000371144.7	STAG2	89.5827	49.6564	0	0	0	#NAME?
Untr	ENST00000378755.9	ATAD3A	57.5034	4.54742	3.29631	11.1159	0.193309	-2.37102
Untr	ENST00000422556.1	SPATA2	7.32342	1.16329	0.180339	0	0	#NAME?
Untr	ENST00000408923.8	RGS14	4.55832	0	3.88517	4.14257	0.908794	-0.137975
Untr	ENST00000419716.7	SULF1	2.01403	0	0	0	0	#NAME?
Untr	ENST00000323076.7	LCP1	4.97243	0	0	0	0	#NAME?
Untr	ENST00000458591.6	SCFD1	47.2778	0	0	0	0	#NAME?
Untr	ENST00000331173.5	CSTF2T	35.6589	11.1159	0	0	0	#NAME?
Untr	ENST00000232496.5	TUSC2	30.6799	47.4781	0.995454	3.81117	0.124224	-3.00899
Untr	ENST00000356218.8	FRMD6	9.27552	8.2171	0	0	0	#NAME?
Untr	ENST00000327443.9	SP1	38.5543	0	0	0	0	#NAME?
Untr	ENST00000609923.6	SLC25A16	3.72832	8.45435	0	0	0	#NAME?
Untr	ENST00000319550.9	NT5DC1	49.1598	0	0	0	0	#NAME?
Untr	ENST00000410092.7	SPIRE1	7.65357	16.192	0.128302	0	0	#NAME?
Untr	ENST00000593209.5	GHDC	13.3675	12.6637	0	0	0	#NAME?
Untr	ENST00000269844.4	PRDM15	1.33658	0	0	0	0	#NAME?
Untr	ENST00000405858.6	ZNF12	6.40742	2.85838	0.166116	7.02057	1.09569	0.131845
Untr	ENST00000389617.8	GXYLT2	3.38868	2.58176	0	0	0	#NAME?
Untr	ENST00000233623.9	TTC31	7.59987	0	0	0	0	#NAME?
Untr	ENST00000375712.4	KIF3B	5.24876	9.19937	0	0	0	#NAME?
Untr	ENST00000251691.5	ARFGEF3	2.89311	2.81812	0	0	0	#NAME?
Untr	ENST00000523213.1	ZBED8	4.33977	4.6622	0	0	0	#NAME?
Untr	ENST00000370706.9	ZNF451	6.59974	13.3391	0	0	0	#NAME?
Untr	ENST00000454963.5	PRKAR2A	63.3099	53.4884	0	0	0	#NAME?
Untr	ENST00000405878.5	XRCC6	483.904	34.3005	9.17827	24.702	0.0510474	-4.29202
Untr	ENST00000412916.6	CBFB	80.6374	33.1353	0	0	0	#NAME?
Untr	ENST00000554736.5	GNG2	10.9337	3.05475	0	0	0	#NAME?
Untr	ENST00000591399.5	WBP2	88.2187	0	0	0	0	#NAME?
Untr	ENST00000493615.5	NECTIN3	19.2955	0	0	0	0	#NAME?
Untr	ENST00000561610.1	PPP4C	223.216	38.1117	1.60069	1.64005	0.00734736	-7.08856
Untr	ENST00000518721.6	ASAP1	8.34438	3.39129	0	0	0	#NAME?
Untr	ENST00000618787.5	ZNF283	1.99388	1.52738	0	0	0	#NAME?
Untr	ENST00000330560.8	CDCA2	14.0897	11.92	0	0	0	#NAME?
Untr	ENST00000438132.7	VPS35L	14.0816	0	0	0	0	#NAME?
Untr	ENST00000371589.9	MAN1B1	12.0032	0	0	0	0	#NAME?
Untr	ENST00000582783.5	C19orf47	6.79905	0	0.171014	0	0	#NAME?
Untr	ENST00000222330.8	GSK3A	28.483	27.4928	0	0	0	#NAME?
Untr	ENST00000358679.3	SLAIN1	39.339	11.1159	0	0	0	#NAME?
Untr	ENST00000330263.5	MRTO4	161.933	80.0345	0	0	0	#NAME?
Untr	ENST00000309863.10	GCC2	16.4149	0.565215	0	0	0	#NAME?
Untr	ENST00000328024.11	RAB11B	92.9888	0	0	0	0	#NAME?
Untr	ENST00000305988.5	ADRB2	2.97895	0.506227	0	0	0	#NAME?
Untr	ENST00000590954.5	TXNL1	95.6207	17.0616	2.01092	7.02057	0.0734211	-3.76766
Untr	ENST00000359894.6	PLPPR3	2.53733	0	0	0	0	#NAME?
Untr	ENST00000602845.2	NCBP2-AS2	58.4522	0	0.768086	0	0	#NAME?
Untr	ENST00000297145.9	BMT2	7.76706	0	0	0	0	#NAME?
Untr	ENST00000252071.8	ACTR3C	3.33477	0	0	0	0	#NAME?
Untr	ENST00000320451.6	ZNF121	25.2741	23.0188	0	0	0	#NAME?
Untr	ENST00000316045.9	ZNF518A	4.43731	5.64286	0	0	0	#NAME?
Untr	ENST00000304231.12	HOMER2	7.36752	8.55984	0	0	0	#NAME?
Untr	ENST00000369536.10	RARS2	17.6132	0	0.853246	0	0	#NAME?
Untr	ENST00000372106.5	NXT2	12.1264	0	0	0	0	#NAME?
Untr	ENST00000424542.7	SLC9A3R2	31.4101	8.16679	0	0	0	#NAME?
Untr	ENST00000370025.9	PRPF38B	38.0761	39.1473	0	0	0	#NAME?
Untr	ENST00000378494.8	CAMKMT	11.9327	0	0	0	0	#NAME?
Untr	ENST00000615206.4	RNF41	12.6004	39.6337	0	0	0	#NAME?
Untr	ENST00000344646.9	ZFAND4	1.30228	3.81117	0	0	0	#NAME?
Untr	ENST00000357332.7	ASNA1	61.565	0	1.87874	4.59968	0.0747126	-3.7425
Untr	ENST00000370859.7	SLC44A5	3.9621	2.85838	0	0	0	#NAME?
Untr	ENST00000529710.5	PPP6R3	43.3819	23.6264	0	0	0	#NAME?
Untr	ENST00000651854.1	PC	8.79375	0.321424	0	0	0	#NAME?
Untr	ENST00000261965.8	TUBGCP3	6.98926	9.58497	0	0	0	#NAME?
Untr	ENST00000369075.8	SEC23IP	31.2593	0	0.0979375	0	0	#NAME?
Untr	ENST00000324439.9	RCHY1	39.8578	0	0	0	0	#NAME?
Untr	ENST00000356800.6	SMARCD3	9.85932	6.50687	0	0	0	#NAME?
Untr	ENST00000368594.8	INPP5A	5.30909	13.1636	0	0	0	#NAME?
Untr	ENST00000289013.11	RHPN1	1.41475	0	0	0	0	#NAME?
Untr	ENST00000321685.7	DNAJC4	4.6196	4.35918	0	0	0	#NAME?
Untr	ENST00000368576.8	ZUP1	18.7874	19.0558	0	0	0	#NAME?
Untr	ENST00000316059.7	ZFP91	21.676	7.51498	0	0	0	#NAME?
Untr	ENST00000256578.7	AMPD2	23.4854	0	0	0	0	#NAME?
Untr	ENST00000263776.8	ACCS	1.08669	0	0	0	0	#NAME?
Untr	ENST00000233714.8	LANCL1	54.8651	17.3988	1.09337	7.02057	0.127961	-2.96623
Untr	ENST00000591776.5	EIF1	944.551	90.45	8.795	0	0	#NAME?
Untr	ENST00000216840.10	RABGGTA	17.0031	0	0	0	0	#NAME?
Untr	ENST00000553458.5	ALDH6A1	19.0558	0	0	0	0	#NAME?
Untr	ENST00000602719.5	C16orf74	2.02107	3.7053	0	0	0	#NAME?
Untr	ENST00000502906.5	FGFR4	6.90533	2.39624	0	0	0	#NAME?
Untr	ENST00000616140.2	CPSF1	27.9255	0	0	0	0	#NAME?
Untr	ENST00000612956.4	MYCBP2	5.53698	6.66954	0	0	0	#NAME?
Untr	ENST00000325748.9	PRKRA	24.6531	5.75788	0.591097	4.16846	0.169085	-2.56418
Untr	ENST00000334743.9	PPP2R5C	42.301	123.863	0	0	0	#NAME?
Untr	ENST00000380763.7	HCCS	48.0827	27.1303	0	0	0	#NAME?
Untr	ENST00000366994.8	INTS7	28.5838	3.51029	0	0	0	#NAME?
Untr	ENST00000308020.6	PTDSS2	29.3628	16.3813	0	0	0	#NAME?
Untr	ENST00000260129.5	TGS1	19.621	4.24812	0	0	0	#NAME?
Untr	ENST00000296786.8	UBLCP1	57.6006	36.0516	0	0	0	#NAME?
Untr	ENST00000527275.5	SMPD1	4.94837	3.39129	0	0	0	#NAME?
Untr	ENST00000466681.1	MALSU1	70.2684	2.72226	0	0	0	#NAME?
Untr	ENST00000396954.8	MOCS2	35.9706	32.2527	0	0	0	#NAME?
Untr	ENST00000344895.4	TSLP	7.16193	0	0	0	0	#NAME?
Untr	ENST00000356162.5	CNOT4	8.08429	11.9232	0	0	0	#NAME?
Untr	ENST00000622082.4	NUCB2	58.5618	-18808.1	0	0	0	#NAME?
Untr	ENST00000035307.6	CHPF2	8.57763	5.31085	0	0	0	#NAME?
Untr	ENST00000528450.5	SLC43A1	12.1485	0	0	0	0	#NAME?
Untr	ENST00000439220.6	CSK	26.375	39.5519	1.1024	0	0	#NAME?
Untr	ENST00000354700.10	ACAP3	3.72329	0	0	0	0	#NAME?
Untr	ENST00000649662.1	CDC6	64.0276	0	0	0	0	#NAME?
Untr	ENST00000628593.1	SETD9	3.06646	0	0	0	0	#NAME?
Untr	ENST00000506197.2	SMIM20	32.7627	23.0869	0	0	0	#NAME?
Untr	ENST00000417237.5	TCAIM	7.13614	16.7436	0	0	0	#NAME?
Untr	ENST00000421017.6	ANXA2	53.1131	3.07825	0	0	0	#NAME?
Untr	ENST00000359326.9	C1orf112	19.3045	12.5769	0	0	0	#NAME?
Untr	ENST00000005340.10	DVL2	24.0691	1.60712	0	0	0	#NAME?
Untr	ENST00000329082.11	RGMA	2.72845	0	0	0	0	#NAME?
Untr	ENST00000242209.9	FKBP9	8.57513	3.12635	0	0	0	#NAME?
Untr	ENST00000356489.9	BCKDHB	25.8401	0	0	0	0	#NAME?
Untr	ENST00000300209.13	EEF1AKMT3	4.9404	3.81117	0	0	0	#NAME?
Untr	ENST00000340360.10	XRRA1	1.02346	3.68257	0	0	0	#NAME?
Untr	ENST00000325974.8	CCZ1	33.9129	0	0	0	0	#NAME?
Untr	ENST00000614239.1	LHX1	2.02107	0.558121	0	0	0	#NAME?
Untr	ENST00000381527.8	CDK8	8.81437	7.10365	0	0	0	#NAME?
Untr	ENST00000290705.12	MT1A	13.0775	0	0	0	0	#NAME?
Untr	ENST00000242776.8	DDX39A	135.95	37.5162	0	0	0	#NAME?
Untr	ENST00000379068.7	POLA1	24.1531	10.8155	0	0	0	#NAME?
Untr	ENST00000535642.5	ZNF239	2.67973	2.42529	0	0	0	#NAME?
Untr	ENST00000599538.5	VRK3	22.4235	5.46518	0	0	0	#NAME?
Untr	ENST00000356260.10	SDAD1	26.2053	20.417	0	0	0	#NAME?
Untr	ENST00000316981.8	PLAG1	2.17781	3.42028	0	0	0	#NAME?
Untr	ENST00000377990.7	CEP68	7.67846	5.23101	0	0	0	#NAME?
Untr	ENST00000225972.8	LRRC59	277.112	88.038	0.229457	3.17597	0.011461	-6.44712
Untr	ENST00000262764.11	PGS1	9.52792	0	0	0	0	#NAME?
Untr	ENST00000240488.7	MND1	57.4607	0	3.13861	33.3477	0.580357	-0.784987
Untr	ENST00000546966.5	CSRP2	202.637	42.8756	0	0	0	#NAME?
Untr	ENST00000280057.6	FAM124A	1.86561	3.20138	0	0	0	#NAME?
Untr	ENST00000322776.10	NDUFV1	116.056	117.057	0	0	0	#NAME?
Untr	ENST00000319357.6	STK17A	17.8295	3.07825	0.158108	0	0	#NAME?
Untr	ENST00000529721.5	GDPD5	1.34512	2.26086	0	0	0	#NAME?
Untr	ENST00000369713.10	GSTO1	204.995	12.9088	0	0	0	#NAME?
Untr	ENST00000380668.9	PRPS2	100.043	3.2801	0	0	0	#NAME?
Untr	ENST00000367478.9	TPR	36.2247	20.1	0	0	0	#NAME?
Untr	ENST00000375078.4	CAMK2N1	7.84652	1.45517	0	0	0	#NAME?
Untr	ENST00000378026.5	CKAP4	70.7512	7.36514	0	0	0	#NAME?
Untr	ENST00000620048.6	DENND1B	2.09241	3.76338	0	0	0	#NAME?
Untr	ENST00000604420.5	ODF2	11.4009	5.23101	0	0	0	#NAME?
Untr	ENST00000585809.5	WDR18	101.466	0	0	0	0	#NAME?
Untr	ENST00000622254.1	MAPK1IP1L	219.669	137.875	0	0	0	#NAME?
Untr	ENST00000256897.9	CCNH	38.3552	43.0955	0	0	0	#NAME?
Untr	ENST00000613122.4	CTDP1	8.41583	0	0	0	0	#NAME?
Untr	ENST00000312629.10	RPS6KB2	5.65215	17.3988	0	0	0	#NAME?
Untr	ENST00000616976.1	NOL4L	2.05217	0	0	0	0	#NAME?
Untr	ENST00000381401.11_PAR_Y	SLC25A6	138.022	49.0007	0	0	0	#NAME?
Untr	ENST00000357275.6	DBNDD2	25.6181	0	0.862441	2.66782	0.104138	-3.26343
Untr	ENST00000038176.8	NSMAF	7.50048	0	0	0	0	#NAME?
Untr	ENST00000620217.4	GRTP1	4.13158	4.3975	0	0	0	#NAME?
Untr	ENST00000366777.4	COQ8A	51.5136	18.3565	0	0	0	#NAME?
Untr	ENST00000358704.4	ZBTB18	4.35248	0	0	0	0	#NAME?
Untr	ENST00000367604.6	HIVEP2	1.97129	0	0	0	0	#NAME?
Untr	ENST00000375050.6	PBX2	16.8327	12.8169	0	0	0	#NAME?
Untr	ENST00000330143.7	ZNF696	8.795	0	0	0	0	#NAME?
Untr	ENST00000361470.3	MAGEE1	2.11284	0	0	0	0	#NAME?
Untr	ENST00000392455.9	CCDC50	24.3043	16.0069	0	0	0	#NAME?
Untr	ENST00000289753.2	HTR6	1.86127	0.916776	0	0	0	#NAME?
Untr	ENST00000529196.5	STT3A	133.391	36.0155	0	0	0	#NAME?
Untr	ENST00000274811.9	RNF44	11.6954	7.98748	0	0	0	#NAME?
Untr	ENST00000301281.11	UBXN6	15.4746	13.1925	0	0	0	#NAME?
Untr	ENST00000322048.11	ROGDI	5.77867	0	0	0	0	#NAME?
Untr	ENST00000262995.8	GAB1	4.48373	3.80211	0	0	0	#NAME?
Untr	ENST00000274458.9	COMMD10	24.316	0	0	0	0	#NAME?
Untr	ENST00000382199.6	IGF2BP2	28.5352	0	0.224061	14.8212	0.5194	-0.945081
Untr	ENST00000376588.4	PSAT1	250.108	20.0086	0.799546	0	0	#NAME?
Untr	ENST00000607537.6	CSNK1G1	4.58979	5.94316	0	0	0	#NAME?
Untr	ENST00000369636.6	RHOC	86.8099	27.2845	0	0	0	#NAME?
Untr	ENST00000281471.11	AMN1	8.60586	0	0	0	0	#NAME?
Untr	ENST00000261349.9	LRP6	5.32565	11.8863	0.0785422	0	0	#NAME?
Untr	ENST00000243563.8	SNRPA	187.826	98.0423	0	0	0	#NAME?
Untr	ENST00000264255.8	TXNDC9	58.0497	49.6082	0	0	0	#NAME?
Untr	ENST00000369738.9	PIFO	1.47393	0	0	0	0	#NAME?
Untr	ENST00000244519.7	BTN3A3	1.16194	1.95206	0	0	0	#NAME?
Untr	ENST00000335626.8	TCF20	7.67966	0	0	0	0	#NAME?
Untr	ENST00000317907.9	TTC27	21.2977	18.5734	0	0	0	#NAME?
Untr	ENST00000217289.8	FERMT1	1.59989	0.511076	0	0	0	#NAME?
Untr	ENST00000344726.9	HMGN3	242.801	45.5481	0.915727	0	0	#NAME?
Untr	ENST00000334828.6	PGAM1	329.104	72.1032	0	0	0	#NAME?
Untr	ENST00000360270.7	MSN	47.2867	35.18	0	0	0	#NAME?
Untr	ENST00000393708.3	FDX2	35.6214	0	0.919937	0	0	#NAME?
Untr	ENST00000506970.2	HMX1	14.0801	0	0	0	0	#NAME?
Untr	ENST00000355296.8	DNAJA3	62.3294	0	0.666399	0	0	#NAME?
Untr	ENST00000249883.9	AMOTL2	6.06322	2.59852	0	0	0	#NAME?
Untr	ENST00000612133.4	MPP2	18.7043	0	0	0	0	#NAME?
Untr	ENST00000215957.10	MICALL1	12.823	3.33477	0.201497	0	0	#NAME?
Untr	ENST00000562103.2	ZNF598	22.381	0	0	0	0	#NAME?
Untr	ENST00000331662.3	NAT8L	34.4234	36.3793	0.16149	0	0	#NAME?
Untr	ENST00000585916.6	PIAS2	9.60589	10.2608	0.0434545	0	0	#NAME?
Untr	ENST00000341550.9	ING4	16.814	0	0	0	0	#NAME?
Untr	ENST00000410069.1	CCDC126	5.13042	0	0	0	0	#NAME?
Untr	ENST00000307921.7	ADAT1	5.15127	2.85838	0	0	0	#NAME?
Untr	ENST00000310227.3	INSM1	1.33391	0	0	0	0	#NAME?
Untr	ENST00000374695.8	HSPG2	1.00477	0	0	0	0	#NAME?
Untr	ENST00000368321.8	KHDC4	16.5634	0	0	0	0	#NAME?
Untr	ENST00000269601.10	TXNL4A	124.296	89.7357	0.139628	0	0	#NAME?
Untr	ENST00000383791.8	SH3BP5	12.8895	4.65317	0	0	0	#NAME?
Untr	ENST00000256413.8	CTIF	5.67138	0	0	0	0	#NAME?
Untr	ENST00000215061.9	OCEL1	12.0787	0	0	0	0	#NAME?
Untr	ENST00000431350.7	TLK1	5.11684	7.84652	0	0	0	#NAME?
Untr	ENST00000216181.10	MYH9	69.4316	24.8282	0.288933	0	0	#NAME?
Untr	ENST00000393066.7	TRIM37	10.7663	14.103	0	0	0	#NAME?
Untr	ENST00000537471.5	MIPOL1	8.95448	2.41068	0	0	0	#NAME?
Untr	ENST00000418115.6	RHOA	587.503	496.946	0.378235	2.56521	0.00436629	-7.83938
Untr	ENST00000409900.8	CHN1	6.83294	8.64304	0	0	0	#NAME?
Untr	ENST00000414716.8	CEP170B	3.88769	1.49877	0	0	0	#NAME?
Untr	ENST00000426004.5	SYS1	24.2529	25.2983	0	0	0	#NAME?
Untr	ENST00000382592.5	LATS2	1.97983	2.73466	0	0	0	#NAME?
Untr	ENST00000279394.7	TAOK2	8.08818	32.2557	0	0	0	#NAME?
Untr	ENST00000341255.4	RTL6	36.697	17.3195	0	0	0	#NAME?
Untr	ENST00000283131.4	SMARCA5	94.2185	35.0382	0	0	0	#NAME?
Untr	ENST00000374234.1	INIP	62.2491	15.5623	0	0	0	#NAME?
Untr	ENST00000369705.4	ME1	22.0736	8.795	0.263966	0	0	#NAME?
Untr	ENST00000372759.4	ZMPSTE24	125.359	80.0345	0	0	0	#NAME?
Untr	ENST00000377818.4	MZT1	320.509	0	1.43725	17.7854	0.0554913	-4.17159
Untr	ENST00000467728.5	NR1H3	1.22097	0.324815	0	0	0	#NAME?
Untr	ENST00000620195.4	ZNF778	2.78284	7.36514	0	0	0	#NAME?
Untr	ENST00000346177.6	FLNC	4.97356	3.88517	0	0	0	#NAME?
Untr	ENST00000328404.8	CATSPERZ	1.40411	0	0	0	0	#NAME?
Untr	ENST00000422285.6	PDHA1	224.658	60.6322	0	0	0	#NAME?
Untr	ENST00000372940.3	MRPS16	224.816	122.98	0	0	0	#NAME?
Untr	ENST00000312251.8	NAGPA	9.24491	0	0	0	0	#NAME?
Untr	ENST00000553612.6	GTF2A1	41.9124	18.3987	0	0	0	#NAME?
Untr	ENST00000286428.6	VBP1	353.807	0	0.412975	9.52792	0.0269297	-5.21466
Untr	ENST00000271628.9	SF3B4	128.236	0	0	0	0	#NAME?
Untr	ENST00000506351.6	TNPO1	94.4347	16.9087	0	0	0	#NAME?
Untr	ENST00000418109.5	LAMB2	8.28098	0	0	0	0	#NAME?
Untr	ENST00000425792.5	UBE2E2	46.7916	11.4335	0	0	0	#NAME?
Untr	ENST00000614556.5	DCAF7	87.9897	22.5738	0	0	0	#NAME?
Untr	ENST00000377041.6	ABHD17B	24.0386	16.2782	0	0	0	#NAME?
Untr	ENST00000261018.11	ABI2	12.1988	10.3748	0	0	0	#NAME?
Untr	ENST00000544455.5	BRCA2	2.93554	1.81074	0.810066	16.6739	5.68	2.50589
Untr	ENST00000352410.9	MPI	85.5898	0	0	0	0	#NAME?
Untr	ENST00000265388.9	TNPO3	32.8729	43.497	0	0	0	#NAME?
Untr	ENST00000449844.6	NPAS1	3.90973	2.56521	0	0	0	#NAME?
Untr	ENST00000263974.4	TAF12	23.8513	1.86561	0	0	0	#NAME?
Untr	ENST00000356080.8	ADD3	28.5564	7.75958	0	0	0	#NAME?
Untr	ENST00000216218.8	ST13	118.157	77.4528	0.200387	0	0	#NAME?
Untr	ENST00000335420.10	KLHDC10	18.8353	11.5434	0	0	0	#NAME?
Untr	ENST00000272139.5	C1orf35	39.0155	17.3988	0	0	0	#NAME?
Untr	ENST00000469959.1	RAB6B	6.56021	4.97109	0	0	0	#NAME?
Untr	ENST00000521022.6	INTS9	15.2329	14.8212	0	0	0	#NAME?
Untr	ENST00000369908.9	UCKL1	16.5782	0	0	0	0	#NAME?
Untr	ENST00000007264.7	RPUSD1	18.1094	6.30193	0.412549	2.08423	0.115091	-3.11915
Untr	ENST00000377069.8	KDM2B	8.92815	3.99175	0	0	0	#NAME?
Untr	ENST00000361060.5	GFPT1	32.0059	4.68038	0	0	0	#NAME?
Untr	ENST00000262519.14	SETD1A	8.96085	16.3707	0	0	0	#NAME?
Untr	ENST00000559916.1	B2M	622.899	28.5838	0	0	0	#NAME?
Untr	ENST00000222008.11	RABAC1	246.964	0	0	0	0	#NAME?
Untr	ENST00000503292.5	CC2D2A	2.15414	0	0	0	0	#NAME?
Untr	ENST00000270722.10	PRDM16	1.159	7.84652	0	0	0	#NAME?
Untr	ENST00000336216.9	HMG20A	35.6237	20.8786	0.151926	0	0	#NAME?
Untr	ENST00000267970.8	TSPAN3	239.335	67.1932	0	0	0	#NAME?
Untr	ENST00000373791.7	MECR	19.0558	14.175	0	0	0	#NAME?
Untr	ENST00000348411.3	FTSJ1	42.6516	28.6862	0	0	0	#NAME?
Untr	ENST00000287020.7	GDF6	1.79853	0	0	0	0	#NAME?
Untr	ENST00000335154.10	FMNL3	2.49206	3.65454	0	0	0	#NAME?
Untr	ENST00000652536.1	PREP	46.3057	23.5396	0	0	0	#NAME?
Untr	ENST00000357749.7	CHM	16.8035	0	0	0	0	#NAME?
Untr	ENST00000570010.6	ZFP1	8.06393	7.64661	0	0	0	#NAME?
Untr	ENST00000296137.7	FYCO1	3.63463	5.7441	0	0	0	#NAME?
Untr	ENST00000595329.5	FBXO17	17.9182	3.17597	0	0	0	#NAME?
Untr	ENST00000400075.3	GABPA	26.1374	22.3352	0	0	0	#NAME?
Untr	ENST00000392062.7	RHBDD1	10.9337	2.8652	0	0	0	#NAME?
Untr	ENST00000303731.8	TRAPPC1	248.008	54.569	1.59431	3.42028	0.013791	-6.18013
Untr	ENST00000243077.7	LRP1	3.67752	1.73988	0	0	0	#NAME?
Untr	ENST00000374782.7	CEP131	8.51431	2.12858	0	0	0	#NAME?
Untr	ENST00000345254.9	SEC24C	25.2261	22.7371	0	0	0	#NAME?
Untr	ENST00000313511.8	TUFM	340.222	10.9636	0.717155	13.3391	0.039207	-4.67274
Untr	ENST00000290354.6	CBR3	10.4914	3.7053	0	0	0	#NAME?
Untr	ENST00000292140.9	PHLDB3	4.23463	0	0	0	0	#NAME?
Untr	ENST00000279034.10	SOGA1	1.19336	0	0	0	0	#NAME?
Untr	ENST00000396213.7	LDHAL6A	2.8998	0	0	0	0	#NAME?
Untr	ENST00000263956.8	GTF3C3	30.7591	6.06322	0.262925	0	0	#NAME?
Untr	ENST00000567147.5	RNPS1	168.494	0	0	0	0	#NAME?
Untr	ENST00000534061.6	NAALAD2	1.82727	0	0	0	0	#NAME?
Untr	ENST00000368926.5	C1orf56	6.4479	0	0	0	0	#NAME?
Untr	ENST00000280772.7	ANK3	1.37453	0	0	0	0	#NAME?
Untr	ENST00000314754.12	CD55	43.1194	6.78259	0	0	0	#NAME?
Untr	ENST00000263847.6	OSBP	30.9627	15.3913	0	0	0	#NAME?
Untr	ENST00000350498.8	PDAP1	176.294	9.30634	0.199787	0	0	#NAME?
Untr	ENST00000396394.6	PSMA1	364.848	25.5865	1.29088	12.1264	0.033237	-4.91107
Untr	ENST00000402686.7	POMT1	18.4695	10.3941	0	0	0	#NAME?
Untr	ENST00000421755.5	AP4M1	6.92548	0	0	0	0	#NAME?
Untr	ENST00000335012.3	C3orf70	2.22318	1.73235	0	0	0	#NAME?
Untr	ENST00000389749.9	TRMT61A	27.2519	4.49632	0	0	0	#NAME?
Untr	ENST00000264350.8	HERC5	13.2865	5.51962	0	0	0	#NAME?
Untr	ENST00000423485.6	TOP2A	106.73	16.1686	0.405033	0	0	#NAME?
Untr	ENST00000287461.7	ZNF689	13.8835	24.1068	0	0	0	#NAME?
Untr	ENST00000378555.8	PODXL	15.5785	4.56471	0	0	0	#NAME?
Untr	ENST00000317025.13	NSD3	7.66507	10.1805	0	0	0	#NAME?
Untr	ENST00000256649.9	TRIM45	3.97832	2.21498	0	0	0	#NAME?
Untr	ENST00000221494.10	SF3A2	91.0819	44.0557	0	0	0	#NAME?
Untr	ENST00000347230.9	ZFYVE26	2.58448	17.9182	0	0	0	#NAME?
Untr	ENST00000618250.4	RHNO1	11.701	24.0386	0	0	0	#NAME?
Untr	ENST00000317905.10	RECQL5	5.98287	16.814	0	0	0	#NAME?
Untr	ENST00000228495.11	KCTD10	48.4257	0	0	0	0	#NAME?
Untr	ENST00000356628.4	NRARP	6.41302	32.0613	0.205533	2.18674	0.340984	-1.55223
Untr	ENST00000299824.6	PPP1R16B	1.1974	6.28543	0	0	0	#NAME?
Untr	ENST00000555818.5	SIPA1L1	3.04851	3.51029	0	0	0	#NAME?
Untr	ENST00000406948.7	ACSF3	11.0766	9.37904	0	0	0	#NAME?
Untr	ENST00000648068.1	AGK	70.2568	16.2232	0	0	0	#NAME?
Untr	ENST00000441068.6	FMO5	1.76287	0	0	0	0	#NAME?
Untr	ENST00000379376.2	RASSF2	1.26637	0	0	0	0	#NAME?
Untr	ENST00000257879.10	ITGA7	2.13047	0	0	0	0	#NAME?
Untr	ENST00000007390.3	TSR3	31.3601	17.6547	0	0	0	#NAME?
Untr	ENST00000373711.3	CDKN1A	21.6544	7.14594	0	0	0	#NAME?
Untr	ENST00000326474.4	C3orf80	2.25132	0	0	0	0	#NAME?
Untr	ENST00000317096.8	PARL	30.0039	21.8276	0	0	0	#NAME?
Untr	ENST00000359568.10	PCNT	6.01582	5.97272	0	0	0	#NAME?
Untr	ENST00000570819.5	NAA60	24.4681	69.2606	1.74748	1.7945	0.0733401	-3.76925
Untr	ENST00000519911.5	ATP6V0E1	333.477	43.2619	0	0	0	#NAME?
Untr	ENST00000533683.6	SAMD1	33.1897	18.4477	0	0	0	#NAME?
Untr	ENST00000334619.7	CCKBR	1.52621	0	0	0	0	#NAME?
Untr	ENST00000370888.6	LRRC1	11.1592	14.6405	0	0	0	#NAME?
Untr	ENST00000367941.7	STX7	19.6632	27.1722	0	0	0	#NAME?
Untr	ENST00000254719.9	RPA1	101.474	19.2391	0	0	0	#NAME?
Untr	ENST00000515406.2	TIGD6	4.6987	0	0	0	0	#NAME?
Untr	ENST00000326873.11	STK11	10.4064	6.30903	0	0	0	#NAME?
Untr	ENST00000269389.7	SECTM1	1.12093	1.15992	0	0	0	#NAME?
Untr	ENST00000241051.8	DEPDC7	12.78	0	6.61442	0	0	#NAME?
Untr	ENST00000375654.5	HSPA1L	44.6045	0	0	0	0	#NAME?
Untr	ENST00000308330.3	LEMD3	18.2099	0	0	0	0	#NAME?
Untr	ENST00000394854.8	PPP3CA	37.8506	14.9236	0	0	0	#NAME?
Untr	ENST00000223145.10	GLCCI1	11.4264	7.28912	0	0	0	#NAME?
Untr	ENST00000610432.4	MAGT1	206.999	0	0	0	0	#NAME?
Untr	ENST00000398110.6	TPST2	9.45003	12.0453	0	0	0	#NAME?
Untr	ENST00000471138.5	ARL13B	13.722	13.6941	0	0	0	#NAME?
Untr	ENST00000628514.2	SUGCT	4.34027	0	0	0	0	#NAME?
Untr	ENST00000369172.8	FAM204A	32.3009	128.357	0	0	0	#NAME?
Untr	ENST00000530878.5	NOS1AP	4.61842	2.01092	0	0	0	#NAME?
Untr	ENST00000534898.8	KIAA0391	23.9778	18.0869	0	0	0	#NAME?
Untr	ENST00000566497.5	MFGE8	47.0583	21.4378	0	0	0	#NAME?
Untr	ENST00000259939.3	RNF144B	4.09733	1.28673	0	0	0	#NAME?
Untr	ENST00000610283.4	DPF3	2.65454	0	0	0	0	#NAME?
Untr	ENST00000367351.4	ULBP2	6.21737	0	0	0	0	#NAME?
Untr	ENST00000227868.8	PDHX	42.1091	0	0	0	0	#NAME?
Untr	ENST00000381870.7	CTNS	17.7854	6.18368	0	0	0	#NAME?
Untr	ENST00000361603.7	COL4A5	18.3164	8.16679	0	0	0	#NAME?
Untr	ENST00000359775.10	ZDHHC14	2.7906	3.39129	0	0	0	#NAME?
Untr	ENST00000330687.8	CMTM4	7.74143	2.27371	0	0	0	#NAME?
Untr	ENST00000518977.5	TNIP1	15.3666	10.6713	0	0	0	#NAME?
Untr	ENST00000449692.3	C11orf68	21.2858	0	0	0	0	#NAME?
Untr	ENST00000265164.7	CASP6	28.7521	9.09483	0	0	0	#NAME?
Untr	ENST00000398868.7	ATL3	40.9467	13.2899	0	0	0	#NAME?
Untr	ENST00000373132.3	STK40	6.27722	13.6422	0	0	0	#NAME?
Untr	ENST00000287196.13	PARP6	1.07573	2.65015	0	0	0	#NAME?
Untr	ENST00000521604.7	TCEA1	61.8824	3.78712	0	0	0	#NAME?
Untr	ENST00000445061.6	DHX30	46.3038	50.2835	0	0	0	#NAME?
Untr	ENST00000296026.4	CXCL3	1.37516	0	0	0	0	#NAME?
Untr	ENST00000329235.6	AP1S2	66.2417	13.4512	0	0	0	#NAME?
Untr	ENST00000314994.5	CENPBD1	1.50724	7.0827	0	0	0	#NAME?
Untr	ENST00000252530.9	FAM98C	4.7218	0	0	0	0	#NAME?
Untr	ENST00000368918.8	GABPB2	3.65454	9.52792	0	0	0	#NAME?
Untr	ENST00000373063.7	FOXP4	10.9636	7.96804	0	0	0	#NAME?
Untr	ENST00000310054.9	CYP2S1	3.24026	0	0	0	0	#NAME?
Untr	ENST00000620139.4	MREG	1.30775	8.57513	0	0	0	#NAME?
Untr	ENST00000230053.10	B3GAT2	3.83552	0	0	0	0	#NAME?
Untr	ENST00000593863.5	RPS19	2355.58	0	0	0	0	#NAME?
Untr	ENST00000647529.1	BCAP31	457.825	112.702	0.919937	1.53323	0.00334894	-8.22208
Untr	ENST00000352903.6	TEX9	3.50107	0	0	0	0	#NAME?
Untr	ENST00000266551.8	KLRG1	2.16309	0	0	0	0	#NAME?
Untr	ENST00000537505.6	RABEP1	15.1865	48.752	0	0	0	#NAME?
Untr	ENST00000398130.6	RELCH	7.85303	8.85338	0	0	0	#NAME?
Untr	ENST00000312777.9	TCHP	9.02028	0	0.27906	2.26086	0.250642	-1.9963
Untr	ENST00000377081.5	KIF1B	12.5813	0	0	0	0	#NAME?
Untr	ENST00000222266.2	PSENEN	167.105	71.6727	2.65015	2.77898	0.0166301	-5.91006
Untr	ENST00000396743.7	OTUD5	39.5854	0	0	0	0	#NAME?
Untr	ENST00000290299.7	ATP5PO	573.646	68.601	5.97272	13.3391	0.0232532	-5.42643
Untr	ENST00000324871.12	METTL1	29.5867	0	0	0	0	#NAME?
Untr	ENST00000315013.9	EXOC3	15.4262	31.3861	0	0	0	#NAME?
Untr	ENST00000279804.2	CTF1	2.79353	0	0	0	0	#NAME?
Untr	ENST00000268668.11	NDUFB10	558.265	49.404	6.35195	0	0	#NAME?
Untr	ENST00000373563.8	GIGYF2	13.4529	14.8212	0	0	0	#NAME?
Untr	ENST00000393795.7	PSMC3IP	14.8212	0	0	0	0	#NAME?
Untr	ENST00000322563.8	WNT11	3.87764	4.49632	0.545194	1.85265	0.477778	-1.06559
Untr	ENST00000330828.2	C12orf60	5.67621	2.02107	0	0	0	#NAME?
Untr	ENST00000340356.9	SOX18	5.3499	3.42028	0	0	0	#NAME?
Untr	ENST00000556529.3	MAP1LC3B2	162.389	0	0	0	0	#NAME?
Untr	ENST00000374552.9	EDA	5.60172	8.42469	0	0	0	#NAME?
Untr	ENST00000375299.8	UPF3A	2.86246	0	0	0	0	#NAME?
Untr	ENST00000379378.8	E2F4	22.1766	0	0	0	0	#NAME?
Untr	ENST00000392837.9	RIC8B	9.94368	0	0	0	0	#NAME?
Untr	ENST00000360001.10	SDF4	57.2216	68.512	0	0	0	#NAME?
Untr	ENST00000323180.10	PHF21A	2.99274	3.31635	0	0	0	#NAME?
Untr	ENST00000322088.11	PPP2R1A	283.139	256.521	0.113331	0	0	#NAME?
Untr	ENST00000451301.5	MORF4L2	562.833	271.739	1.2219	0	0	#NAME?
Untr	ENST00000370132.8	DBT	17.8043	0	0.0428909	26.6782	1.49841	0.583435
Untr	ENST00000219431.4	MPG	52.8005	16.0069	0	0	0	#NAME?
Untr	ENST00000216832.9	PNN	55.8468	0	0	0	0	#NAME?
Untr	ENST00000611699.1	NOL12	52.5678	0	0	0	0	#NAME?
Untr	ENST00000252288.7	GAMT	53.1203	0	0	0	0	#NAME?
Untr	ENST00000392622.3	S100A13	168.254	47.0791	0	0	0	#NAME?
Untr	ENST00000394957.8	VSIR	1.77264	0	0	0	0	#NAME?
Untr	ENST00000329276.10	NOP56	108.951	0	0	0	0	#NAME?
Untr	ENST00000219611.7	CAPN15	3.59511	1.5975	0	0	0	#NAME?
Untr	ENST00000266546.10	CLSTN3	12.8315	5.40774	0	0	0	#NAME?
Untr	ENST00000220514.8	OIP5	45.0727	0	0	0	0	#NAME?
Untr	ENST00000229030.4	FZD10	1.40166	1.67436	0	0	0	#NAME?
Untr	ENST00000372887.5	PKIG	12.351	8.08429	0	0	0	#NAME?
Untr	ENST00000325285.8	FBXW5	9.35655	7.4106	0	0	0	#NAME?
Untr	ENST00000389074.6	SHISAL2B	3.55709	0	0	0	0	#NAME?
Untr	ENST00000305572.12	NPNT	2.13853	2.0417	0	0	0	#NAME?
Untr	ENST00000590853.5	PRKACA	16.3813	4.4712	0	0	0	#NAME?
Untr	ENST00000558134.5	SEC11A	157.02	0	0	0	0	#NAME?
Untr	ENST00000300027.12	FANCI	37.7481	0	0	0	0	#NAME?
Untr	ENST00000585334.1	DIRAS1	12.7715	0	0	0	0	#NAME?
Untr	ENST00000333219.8	ING1	5.45464	0.924186	0	0	0	#NAME?
Untr	ENST00000316626.5	GSK3B	27.1197	8.85338	0	0	0	#NAME?
Untr	ENST00000332303.5	NSMCE3	30.8523	3.39129	0	0	0	#NAME?
Untr	ENST00000567759.5	TAF1C	6.36673	15.826	0	0	0	#NAME?
Untr	ENST00000301788.12	POLR2G	246.197	88.9272	0	0	0	#NAME?
Untr	ENST00000293894.4	SOX8	1.22377	0	0	0	0	#NAME?
Untr	ENST00000400199.5	NRIP1	4.53157	5.35348	0	0	0	#NAME?
Untr	ENST00000257663.4	TMEM60	28.1964	24.8996	0	0	0	#NAME?
Untr	ENST00000408999.3	RGPD4	3.20504	0	0	0	0	#NAME?
Untr	ENST00000504087.6	ANKRD50	6.01622	6.97975	0	0	0	#NAME?
Untr	ENST00000610724.4	TBL2	46.1973	0	0.991754	2.51681	0.0544796	-4.19814
Untr	ENST00000354366.8	NRDE2	6.01068	0	0	0	0	#NAME?
Untr	ENST00000339397.4	SRFBP1	26.7418	0	0	0	0	#NAME?
Untr	ENST00000314607.10	ZMYM4	15.7849	32.4464	0	0	0	#NAME?
Untr	ENST00000367679.6	CACYBP	427.095	65.1865	0	0	0	#NAME?
Untr	ENST00000409757.9	TBC1D14	7.61675	0	0	0	0	#NAME?
Untr	ENST00000295148.9	WDCP	13.5079	17.7854	0	0	0	#NAME?
Untr	ENST00000301396.8	PELP1	48.682	0	0	0	0	#NAME?
Untr	ENST00000366835.8	TMEM63A	5.35572	11.5992	0	0	0	#NAME?
Untr	ENST00000456909.6	STK11IP	6.06322	13.7991	0	0	0	#NAME?
Untr	ENST00000367419.10	GINM1	29.5961	0	0	0	0	#NAME?
Untr	ENST00000269346.9	TTYH2	5.34582	0	0	0	0	#NAME?
Untr	ENST00000322536.8	DDX10	27.1408	30.3929	0	0	0	#NAME?
Untr	ENST00000537169.1	ARMCX3	31.4499	29.346	0.233201	0	0	#NAME?
Untr	ENST00000220669.10	ZFAND1	34.1232	0	0	0	0	#NAME?
Untr	ENST00000215793.13	SF3A1	111.074	75.0324	0.153913	0	0	#NAME?
Untr	ENST00000529691.1	ZNF202	1.25446	0	0	0	0	#NAME?
Untr	ENST00000271002.14	ITGB3BP	117.416	94.7777	0	0	0	#NAME?
Untr	ENST00000056233.4	NFE2L3	10.1408	6.78259	0	0	0	#NAME?
Untr	ENST00000555220.5	ZBTB25	3.51029	0	0	0	0	#NAME?
Untr	ENST00000494751.5	CUTA	325.474	74.4123	5.7996	16.6739	0.0512295	-4.28688
Untr	ENST00000266673.9	TMEM19	17.1853	8.84735	0	0	0	#NAME?
Untr	ENST00000398316.7	FNDC3A	11.9015	9.8808	0	0	0	#NAME?
Untr	ENST00000344099.4	ZNF14	2.32168	5.40774	0	0	0	#NAME?
Untr	ENST00000337343.8	DGKH	2.09457	0	0	0	0	#NAME?
Untr	ENST00000506447.5	CEP192	3.53668	5.40774	0	0	0	#NAME?
Untr	ENST00000614261.4	ARMC9	9.74017	0	0	0	0	#NAME?
Untr	ENST00000305879.8	GTSF1	2.54887	5.00216	0	0	0	#NAME?
Untr	ENST00000531165.5	CELF1	79.9286	19.0558	0	0	0	#NAME?
Untr	ENST00000476842.1	SMIM4	117.057	46.9168	0	0	0	#NAME?
Untr	ENST00000327490.8	UBALD2	37.2455	15.7963	0	0	0	#NAME?
Untr	ENST00000275016.3	CYP39A1	2.61551	3.47976	0	0	0	#NAME?
Untr	ENST00000389156.9	FAM169A	7.88219	0	0	0	0	#NAME?
Untr	ENST00000432561.6	CHFR	3.26338	0	0	0	0	#NAME?
Untr	ENST00000589018.5	ZFP30	6.50687	4.49632	0	0	0	#NAME?
Untr	ENST00000215912.9	PIK3IP1	2.63618	0	0	0	0	#NAME?
Untr	ENST00000337392.10	CLPTM1	64.7725	0	0	0	0	#NAME?
Untr	ENST00000539286.5	BRI3	37.8951	9.76031	0	0	0	#NAME?
Untr	ENST00000305242.9	ARMC4	3.74114	13.7991	0	0	0	#NAME?
Untr	ENST00000643390.1	MIGA1	14.3402	6.89953	0	0	0	#NAME?
Untr	ENST00000258436.10	MFSD9	4.02472	0	0	0	0	#NAME?
Untr	ENST00000647468.2	SERAC1	10.9778	3.39129	0	0	0	#NAME?
Untr	ENST00000395769.6	43898	3.3229	1.71748	0	0	0	#NAME?
Untr	ENST00000381280.4	SMOC1	39.9543	19.4416	0	0	0	#NAME?
Untr	ENST00000532090.2	AP5B1	11.6794	13.6644	0	0	0	#NAME?
Untr	ENST00000578049.3	SEC22B	55.9591	68.7797	0	0	0	#NAME?
Untr	ENST00000348459.10	HELLS	75.717	28.1371	0.849623	0	0	#NAME?
Untr	ENST00000512111.1	KLHL8	13.9951	6.33519	0	0	0	#NAME?
Untr	ENST00000306627.7	UBE2E1	220.86	43.2111	1.13685	7.84652	0.0355271	-4.81494
Untr	ENST00000313732.8	ZDHHC7	4.92382	23.0647	0	0	0	#NAME?
Untr	ENST00000381309.7	KDM4C	7.01386	0.715872	0	0	0	#NAME?
Untr	ENST00000374847.5	TMEM246	10.8613	14.9217	0.147993	3.60516	0.331926	-1.59107
Untr	ENST00000376936.9	EXOSC10	43.4473	0	0	0	0	#NAME?
Untr	ENST00000512960.5	JADE1	14.1086	3.05475	0	0	0	#NAME?
Untr	ENST00000252329.3	PSMG3	103.616	2.19473	0	0	0	#NAME?
Untr	ENST00000264639.9	PSMD3	150.956	88.6458	0	0	0	#NAME?
Untr	ENST00000262367.9	CREBBP	11.9569	8.95909	0	0	0	#NAME?
Untr	ENST00000606117.1	SIRT5	11.5605	9.65934	0	0	0	#NAME?
Untr	ENST00000356413.5	IGBP1	23.9212	5.11403	0	0	0	#NAME?
Untr	ENST00000373547.8	PPP6C	136.556	29.8001	0	0	0	#NAME?
Untr	ENST00000321867.6	ULK1	5.13042	8.55984	0	0	0	#NAME?
Untr	ENST00000309971.8	GLE1	28.6945	0	0	0	0	#NAME?
Untr	ENST00000262525.6	ZNF629	12.1123	19.5206	0.122903	0	0	#NAME?
Untr	ENST00000392568.7	NUDT14	10.0672	4.12549	0	0	0	#NAME?
Untr	ENST00000454497.6	OTUD4	7.70303	0	0.106006	0	0	#NAME?
Untr	ENST00000394894.8	KIF20A	54.8721	26.4265	0	0	0	#NAME?
Untr	ENST00000376958.5	GPR180	27.6088	0	0	0	0	#NAME?
Untr	ENST00000433688.2	C11orf95	4.79249	2.72226	0	0	0	#NAME?
Untr	ENST00000381663.8	PLCXD1	17.4729	5.04419	0.624294	6.66954	0.381707	-1.38946
Untr	ENST00000350669.5	LDHB	1883.94	452.369	24.7529	186.747	0.0991259	-3.33459
Untr	ENST00000341541.8	THYN1	66.3852	14.6615	0	0	0	#NAME?
Untr	ENST00000313115.11	ATOX1	508.265	54.0774	2.24816	8.33693	0.0164027	-5.92992
Untr	ENST00000279068.11	LSM14B	21.6982	2.15147	0	0	0	#NAME?
Untr	ENST00000323116.10	ATP11B	10.0586	12.8055	0	0	0	#NAME?
Untr	ENST00000434013.6	NPC2	85.2025	29.6424	0	0	0	#NAME?
Untr	ENST00000361055.9	UBA3	36.2187	0	0.57086	5.33563	0.147317	-2.763
Untr	ENST00000314328.14	SPECC1L	18.1951	11.1159	0	0	0	#NAME?
Untr	ENST00000358527.6	EXO5	4.77708	1.01567	0	0	0	#NAME?
Untr	ENST00000397801.6	ROBO3	1.93882	0	0	0	0	#NAME?
Untr	ENST00000371142.9	TM9SF3	91.9222	42.1234	0.0964969	0	0	#NAME?
Untr	ENST00000389017.5	BORCS6	10.7635	0	0	0	0	#NAME?
Untr	ENST00000588184.2	C10orf82	2.38198	0	0	0	0	#NAME?
Untr	ENST00000295500.8	GPR155	2.32658	2.3609	0	0	0	#NAME?
Untr	ENST00000581322.6	PITPNC1	3.31406	4.61028	0	0	0	#NAME?
Untr	ENST00000455140.7	EPS15L1	19.8604	0	0	0	0	#NAME?
Untr	ENST00000391338.3	SRP19	118.733	18.1897	1.09188	0	0	#NAME?
Untr	ENST00000343043.7	DAP3	79.0719	61.755	0	0	0	#NAME?
Untr	ENST00000598334.5	DTNA	15.1326	2.50108	0	0	0	#NAME?
Untr	ENST00000543610.6	CCDC189	3.73993	6.49631	0	0	0	#NAME?
Untr	ENST00000359626.10	TYW1	10.7156	31.4421	0	0	0	#NAME?
Untr	ENST00000264595.7	AGA	21.0408	0	0	0	0	#NAME?
Untr	ENST00000505747.6	THUMPD2	18.9399	0	0	0	0	#NAME?
Untr	ENST00000340096.11	OFD1	8.51997	3.77521	0	0	0	#NAME?
Untr	ENST00000620338.4	ACD	17.2359	0	0	0	0	#NAME?
Untr	ENST00000373825.7	SRPK1	118.087	44.4636	0	0	0	#NAME?
Untr	ENST00000254480.10	SMARCC1	78.3291	13.3391	0	0	0	#NAME?
Untr	ENST00000255784.5	CCDC134	41.4182	8.16679	0	0	0	#NAME?
Untr	ENST00000596085.1	ZNF551	5.55795	2.34019	0	0	0	#NAME?
Untr	ENST00000637969.1	FTO	37.6604	0	0	0	0	#NAME?
Untr	ENST00000314583.8	HCLS1	3.36279	0	0	0	0	#NAME?
Untr	ENST00000389120.8	RNF20	20.5961	19.5206	0	0	0	#NAME?
Untr	ENST00000313117.11	SRSF7	482.079	234.445	0	0	0	#NAME?
Untr	ENST00000355112.8	BLM	13.0831	8.60586	0	0	0	#NAME?
Untr	ENST00000261839.12	MYO5C	1.69434	9.8808	0	0	0	#NAME?
Untr	ENST00000303586.11	ZNF30	1.30349	5.37866	0	0	0	#NAME?
Untr	ENST00000379052.10	RBM24	3.54135	1.86127	0	0	0	#NAME?
Untr	ENST00000356136.8	UVRAG	5.22722	2.08423	0	0	0	#NAME?
Untr	ENST00000372764.4	PLAU	2.2179	0	0	0	0	#NAME?
Untr	ENST00000414468.3	ZNF805	6.26959	4.72645	0	0	0	#NAME?
Untr	ENST00000400451.7	ZNF74	5.47029	15.2608	0	0	0	#NAME?
Untr	ENST00000266022.9	RBM6	4.55423	26.482	0	0	0	#NAME?
Untr	ENST00000342503.8	RTN1	4.04215	0	0	0	0	#NAME?
Untr	ENST00000309318.8	PPP1R14B	45.7618	15.1581	0	0	0	#NAME?
Untr	ENST00000303809.7	ZNF296	7.17155	0	0	0	0	#NAME?
Untr	ENST00000250237.10	QTRT1	35.2994	0	0	0	0	#NAME?
Untr	ENST00000369883.3	BORCS7	43.0741	0	0	0	0	#NAME?
Untr	ENST00000376234.7	TMTC4	2.3722	0	0	0	0	#NAME?
Untr	ENST00000398004.4	SLC35E3	10.5656	34.7088	0	0	0	#NAME?
Untr	ENST00000256001.13	ACTR3B	10.462	3.20138	0	0	0	#NAME?
Untr	ENST00000311191.10	LRCH1	4.66674	1.7945	0	0	0	#NAME?
Untr	ENST00000251775.9	SNX4	41.5331	0	0	0	0	#NAME?
Untr	ENST00000433727.5	BET1	45.6818	34.5473	0	0	0	#NAME?
Untr	ENST00000377698.4	ALDH1B1	61.565	55.0696	0.295767	0	0	#NAME?
Untr	ENST00000434507.5	GALNT11	5.57654	0.928475	0	0	0	#NAME?
Untr	ENST00000539719.6	ZNF362	4.88015	1.63336	0.240056	0	0	#NAME?
Untr	ENST00000239878.9	UFM1	90.7058	25.4078	0.282309	12.1264	0.13369	-2.90304
Untr	ENST00000333209.4	GPRIN3	6.09488	1.11365	0	0	0	#NAME?
Untr	ENST00000304758.5	AMOT	135.998	95.7375	0.0986132	0	0	#NAME?
Untr	ENST00000314752.11	SULT1A1	6.55253	0	0	0	0	#NAME?
Untr	ENST00000438925.7	MMS19	21.1856	0	0	0	0	#NAME?
Untr	ENST00000421967.5	NME6	34.0727	20.0086	0	0	0	#NAME?
Untr	ENST00000401949.6	GRB10	14.8466	2.52316	0	0	0	#NAME?
Untr	ENST00000461457.1	NDUFB2	200.086	0	0	0	0	#NAME?
Untr	ENST00000314319.7	ARHGAP28	2.62018	2.66782	0	0	0	#NAME?
Untr	ENST00000248437.9	TUBA4A	17.9682	0	0.629202	8.33693	0.463983	-1.10786
Untr	ENST00000456324.5	ZNF146	35.9493	36.3289	0.553489	0	0	#NAME?
Untr	ENST00000298717.9	METTL3	43.7616	28.8413	0	0	0	#NAME?
Untr	ENST00000239243.7	MSX2	55.5363	16.6739	0	0	0	#NAME?
Untr	ENST00000003100.13	CYP51A1	93.0261	71.0587	0.265719	0	0	#NAME?
Untr	ENST00000261889.9	SNX1	35.1157	0	0	0	0	#NAME?
Untr	ENST00000334463.4	ERCC6L	13.9845	3.63793	1.16668	19.0558	1.36264	0.446402
Untr	ENST00000641407.1	MTHFR	5.69866	0	0	0	0	#NAME?
Untr	ENST00000648566.1	BCL10	26.9174	7.30242	0.216896	0	0	#NAME?
Untr	ENST00000411458.5	GPR137	3.15548	0	0	0	0	#NAME?
Untr	ENST00000592743.5	EZH1	3.98182	0	0	0	0	#NAME?
Untr	ENST00000538927.1	ALG10	14.949	9.52792	0	0	0	#NAME?
Untr	ENST00000259467.8	PDCL	36.2126	7.50324	0.230647	26.6782	0.736709	-0.440833
Untr	ENST00000254325.9	RFX1	7.84652	0	0	0	0	#NAME?
Untr	ENST00000254190.4	CHSY1	5.22111	10.9262	0	0	0	#NAME?
Untr	ENST00000316937.8	C7orf43	3.7443	1.83565	0	0	0	#NAME?
Untr	ENST00000249700.9	TMOD2	4.69411	2.2356	0	0	0	#NAME?
Untr	ENST00000551516.1	CPSF6	165.289	-26011.2	0	0	0	#NAME?
Untr	ENST00000361168.9	CLK2	23.5074	9.8808	0	0	0	#NAME?
Untr	ENST00000649815.1	AKT1	12.4877	12.3892	0	0	0	#NAME?
Untr	ENST00000379638.9	REEP5	182.574	25.8176	0	0	0	#NAME?
Untr	ENST00000397238.7	AGAP3	11.5477	22.9984	0	0	0	#NAME?
Untr	ENST00000291458.9	CCDC58	108.505	0	4.41367	6.66954	0.0614679	-4.02402
Untr	ENST00000256398.13	ELP3	25.3368	5.71675	0	0	0	#NAME?
Untr	ENST00000178638.8	CA12	5.4287	13.3391	0	0	0	#NAME?
Untr	ENST00000369485.9	RNGTT	21.3607	11.8278	0	0	0	#NAME?
Untr	ENST00000376652.8	ENTPD6	9.28671	5.09774	0.355393	5.33563	0.574545	-0.799507
Untr	ENST00000265686.8	TCIRG1	1.62672	4.30293	0	0	0	#NAME?
Untr	ENST00000327423.11	PRR14L	12.8967	6.48928	0.0958727	0	0	#NAME?
Untr	ENST00000254250.7	THAP1	13.7991	10.6713	0	0	0	#NAME?
Untr	ENST00000219837.12	KNOP1	26.7973	0	0	0	0	#NAME?
Untr	ENST00000519676.6	SLC25A30	14.7157	19.5206	0.150895	0	0	#NAME?
Untr	ENST00000188312.6	ACTR6	47.689	0.527237	0.797156	12.1264	0.254282	-1.9755
Untr	ENST00000394588.3	NMB	13.8949	4.9404	0	0	0	#NAME?
Untr	ENST00000300181.7	TSC22D4	6.23646	20.4767	0	0	0	#NAME?
Untr	ENST00000313080.8	RHBDF2	3.94181	7.46591	0	0	0	#NAME?
Untr	ENST00000334211.12	ARAP1	7.70207	13.7233	0	0	0	#NAME?
Untr	ENST00000250535.5	CDO1	18.9555	9.37904	0	0	0	#NAME?
Untr	ENST00000635200.1	AL031777.3	1277.7	527.5	26.1893	50.0216	0.0391497	-4.67485
Untr	ENST00000316788.12	AP3S1	43.0058	4.12549	0.684056	0	0	#NAME?
Untr	ENST00000374338.4	LDLRAP1	14.3239	0	0	0	0	#NAME?
Untr	ENST00000005286.8	TMEM132A	15.5228	8.16679	0	0	0	#NAME?
Untr	ENST00000376511.7	PPP1R10	27.3953	16.1242	0	0	0	#NAME?
Untr	ENST00000307720.4	PPID	69.2891	11.7698	0	0	0	#NAME?
Untr	ENST00000316157.7	LARP4B	34.8135	22.867	0.118464	0	0	#NAME?
Untr	ENST00000361574.10	R3HDM4	20.6808	0	0	0	0	#NAME?
Untr	ENST00000369466.9	TTF2	23.1581	0	0	0	0	#NAME?
Untr	ENST00000432641.2	SDHAF3	82.3544	0	0.738326	0	0	#NAME?
Untr	ENST00000332438.4	CCR10	1.51581	0	0	0	0	#NAME?
Untr	ENST00000536171.1	TMEM109	193.503	0	0.664187	4.04215	0.0208894	-5.58109
Untr	ENST00000196551.8	RPS5	1049.94	345.604	16.6739	19.0558	0.0181495	-5.78393
Untr	ENST00000374542.10	DAXX	20.2827	75.0324	0	0	0	#NAME?
Untr	ENST00000242285.10	CLTA	271.265	150.942	1.43431	3.60516	0.0132901	-6.2335
Untr	ENST00000291539.11	PDE9A	8.23683	0	0	0	0	#NAME?
Untr	ENST00000542778.5	NELFA	42.1102	1.68849	0	0	0	#NAME?
Untr	ENST00000317991.9	GRAMD1A	11.0225	2.15147	0	0	0	#NAME?
Untr	ENST00000326181.11	TRAF7	13.5412	36.7131	0.258343	0	0	#NAME?
Untr	ENST00000325954.9	RNF10	16.8196	58.692	0	0	0	#NAME?
Untr	ENST00000393238.7	TMCC1	1.45216	1.19454	0	0	0	#NAME?
Untr	ENST00000588649.7	POLRMT	18.3686	0	0	0	0	#NAME?
Untr	ENST00000254928.10	ERAL1	69.3507	0	0	0	0	#NAME?
Untr	ENST00000311051.7	APBB1	20.6393	5.19705	0	0	0	#NAME?
Untr	ENST00000490341.2	TUBA4B	19.0558	0	9.11366	4.16846	0.21875	-2.19265
Untr	ENST00000332180.9	WASHC4	15.0251	0	0	0	0	#NAME?
Untr	ENST00000375772.7	MAGED1	215.023	2.8381	0	0	0	#NAME?
Untr	ENST00000449354.6	MRPS25	109.677	73.365	1.3142	2.8381	0.0258769	-5.27219
Untr	ENST00000325351.4	ZNF784	5.11403	0	0	0	0	#NAME?
Untr	ENST00000220058.9	MTFMT	12.3184	0	0	0	0	#NAME?
Untr	ENST00000370151.9	DPCD	55.2915	40.0173	0	0	0	#NAME?
Untr	ENST00000269576.6	KRT10	3.9506	0	47.6126	66.6954	16.8824	4.07744
Untr	ENST00000562955.2	SZT2	1.30814	5.97272	0	0	0	#NAME?
Untr	ENST00000328965.9	OAF	16.7373	18.1897	0.337414	5.33563	0.318788	-1.64933
Untr	ENST00000379264.6	ACSL6	1.12408	0	0	0	0	#NAME?
Untr	ENST00000354724.8	HEY1	118.872	12.2502	0	0	0	#NAME?
Untr	ENST00000326043.5	MAF	33.2629	30.8939	0	0	0	#NAME?
Untr	ENST00000263097.9	CNN2	36.136	0	0	0	0	#NAME?
Untr	ENST00000308664.10	ATP2A2	125.823	29.354	0	0	0	#NAME?
Untr	ENST00000582322.1	SOCS6	4.06525	11.701	0	0	0	#NAME?
Untr	ENST00000368603.5	CREB3L4	3.4647	0	0	0	0	#NAME?
Untr	ENST00000260731.5	KIF11	54.9632	38.3499	0	0	0	#NAME?
Untr	ENST00000272065.10	ACP1	181.159	0	0	0	0	#NAME?
Untr	ENST00000366542.6	CEP170	11.9492	36.1167	0.198597	0	0	#NAME?
Untr	ENST00000354185.9	DDX21	185.16	24.0104	0.177854	0	0	#NAME?
Untr	ENST00000419752.3	FLNB	3.60516	0	0	0	0	#NAME?
Untr	ENST00000308406.9	MAPK7	5.29591	1.05309	0	0	0	#NAME?
Untr	ENST00000396373.8	ETV6	2.41431	4.47954	0	0	0	#NAME?
Untr	ENST00000275603.9	CCT6A	388.651	82.0867	0.891253	0	0	#NAME?
Untr	ENST00000356971.3	ICK	3.00237	12.402	0	0	0	#NAME?
Untr	ENST00000426077.3	TMEM185B	18.8316	13.4029	0	0	0	#NAME?
Untr	ENST00000225665.12	SLC25A11	127.248	21.5478	0	0	0	#NAME?
Untr	ENST00000394505.6	KRIT1	8.81923	10.2234	0	0	0	#NAME?
Untr	ENST00000357242.10	TBC1D8B	5.88843	2.2867	0	0	0	#NAME?
Untr	ENST00000377208.7	POU4F1	7.5012	25.4655	0	0	0	#NAME?
Untr	ENST00000249601.8	ARHGAP22	1.16329	1.37516	0	0	0	#NAME?
Untr	ENST00000224862.7	FBXL15	18.8587	1.2219	0	0	0	#NAME?
Untr	ENST00000297161.6	BMPER	1.38331	0	0	0	0	#NAME?
Untr	ENST00000329565.6	SNN	8.5507	9.70115	0.28381	4.30293	0.503226	-0.990722
Untr	ENST00000264694.13	SNX25	2.08925	0	0	0	0	#NAME?
Untr	ENST00000376473.9	C6orf136	4.81082	0	0	0	0	#NAME?
Untr	ENST00000380814.4	SLC46A3	3.53353	2.43513	0	0	0	#NAME?
Untr	ENST00000367033.4	PLXNA2	1.41604	0.980815	0	0	0	#NAME?
Untr	ENST00000372281.8	TMEM254	18.8872	0	0.245806	2.08423	0.110352	-3.17982
Untr	ENST00000357847.8	AIG1	80.1515	0	0	0	0	#NAME?
Untr	ENST00000420616.6	PEX5	19.2982	3.12635	0	0	0	#NAME?
Untr	ENST00000393600.8	FAM50A	120.011	22.4816	0	0	0	#NAME?
Untr	ENST00000397912.3	PRKRIP1	16.8655	0	0	0	0	#NAME?
Untr	ENST00000375527.2	ZBTB12	13.0717	0	0	0	0	#NAME?
Untr	ENST00000371217.10	TCTN3	21.6732	0	0	0	0	#NAME?
Untr	ENST00000242848.8	ZC3H13	7.64302	10.5002	0	0	0	#NAME?
Untr	ENST00000316939.3	GADD45GIP1	253.568	0	0	0	0	#NAME?
Untr	ENST00000375537.8	EHMT2	22.2318	0	0	0	0	#NAME?
Untr	ENST00000334801.7	BCL9L	2.95628	0	0	0	0	#NAME?
Untr	ENST00000202017.6	PDRG1	60.7308	0	0	0	0	#NAME?
Untr	ENST00000346416.7	CDK5RAP1	28.6663	3.77521	2.02107	2.77898	0.0969422	-3.36673
Untr	ENST00000439028.3	S1PR5	3.43791	3.33477	0	0	0	#NAME?
Untr	ENST00000310015.11	SP3	24.7405	6.09787	0	0	0	#NAME?
Untr	ENST00000544898.5	TK2	3.66171	8.33693	0.154925	0	0	#NAME?
Untr	ENST00000321341.11	ME2	42.0623	18.282	0.0566255	0	0	#NAME?
Untr	ENST00000249806.11	CLN6	68.6896	46.3968	0	0	0	#NAME?
Untr	ENST00000013125.8	MAP4K5	11.1691	6.39253	0	0	0	#NAME?
Untr	ENST00000293406.7	LSM12	74.2663	0	0.255538	2.18674	0.0294445	-5.08586
Untr	ENST00000219473.11	USP10	34.8712	22.4396	0	0	0	#NAME?
Untr	ENST00000232375.8	PFKFB4	4.64979	0	0	0	0	#NAME?
Untr	ENST00000319725.10	FUBP3	55.3026	8.16679	0	0	0	#NAME?
Untr	ENST00000366899.4	DUSP10	2.82608	2.74091	0	0	0	#NAME?
Untr	ENST00000374843.9	HLA-DMA	2.12575	0	0	0	0	#NAME?
Untr	ENST00000405442.5	EIF3D	230.087	14.5517	4.88015	5.55795	0.0241559	-5.37148
Untr	ENST00000307712.11	SEC23A	74.9109	32.8909	0	0	0	#NAME?
Untr	ENST00000269195.5	GALNT1	36.6886	24.7529	0	0	0	#NAME?
Untr	ENST00000344908.9	MAP3K2	8.10421	0	0	0	0	#NAME?
Untr	ENST00000368199.7	SH2D2A	6.68714	0	0	0	0	#NAME?
Untr	ENST00000379179.8	SERP2	2.42529	2.0417	0	0	0	#NAME?
Untr	ENST00000566866.5	EIF3C	178.445	15.5911	0	0	0	#NAME?
Untr	ENST00000303577.6	PCBP1	368.174	101.452	0	0	0	#NAME?
Untr	ENST00000369085.7	BAG3	33.5248	22.6764	0.753621	0	0	#NAME?
Untr	ENST00000316052.6	EXOSC4	127.715	7.84652	0	0	0	#NAME?
Untr	ENST00000300870.15	ZNF267	7.64313	20.7882	0	0	0	#NAME?
Untr	ENST00000441582.2	ZBTB38	5.06548	0	0	0	0	#NAME?
Untr	ENST00000542447.6	CADM1	74.6196	0	0	0	0	#NAME?
Untr	ENST00000370801.8	AC118549.1	13.2943	13.6229	0	0	0	#NAME?
Untr	ENST00000344824.10	TPM4	41.8672	0	0	0	0	#NAME?
Untr	ENST00000359595.7	HAPLN3	11.0524	5.7441	0	0	0	#NAME?
Untr	ENST00000368809.1	S100A10	433.904	56.3623	1.67436	0	0	#NAME?
Untr	ENST00000595790.5	FAM71E1	2.41431	2.27371	0	0	0	#NAME?
Untr	ENST00000341084.7	RNF19A	4.1886	2.29984	0	0	0	#NAME?
Untr	ENST00000341105.6	GATA2	16.1772	1.22752	0	0	0	#NAME?
Untr	ENST00000360652.7	PCED1A	3.30473	3.47976	0	0	0	#NAME?
Untr	ENST00000272444.7	DUSP11	45.7963	0	0.849623	0	0	#NAME?
Untr	ENST00000405460.9	ADGRV1	1.05933	0	0	0	0	#NAME?
Untr	ENST00000366932.4	RRP15	102.986	0	0	0	0	#NAME?
Untr	ENST00000380051.6	RPP40	34.009	0	0	0	0	#NAME?
Untr	ENST00000293261.8	TMEM143	8.31836	0	0	0	0	#NAME?
Untr	ENST00000267205.7	RHOF	7.3	0	0	0	0	#NAME?
Untr	ENST00000341446.9	BRI3BP	41.5117	2.85838	0.13811	4.59968	0.110805	-3.17391
Untr	ENST00000396987.7	GPAT4	11.9633	26.9389	0	0	0	#NAME?
Untr	ENST00000615008.4	TMEM230	22.8019	6.8601	0	0	0	#NAME?
Untr	ENST00000300107.7	CLPX	28.4767	24.0541	0	0	0	#NAME?
Untr	ENST00000395633.5	ATP5F1D	426.344	48.5058	0	0	0	#NAME?
Untr	ENST00000409299.8	PXMP4	8.58456	0	0	0	0	#NAME?
Untr	ENST00000357164.3	GM2A	88.1983	1.25446	0.268302	2.18674	0.0247934	-5.3339
Untr	ENST00000356891.4	C12orf29	50.3921	29.9194	0.231047	3.60516	0.0715421	-3.80506
Untr	ENST00000339994.4	KCNJ11	2.4572	0.712051	0	0	0	#NAME?
Untr	ENST00000549920.6	RPL18	1650.15	579.56	22.867	0	0	#NAME?
Untr	ENST00000617138.4	MDK	46.9686	8.08429	0	0	0	#NAME?
Untr	ENST00000343028.9	TM7SF3	16.9121	34.3005	0	0	0	#NAME?
Untr	ENST00000575771.5	NAA38	284.181	17.069	10.0043	14.8212	0.0521542	-4.26107
Untr	ENST00000398250.5	PLPP4	2.55538	2.31314	0	0	0	#NAME?
Untr	ENST00000619836.4	PDIK1L	8.86586	0	0	0	0	#NAME?
Untr	ENST00000379143.10	PCNA	612.748	215.677	3.7053	9.30634	0.0151879	-6.04094
Untr	ENST00000291358.10	IQCC	4.09533	0	0	0	0	#NAME?
Untr	ENST00000457855.1	BRPF1	5.09633	0	0	0	0	#NAME?
Untr	ENST00000359237.9	PLAC1	23.7726	2.98636	0	0	0	#NAME?
Untr	ENST00000505788.5	44085	109.052	4.49632	0	0	0	#NAME?
Untr	ENST00000355354.13	CD47	60.1389	14.4206	0	0	0	#NAME?
Untr	ENST00000339241.1	SPRY1	3.45348	2.2109	0	0	0	#NAME?
Untr	ENST00000319285.4	DCTPP1	339.313	13.489	0.658179	0	0	#NAME?
Untr	ENST00000431156.6	TTI2	9.64271	0	0	0	0	#NAME?
Untr	ENST00000344920.9	NNT	26.4054	7.4106	0	0	0	#NAME?
Untr	ENST00000395663.1	ATP5F1E	1525.86	617.409	0	0	0	#NAME?
Untr	ENST00000305963.2	MMGT1	147.722	39.8077	0	0	0	#NAME?
Untr	ENST00000321560.4	PLD6	14.3312	0	0	0	0	#NAME?
Untr	ENST00000633531.1	PON2	21.7148	10.4393	0	0	0	#NAME?
Untr	ENST00000399464.7	NEURL4	7.21961	0	0	0	0	#NAME?
Untr	ENST00000409523.1	C2orf76	16.0989	0	0	0	0	#NAME?
Untr	ENST00000525158.1	TIMM10	208.423	77.7478	0	0	0	#NAME?
Untr	ENST00000299163.7	HIF1AN	38.5614	0	0.0337556	0	0	#NAME?
Untr	ENST00000372879.8	TOMM7	423.371	66.6954	30.5216	28.0823	0.0663302	-3.91419
Untr	ENST00000266674.10	LGR5	3.8664	1.44467	0.254887	0	0	#NAME?
Untr	ENST00000167462.9	LLGL2	5.84	3.2272	0	0	0	#NAME?
Untr	ENST00000636580.1	ATP6AP2	149.869	28.1202	0	0	0	#NAME?
Untr	ENST00000381334.10	TMEM165	52.6766	42.309	0	0	0	#NAME?
Untr	ENST00000373255.9	H2AFY2	43.8495	30.7825	0	0	0	#NAME?
Untr	ENST00000290921.10	CTBP1	31.0211	27.2845	0	0	0	#NAME?
Untr	ENST00000524737.5	CHEK1	50.0931	5.85618	0	0	0	#NAME?
Untr	ENST00000543872.6	SMG8	19.8523	0	0	0	0	#NAME?
Untr	ENST00000349721.8	SMARCA2	8.10476	13.6422	0	0	0	#NAME?
Untr	ENST00000366773.8	ERMARD	5.79092	0	0	0	0	#NAME?
Untr	ENST00000380989.6	PITRM1	39.9654	0	0	0	0	#NAME?
Untr	ENST00000281273.8	QTRT2	42.1581	20.7261	0.159304	0	0	#NAME?
Untr	ENST00000356924.9	ABCD4	14.7715	0	0	0	0	#NAME?
Untr	ENST00000324932.12	NUP98	32.3417	4.52172	0	0	0	#NAME?
Untr	ENST00000534548.6	NCAPD3	43.5672	6.78259	0	0	0	#NAME?
Untr	ENST00000378827.5	BMP2	13.4773	21.1678	0.347674	0	0	#NAME?
Untr	ENST00000256151.8	CCDC59	56.5901	0	0	0	0	#NAME?
Untr	ENST00000369888.6	ZNF512B	7.10813	0	0	0	0	#NAME?
Untr	ENST00000610140.6	NT5C3A	32.8283	61.565	0	0	0	#NAME?
Untr	ENST00000392476.6	SEC14L1	14.863	5.78911	0	0	0	#NAME?
Untr	ENST00000244137.12	PEPD	62.6909	0	0	0	0	#NAME?
Untr	ENST00000299299.4	PCBD1	181.639	15.3913	0	0	0	#NAME?
Untr	ENST00000327787.13	FAAP100	6.58531	0	0	0	0	#NAME?
Untr	ENST00000537561.5	NUDT16	39.3906	0	0	0	0	#NAME?
Untr	ENST00000340258.10	RASSF4	1.28673	0	0	0	0	#NAME?
Untr	ENST00000349004.6	NDRG3	61.3963	9.09483	0.229588	0	0	#NAME?
Untr	ENST00000587250.4	RND2	25.2029	7.21032	0.119276	0	0	#NAME?
Untr	ENST00000246535.4	PDCD2L	38.714	0	0	0	0	#NAME?
Untr	ENST00000611074.4	RAVER1	62.0464	0	0.325608	3.17597	0.051187	-4.28808
Untr	ENST00000273854.7	EPHA5	1.16896	0	0	0	0	#NAME?
Untr	ENST00000578186.2	HIST2H4A	7263.35	120.052	3.34872	12.7039	0.00174904	-9.15922
Untr	ENST00000269097.8	G6PC3	91.3092	23.1211	0	0	0	#NAME?
Untr	ENST00000469144.5	C19orf24	3.2801	47.3889	0	0	0	#NAME?
Untr	ENST00000366728.6	GUK1	39.2666	114.335	0	0	0	#NAME?
Untr	ENST00000356436.8	TBC1D7	28.7521	20.5217	0	0	0	#NAME?
Untr	ENST00000272227.7	PDIA6	327.583	22.5449	1.39433	9.52792	0.0290855	-5.10356
Untr	ENST00000264914.10	ARSB	6.12119	14.2919	0	0	0	#NAME?
Untr	ENST00000370992.8	RRP12	21.2472	21.0617	0	0	0	#NAME?
Untr	ENST00000316731.12	CCZ1B	27.1303	0.705772	0	0	0	#NAME?
Untr	ENST00000359492.6	APOA1	1.03806	0	0	0	0	#NAME?
Untr	ENST00000263655.3	CNRIP1	5.19705	3.33477	0	0	0	#NAME?
Untr	ENST00000302362.11	COPRS	70.5285	0	1.52738	0	0	#NAME?
Untr	ENST00000649463.1	KAT6B	3.03896	4.75453	0	0	0	#NAME?
Untr	ENST00000567468.5	GGA2	45.7161	0	0	0	0	#NAME?
Untr	ENST00000373247.6	FPGS	25.1986	0	0	0	0	#NAME?
Untr	ENST00000401642.8	SCFD2	13.2599	3.51029	0	0	0	#NAME?
Untr	ENST00000334310.10	TEAD1	16.9141	23.6944	0	0	0	#NAME?
Untr	ENST00000350777.6	HINFP	5.26197	7.02057	0	0	0	#NAME?
Untr	ENST00000332439.5	CYB5D1	13.4615	25.4078	0	0	0	#NAME?
Untr	ENST00000453384.7	RAB34	21.1978	-3281.42	0	0	0	#NAME?
Untr	ENST00000370268.8	ZNF185	1.37516	0	0	0	0	#NAME?
Untr	ENST00000370775.2	RTL8A	195.554	72.1623	5.30989	0	0	#NAME?
Untr	ENST00000546500.5	HNRNPA1	799.485	20.37	0.946407	66.6954	0.083423	-3.58341
Untr	ENST00000358290.9	HSD17B11	64.8556	7.14594	0	0	0	#NAME?
Untr	ENST00000310682.6	SETD6	17.9272	0	0	0	0	#NAME?
Untr	ENST00000269445.10	DYM	13.7642	7.0827	0	0	0	#NAME?
Untr	ENST00000528647.5	SYBU	3.47798	0	0	0	0	#NAME?
Untr	ENST00000380739.6	SERPINB1	14.8212	7.4106	0	0	0	#NAME?
Untr	ENST00000392590.3	CDCA4	57.745	19.3632	0	0	0	#NAME?
Untr	ENST00000330173.5	ZNF570	2.28235	0	0	0	0	#NAME?
Untr	ENST00000374518.6	BMS1	25.3778	12.7039	0	0	0	#NAME?
Untr	ENST00000253754.8	PDLIM4	8.75377	0	0	0	0	#NAME?
Untr	ENST00000380310.6	FBXL19	15.2112	0	0.258677	0	0	#NAME?
Untr	ENST00000228820.9	PARP11	4.88015	0	0	0	0	#NAME?
Untr	ENST00000504169.2	CDKN2AIP	9.36076	7.69563	0	0	0	#NAME?
Untr	ENST00000354831.11	NRDC	49.0975	23.9234	0	0	0	#NAME?
Untr	ENST00000536220.5	ZNF573	2.0365	6.35195	0	0	0	#NAME?
Untr	ENST00000409180.1	MRPL35	93.4535	0	0	0	0	#NAME?
Untr	ENST00000273130.9	DYNC1LI1	68.1255	4.88015	0	0	0	#NAME?
Untr	ENST00000373542.9	PHKA1	14.8456	11.4335	0	0	0	#NAME?
Untr	ENST00000368171.3	CD1D	2.4626	0	0	0	0	#NAME?
Untr	ENST00000336233.10	LIPA	86.7555	35.3093	0	0	0	#NAME?
Untr	ENST00000300005.7	ERI2	6.29202	0	0	0	0	#NAME?
Untr	ENST00000371996.9	MINPP1	38.8707	0	0.409593	0	0	#NAME?
Untr	ENST00000284881.9	C21orf91	18.5911	14.5517	0	0	0	#NAME?
Untr	ENST00000330579.6	NOC4L	56.1507	15.3913	0	0	0	#NAME?
Untr	ENST00000368654.8	MKI67	4.0683	2.94245	0	0	0	#NAME?
Untr	ENST00000397011.2	EIF3B	200.418	11.7698	0	0	0	#NAME?
Untr	ENST00000398090.3	SLC7A2	26.6005	0	0	0	0	#NAME?
Untr	ENST00000615984.4	METTL23	32.6067	36.1058	2.13996	6.66954	0.204545	-2.28951
Untr	ENST00000312838.8	RNF166	8.81437	4.44636	0	0	0	#NAME?
Untr	ENST00000378204.6	EXT1	4.71218	7.99346	0	0	0	#NAME?
Untr	ENST00000372805.7	CAP1	127.367	44.4636	0	0	0	#NAME?
Untr	ENST00000536133.2	CXorf56	87.5799	0	0	0	0	#NAME?
Untr	ENST00000621418.4	MAGI1	4.19395	3.97522	0	0	0	#NAME?
Untr	ENST00000006658.11	SPATA20	1.34738	0	0	0	0	#NAME?
Untr	ENST00000264254.11	PDCL3	35.5321	17.3988	5.06548	13.3391	0.37541	-1.41346
Untr	ENST00000261908.11	NEO1	14.7088	9.666	0	0	0	#NAME?
Untr	ENST00000371113.9	OCRL	25.4506	11.4335	0	0	0	#NAME?
Untr	ENST00000392092.7	TBP	34.0572	33.7698	0.680566	0	0	#NAME?
Untr	ENST00000614878.4	ANKRD13B	9.31137	2.70387	0	0	0	#NAME?
Untr	ENST00000401903.5	ZFAND2A	1.5693	22.0568	0	0	0	#NAME?
Untr	ENST00000367998.5	B4GALT3	19.1553	80.4816	0	0	0	#NAME?
Untr	ENST00000328697.11	CCDC34	24.6204	0	0	0	0	#NAME?
Untr	ENST00000546897.5	KRT8	2.8201	0	0	0	0	#NAME?
Untr	ENST00000535206.5	B4GALT1	19.8535	2.2109	0	0	0	#NAME?
Untr	ENST00000590474.7	MAP2K6	18.9382	9.93336	0	0	0	#NAME?
Untr	ENST00000328205.9	LIN9	23.6112	0	0	0	0	#NAME?
Untr	ENST00000361575.4	RPL39	1246.07	1092.14	4.59968	12.1264	0.00973178	-6.68308
Untr	ENST00000366654.5	FAM89A	20.6986	0	0.445131	0	0	#NAME?
Untr	ENST00000421852.6	TMEM41A	24.1574	5.88489	0	0	0	#NAME?
Untr	ENST00000443527.6	CRY2	5.3003	0	0	0	0	#NAME?
Untr	ENST00000335135.8	GATA4	12.351	5.7996	0	0	0	#NAME?
Untr	ENST00000263382.8	ASF1B	95.8747	31.5097	0	0	0	#NAME?
Untr	ENST00000376663.8	BMI1	47.6999	11.789	0	0	0	#NAME?
Untr	ENST00000413384.7	SLC4A2	26.1147	65.8293	0	0	0	#NAME?
Untr	ENST00000245816.10	CLPP	121.9	10.5309	0	0	0	#NAME?
Untr	ENST00000317204.11	TOLLIP	22.7371	28.1371	0	0	0	#NAME?
Untr	ENST00000525962.5	TGFBR3	11.8957	0	0	0	0	#NAME?
Untr	ENST00000263918.9	STRN	18.1897	5.97272	0	0	0	#NAME?
Untr	ENST00000372577.2	NUP188	52.5433	0	0	0	0	#NAME?
Untr	ENST00000539310.5	PLS3	774.743	0	0.362147	0	0	#NAME?
Untr	ENST00000400577.4	RBM11	2.9533	0	0	0	0	#NAME?
Untr	ENST00000397053.6	UPF2	10.5698	5.95052	0	0	0	#NAME?
Untr	ENST00000646651.1	UBE2T	205.436	100.043	2.32658	0	0	#NAME?
Untr	ENST00000361125.1	SMURF1	5.17849	7.64661	0	0	0	#NAME?
Untr	ENST00000371437.5	NDUFA1	1236.09	135.193	13.1204	29.6424	0.0239808	-5.38198
Untr	ENST00000375394.7	SKIV2L	12.0872	0	0	0	0	#NAME?
Untr	ENST00000221086.8	MTMR9	7.42435	0	0	0	0	#NAME?
Untr	ENST00000000233.10	ARF5	242.457	9.76031	0	0	0	#NAME?
Untr	ENST00000324170.7	ZCCHC10	28.3456	0	0.251365	0	0	#NAME?
Untr	ENST00000391785.7	ZNF701	2.34533	0	0	0	0	#NAME?
Untr	ENST00000234142.9	GREB1	1.58225	0	0	0	0	#NAME?
Untr	ENST00000400099.5	ATP5PF	390.382	10.0043	0	0	0	#NAME?
Untr	ENST00000366669.9	COG2	36.8291	10.0043	0	0	0	#NAME?
Untr	ENST00000532462.5	PYGL	88.8723	8.51431	0	0	0	#NAME?
Untr	ENST00000527249.5	EIF1AD	31.8417	36.2763	0	0	0	#NAME?
Untr	ENST00000637513.1	TNFAIP8L3	2.06275	0	0	0	0	#NAME?
Untr	ENST00000263409.8	LIFR	7.36288	0	0	0	0	#NAME?
Untr	ENST00000334513.6	NUDT17	7.55043	0	0	0	0	#NAME?
Untr	ENST00000540393.6	RAP1GAP2	3.99602	0	0	0	0	#NAME?
Untr	ENST00000249289.5	ATP6V1F	359.788	65.1444	1.52157	3.25344	0.00904264	-6.78904
Untr	ENST00000371899.9	SLC2A6	9.12533	0	0	0	0	#NAME?
Untr	ENST00000427716.6	FGD4	1.58799	0.957351	0	0	0	#NAME?
Untr	ENST00000315190.4	SERTM1	1.37516	2.41068	0.164612	0	0	#NAME?
Untr	ENST00000598485.6	C19orf54	4.68038	25.0108	0	0	0	#NAME?
Untr	ENST00000382297.6	KANK1	4.27407	13.7991	0	0	0	#NAME?
Untr	ENST00000396442.7	OCLN	35.4319	16.192	0	0	0	#NAME?
Untr	ENST00000374050.4	ATP6V1G1	307.54	37.5162	0.354135	4.9404	0.0160643	-5.96
Untr	ENST00000266517.8	ETNK1	58.2453	0	0	0	0	#NAME?
Untr	ENST00000485846.5	HBP1	9.26325	0	0	0	0	#NAME?
Untr	ENST00000341318.9	KAT5	25.3841	0	0.959646	0.973656	0.0383569	-4.70437
Untr	ENST00000274376.10	RASA1	7.20336	10.0402	0	0	0	#NAME?
Untr	ENST00000617763.1	NDUFA6	265.855	0	0.61565	0	0	#NAME?
Untr	ENST00000432825.7	FBXO10	3.52513	0	0	0	0	#NAME?
Untr	ENST00000303887.9	MCM7	295.755	18.1328	2.75981	6.35195	0.021477	-5.54106
Untr	ENST00000366661.9	TTC13	13.8099	0	0	0	0	#NAME?
Untr	ENST00000585482.6	SARM1	5.9783	6.0086	0	0	0	#NAME?
Untr	ENST00000238714.8	PAPOLG	12.6776	15.6165	0	0	0	#NAME?
Untr	ENST00000578921.6	RAB31	5.76825	8.08429	0	0	0	#NAME?
Untr	ENST00000395405.5	ZWINT	182.351	12.9088	0.410855	13.3391	0.0731507	-3.77298
Untr	ENST00000343213.2	CAV2	18.3085	0	0	0	0	#NAME?
Untr	ENST00000324679.4	SAV1	5.72186	17.8848	0	0	0	#NAME?
Untr	ENST00000373166.8	TRAPPC3	125.544	15.693	0	0	0	#NAME?
Untr	ENST00000357814.7	NAT9	20.3133	0	0	0	0	#NAME?
Untr	ENST00000355243.7	PAX2	1.04212	2.94245	0	0	0	#NAME?
Untr	ENST00000368575.3	RAB13	56.6738	14.5517	0	0	0	#NAME?
Untr	ENST00000297029.10	SCIN	2.08128	0	0	0	0	#NAME?
Untr	ENST00000316077.14	MAP7D3	29.574	22.2318	0	0	0	#NAME?
Untr	ENST00000643683.1	SMARCE1	60.2088	10.5309	0	0	0	#NAME?
Untr	ENST00000375128.4	XPA	21.302	0	0	0	0	#NAME?
Untr	ENST00000371208.4	HOOK1	16.7203	14.7303	0	0	0	#NAME?
Untr	ENST00000372569.7	CRIP3	6.18824	-3601.55	0	0	0	#NAME?
Untr	ENST00000381808.7	SDCBP2	2.03133	0	0	0	0	#NAME?
Untr	ENST00000185150.9	ERLEC1	14.6645	24.8554	0	0	0	#NAME?
Untr	ENST00000393881.7	NKIRAS2	23.5829	23.7139	0	0	0	#NAME?
Untr	ENST00000398665.8	DOT1L	6.63897	9.76031	0	0	0	#NAME?
Untr	ENST00000314565.9	BORCS5	15.0603	6.52455	0	0	0	#NAME?
Untr	ENST00000651671.1	NOTCH1	2.8303	0	0	0	0	#NAME?
Untr	ENST00000273990.6	DDIT4L	4.37347	0	0	0	0	#NAME?
Untr	ENST00000219271.4	MMP15	6.07242	4.06267	0	0	0	#NAME?
Untr	ENST00000432496.6	TBCK	5.43836	0	0	0	0	#NAME?
Untr	ENST00000325495.9	HNRNPM	346.446	22.2318	3.15097	6.84056	0.019745	-5.66237
Untr	ENST00000427478.6	CNEP1R1	13.919	3.84781	0	0	0	#NAME?
Untr	ENST00000338146.7	SPRYD4	39.2724	0	0	0	0	#NAME?
Untr	ENST00000360586.8	WDHD1	20.5033	0	0.157859	19.0558	0.929402	-0.105625
Untr	ENST00000493901.5	MAP3K6	2.81812	1.71014	0	0	0	#NAME?
Untr	ENST00000205636.4	CMTM6	104.091	43.5832	0	0	0	#NAME?
Untr	ENST00000645818.1	SPG7	14.1037	1.37991	0.598165	0	0	#NAME?
Untr	ENST00000360238.6	CUEDC1	2.8381	1.68376	0	0	0	#NAME?
Untr	ENST00000557943.6	ETFA	287.843	42.6851	0.333477	0	0	#NAME?
Untr	ENST00000379095.4	NGRN	55.54	0	1.38708	0	0	#NAME?
Untr	ENST00000584667.6	SAP30BP	48.7906	13.7991	0	0	0	#NAME?
Untr	ENST00000240423.9	NCAPH	55.6556	20.6986	0	0	0	#NAME?
Untr	ENST00000335754.8	ACTR8	29.9804	0	0	0	0	#NAME?
Untr	ENST00000320356.6	EZH2	27.3622	27.5981	0	0	0	#NAME?
Untr	ENST00000355300.6	LINGO1	3.93612	0	0	0	0	#NAME?
Untr	ENST00000313486.11	PITPNA	43.6085	22.4097	0	0	0	#NAME?
Untr	ENST00000376442.8	DHX16	20.5714	25.1681	0	0	0	#NAME?
Untr	ENST00000586027.5	GIPC1	70.6187	32.7064	0	0	0	#NAME?
Untr	ENST00000244040.4	RAB22A	10.1493	14.0686	0	0	0	#NAME?
Untr	ENST00000389082.10	DENND5B	5.69866	4.02858	0	0	0	#NAME?
Untr	ENST00000396672.5	STK33	4.23463	2.17485	0	0	0	#NAME?
Untr	ENST00000221418.9	ECH1	89.7662	0	0	0	0	#NAME?
Untr	ENST00000611477.1	ZNF16	2.58048	4.21234	0	0	0	#NAME?
Untr	ENST00000361786.7	CIPC	14.745	21.3425	0	0	0	#NAME?
Untr	ENST00000354883.10	SLC25A26	15.6633	4.43405	0.359221	0	0	#NAME?
Untr	ENST00000342228.7	SLC20A2	7.06431	2.19875	0	0	0	#NAME?
Untr	ENST00000263377.6	BRD4	15.4899	14.8212	0	0	0	#NAME?
Untr	ENST00000424830.6	PUDP	12.7302	0	0	0	0	#NAME?
Untr	ENST00000532743.6	RAD51	28.381	0	0	0	0	#NAME?
Untr	ENST00000340457.8	UPK3BL1	23.7256	0	0	0	0	#NAME?
Untr	ENST00000349780.9	CDK5RAP2	14.0262	13.1204	0	0	0	#NAME?
Untr	ENST00000290295.7	HOXB13	13.1444	4.83801	0	0	0	#NAME?
Untr	ENST00000616316.1	IFITM2	29.5209	4.61738	0	0	0	#NAME?
Untr	ENST00000650590.1	XYLB	14.93	18.4695	0	0	0	#NAME?
Untr	ENST00000301012.8	MVD	24.284	0	0	0	0	#NAME?
Untr	ENST00000589328.5	PSTPIP2	17.6677	0	0	0	0	#NAME?
Untr	ENST00000310418.8	CLTB	77.3545	40.0173	0	0	0	#NAME?
Untr	ENST00000244289.9	LIPE	1.37645	0	0	0	0	#NAME?
Untr	ENST00000433197.4	ERN1	3.17269	0	0	0	0	#NAME?
Untr	ENST00000264720.7	GTF3C2	30.9419	16.5677	0.488015	3.51029	0.113447	-3.1399
Untr	ENST00000342745.5	SUSD6	8.64992	5.21397	0	0	0	#NAME?
Untr	ENST00000261867.5	SLC30A4	3.18355	3.11418	0	0	0	#NAME?
Untr	ENST00000331808.5	DEXI	6.27722	11.3835	0.985647	1.61686	0.257576	-1.95693
Untr	ENST00000217958.8	PSMD10	183.412	0	0	0	0	#NAME?
Untr	ENST00000552864.5	LIN7A	22.7303	0	0	0	0	#NAME?
Untr	ENST00000219070.9	MMP2	3.6939	0	0	0	0	#NAME?
Untr	ENST00000187762.7	TMEM38A	3.69248	0	0	0	0	#NAME?
Untr	ENST00000389506.10	KMT2A	3.403	0	0.230116	0	0	#NAME?
Untr	ENST00000652332.1	PDIA4	194.94	39.5775	0	0	0	#NAME?
Untr	ENST00000287996.8	IPPK	11.3701	0	0	0	0	#NAME?
Untr	ENST00000229214.9	KRR1	76.5829	0	0.0895241	0	0	#NAME?
Untr	ENST00000340541.4	VAPA	85.9526	50.8156	0	0	0	#NAME?
Untr	ENST00000361648.6	ATP11C	23.2141	0	0	0	0	#NAME?
Untr	ENST00000391831.5	AKT1S1	39.0412	1.06147	0.462627	0	0	#NAME?
[truncated: 79,786 more rows]

## Sheet: Fig1_SupFig7a_SupFig8
Sample	feature	%IncMSE	MeanDecreaseAccuracy
Untr	tunnel_lower_neg_charge	-0.404244	-0.908333
Untr	tunnel_lower_no_charge	1.88718	1.53692
Untr	tunnel_lower_pos_charge	0.740081	0.956026
Untr	tunnel_lower_aromatic	1.30328	-0.352441
Untr	tunnel_lower_polar	1.19168	2.29617
Untr	tunnel_lower_nonpolar	1.71743	0.631631
Untr	tunnel_lower_v_hydrophobic	0.294979	1.82571
Untr	tunnel_lower_hydrophobic	-0.965069	-0.507884
Untr	tunnel_lower_neutral	-1.74435	2.4751
Untr	tunnel_lower_hydrophilic	1.61951	0.513291
Untr	tunnel_central_neg_charge	0.288428	-1.49814
Untr	tunnel_central_no_charge	1.48208	0.538931
Untr	tunnel_central_pos_charge	-2.07024	-1.05677
Untr	tunnel_central_aromatic	-0.33012	-0.387424
Untr	tunnel_central_polar	0.603815	0.258109
Untr	tunnel_central_nonpolar	1.57536	0.116576
Untr	tunnel_central_v_hydrophobic	1.39953	1.15323
Untr	tunnel_central_hydrophobic	-1.09529	0.230665
Untr	tunnel_central_neutral	0.933223	-0.0445022
Untr	tunnel_central_hydrophilic	1.6667	1.62831
Untr	tunnel_constriction_neg_charge	-0.467604	0.369144
Untr	tunnel_constriction_no_charge	1.56863	-0.966323
Untr	tunnel_constriction_pos_charge	1.89103	2.40645
Untr	tunnel_constriction_aromatic	-0.723373	0.249155
Untr	tunnel_constriction_polar	-0.601645	2.60365
Untr	tunnel_constriction_nonpolar	-0.0110268	-0.279206
Untr	tunnel_constriction_v_hydrophobic	-0.069605	-0.867348
Untr	tunnel_constriction_hydrophobic	0.500895	-0.823724
Untr	tunnel_constriction_neutral	2.19779	-0.0852829
Untr	tunnel_constriction_hydrophilic	1.27152	-0.511409
Untr	tunnel_upper_neg_charge	-0.640194	0.738555
Untr	tunnel_upper_no_charge	-0.0610115	-0.672932
Untr	tunnel_upper_pos_charge	0.536391	-0.347921
Untr	tunnel_upper_aromatic	0.902895	0.708763
Untr	tunnel_upper_polar	1.31791	0.024933
Untr	tunnel_upper_nonpolar	2.69854	0.859236
Untr	tunnel_upper_v_hydrophobic	0.131607	0.0930178
Untr	tunnel_upper_hydrophobic	0.477223	-0.803525
Untr	tunnel_upper_neutral	0.768882	-0.065355
Untr	tunnel_upper_hydrophilic	1.36145	1.01575
Untr	aa_m02	0.733758	-0.485657
Untr	aa_m01	0.369705	-1.14065
Untr	nt_m01	0.635225	0.201331
Untr	nt_m02	0.827826	0.726195
Untr	nt_m03	-1.88132	0.880386
Untr	nt_m04	0.596816	1.31666
Untr	nt_m05	0.160959	-0.702102
Untr	nt_m06	-0.534977	2.89198
Untr	nt_m07	1.65374	0.952636
Untr	nt_m08	1.31363	1.63905
Untr	nt_m09	3.34645	2.05047
Untr	nt_m10	-0.14752	-1.32612
Untr	nt_m11	2.17492	1.68044
Untr	nt_m12	0.856289	0.292864
Untr	nt_m13	1.19708	0.877192
Untr	nt_m14	1.39703	0.765799
Untr	nt_m15	-1.45544	-0.297737
Untr	nt_m16	1.35402	1.18557
Untr	nt_m17	-0.348963	0.919273
Untr	nt_m18	0.515472	1.37564
Untr	stop_codon	2.02595	2.45792
Untr	nt_p04	1.38104	0.751571
Untr	nt_p05	-0.428897	-0.304271
Untr	nt_p06	1.79002	-0.235993
Untr	nt_p07	0.0826231	1.35453
Untr	nt_p08	0.0899386	1.33518
Untr	nt_p09	0.404212	1.92212
Untr	nt_p10	1.51438	-0.362077
Untr	nt_p11	-1.91846	-0.0148438
Untr	nt_p12	-0.492407	-0.0604628
Untr	nt_p13	-0.871776	0.231626
Untr	nt_p14	0.873376	-1.43522
Untr	nt_p15	0.881505	-0.223176
Untr	nt_p16	0.781356	1.15877
Untr	l_utr3	5.58448	5.15867
Untr	random_factor	-0.108894	-0.0128207
Untr	random_num	-1.83627	1.40498
G418_500	tunnel_lower_neg_charge	0.948743	-1.37598
G418_500	tunnel_lower_no_charge	2.01742	0.303731
G418_500	tunnel_lower_pos_charge	1.76979	-1.92812
G418_500	tunnel_lower_aromatic	-0.381785	0.688944
G418_500	tunnel_lower_polar	-0.140101	3.02402
G418_500	tunnel_lower_nonpolar	1.22349	2.07945
G418_500	tunnel_lower_v_hydrophobic	-0.991676	-0.413373
G418_500	tunnel_lower_hydrophobic	2.14541	0.720817
G418_500	tunnel_lower_neutral	1.84174	1.02698
G418_500	tunnel_lower_hydrophilic	2.36419	0.451673
G418_500	tunnel_central_neg_charge	1.00682	-0.962279
G418_500	tunnel_central_no_charge	0.331697	0.357322
G418_500	tunnel_central_pos_charge	0.250204	-0.206391
G418_500	tunnel_central_aromatic	-0.0414057	0.169006
G418_500	tunnel_central_polar	2.83278	2.80869
G418_500	tunnel_central_nonpolar	1.48504	2.11183
G418_500	tunnel_central_v_hydrophobic	-0.301436	-0.156025
G418_500	tunnel_central_hydrophobic	-0.516798	-0.220168
G418_500	tunnel_central_neutral	-0.158297	-1.08925
G418_500	tunnel_central_hydrophilic	0.80753	-0.0692501
G418_500	tunnel_constriction_neg_charge	0.899297	0.142732
G418_500	tunnel_constriction_no_charge	0.0620516	0.720925
G418_500	tunnel_constriction_pos_charge	-1.09828	0.346843
G418_500	tunnel_constriction_aromatic	-0.12253	-0.151317
G418_500	tunnel_constriction_polar	0.640755	0.270354
G418_500	tunnel_constriction_nonpolar	-0.931272	0.148907
G418_500	tunnel_constriction_v_hydrophobic	2.85194	0.426934
G418_500	tunnel_constriction_hydrophobic	-0.551833	0.10365
G418_500	tunnel_constriction_neutral	-0.565578	-0.716286
G418_500	tunnel_constriction_hydrophilic	0.0690024	-0.668123
G418_500	tunnel_upper_neg_charge	0.431411	-0.893247
G418_500	tunnel_upper_no_charge	2.18069	1.32878
G418_500	tunnel_upper_pos_charge	1.28492	1.00445
G418_500	tunnel_upper_aromatic	-0.258058	-0.156265
G418_500	tunnel_upper_polar	0.499846	0.888807
G418_500	tunnel_upper_nonpolar	1.39023	-0.0829895
G418_500	tunnel_upper_v_hydrophobic	-1.28403	1.18392
G418_500	tunnel_upper_hydrophobic	0.50702	-0.231624
G418_500	tunnel_upper_neutral	0.333831	-0.0562078
G418_500	tunnel_upper_hydrophilic	0.766265	3.1705
G418_500	aa_m02	1.29742	0.159401
G418_500	aa_m01	3.52145	4.51041
[truncated: 574 more rows]

## Sheet: Fig2a
Sample	Var	n	p	p.adj	median	samp_median	median_diff	p_hw	p_sig	feature
[truncated: 387 more rows]

[truncated: 12 more sheets: Fig 2b, Fig2c_SupFig3cdef, Fig 2d, Fig3_SupFig4_SupFig5, Fig4_Fig5, SupFig1, SupFig2, SupFig3a, SupFig3b, SupFig5a, SupFig5b, SupFig7b]
